# Supplementary material for: Proteomic analysis of ascitic extracellular vesicles describes tumour microenvironment and predicts patient survival in ovarian cancer
Source: J Extracell Vesicles. 2024 Mar 15;13(3):e12420. doi: 10.1002/jev2.12420 (PMC10942866; doi:10.1002/jev2.12420)
Supplement: Supplementary file 5 — Supporting Information [file JEV2-13-e12420-s005.xlsx]

## Sheet: Legend
Sheet name	Table description
Suppl. Table 1	patient characteristics
Suppl. Table 2	protein intensities for all proteins found in U, S and B fraction for each patient (proteins having zero intensity in all samples are not shown)
Suppl. Table 3	our data (protein intensities) mapped onto the MISEV table (from supp_2). NA = MISEV marker is not present in our data.
Suppl. Table 4	2418 proteins present in at least one patient for UC and SEC isolation for all patients
Suppl. Table 5	392 proteins present in ≥ 9 patients
Suppl. Table 6	157 proteins present in S&U and U data in ≥ 9 patients, but absent in all controls
Suppl. Table 7	Antibody panel for FC analysis
Suppl. Table 8	Survival analysis – data from 45 cell-type specific EV-associated proteins in HGSC and cellular composition of ascites

## Sheet: Suppl. Table 1
Patient number	Ascites	Age	Histology	Grade	FIGO (surgical)	Residual disease	Response to treatment	First recurrence (DAD)	Death (DAD)	Last follow up (DAD)
1	primary	57	serous	3	IIIC	R0	complete response	475	1082	-
2	primary	66	serous	3	IIIB	R0	complete response	420	460	-
3	primary	47	serous	3	IIIC	R0	complete response	1230	2385	-
4	primary	49	borderline ser.	2	IIIC	R0	complete response	-	ALIVE	22/06/2023 (3001)
5	primary	67	serous	2	IIIC	R0	complete response	340	403	-
6	after chemotherapy for breast cancer	61	serous	2	IIIC	R0	complete response	924	2146	-
7	primary	69	serous	3	IIIA1	R0	complete response	-	ALIVE	22/06/2023 (2836)
8	primary	63	serous	3	IIIC	R2	partial response	319	662	-
9	primary	59	serous	2	IIIC	R0	progressive disease	153	258	-
10	primary	83	serous	3	IIIC	inoperable	progressive disease	186	349	-
11	primary	76	serous	3	IIIC	inoperable	progression	120	348	-
	Peritoneal fluid
C1	follicular fluid	36
C2	non-malignant ascites	24
C3	follicular fluid	24
C4	cystic fluid	30
C5	follicular fluid	33
DAD = days after diagnosis
Legend for patient labeling in mass spectrometry data
Number in proteinGroups table	Patient number
57	1
77	2
80	3
87	4
90	5
92	6
102	7
107	8
109	9
111	10
120	11
Removed from the dataset		Note
a54, a55, a65, a71, a88, a88A, a88B		patients after chemotherapy
a59A, a59B, a74A, a74B, a93A, a93B		SEC-only samples
a33, a51, a62, a85		UC-only samples

## Sheet: Suppl. Table 2
Gene name	Protein ID	U1	S1	B1	U2	S2	B2	U3	S3	B3	U4	S4	B4	U5	S5	B5	U6	S6	B6	U7	S7	B7	U8	S8	B8	U9	S9	B9	U10	S10	B10	U11	S11	B11
IGKV3-7	A0A075B6H7	0	97037	81343	0	74256	112540	0	74448	31880	157350	130020	40195	0	166720	0	0	48783	171540	228820	88724	288170	455300	66916	2598100	89085	38641	0	299870	125000	1199000	304600	76545	12382
IGLV4-69	A0A075B6H9	113330	143150	474950	612090	395070	1079800	82139	0	504900	1615200	4903.3	378350	507460	277560	1108600	514520	0	399700	724870	0	259010	878240	0	287030	1335000	0	224690	2580400	150710	362730	392020	54660	548320
IGLV8-61	A0A075B6I0	0	269520	293630	0	119360	35115	0	49718	55937	20017	72070	28678	0	111790	0	0	0	72030	34085	0	352430	43797	0	223550	3211.7	104710	97723	52428	39773	351740	30732	67270	35238
IGLV4-60	A0A075B6I1	0	38946	83112	0	0	0	0	0	80914	0	0	0	35624	34029	87653	0	0	95685	69325	0	55940	44685	0	0	0	0	0	289010	0	91565	70780	10866	40779
IGLV10-54	A0A075B6I4	0	103280	0	573110	0	339850	0	0	0	27368	0	0	0	0	0	554400	0	27885	57203	0	13973	33611	0	0	15922	0	0	273030	0	0	71671	28606	69737
IGLV7-46	A0A075B6I9	0	0	568010	0	0	484060	0	0	71088	0	0	0	0	51698	0	0	0	0	0	0	0	218230	0	133420	0	0	473600	751090	0	475990	380660	0	0
IGLV5-37	A0A075B6J1	0	0	0	0	0	0	0	0	0	0	0	0	0	0	30579	0	0	0	0	0	0	0	0	0	0	0	0	0	0	0	0	0	2595.1
IGLV2-18	A0A075B6J9	0	0	0	0	60589	0	0	0	136320	173930	174810	406890	0	281850	0	0	0	0	94413	53050	180460	131700	0	87473	21648	0	0	46307	0	69359	87390	0	0
IGLV3-16	A0A075B6K0	0	187860	0	995940	0	954900	269440	0	494690	285860	0	1263700	1241200	300280	2604100	1503900	0	0	219260	0	300360	208690	46172	491530	74106	0	187750	571130	0	920460	261210	183620	1108000
IGLV3-12	A0A075B6K2	0	0	0	0	0	0	0	0	0	0	0	0	0	0	0	0	0	0	0	0	6121.6	0	0	0	0	0	0	60678	0	57645	0	0	37503
IGLV3-10	A0A075B6K4	72812	0	2025500	1659000	0	5191600	0	0	280510	584570	0	2070800	339960	955330	810320	971120	0	300000	1819800	0	3103400	1369600	0	595430	521520	0	2804000	2795000	204060	1871400	2433300	157570	81163
IGLV3-9	A0A075B6K5	630210	58412	1791900	100160	184210	1344700	0	367760	1196400	714550	18960	261570	1072200	1342700	2621700	51631	0	484070	3699200	125030	1455400	807460	412060	3303400	6892600	650830	908690	1977000	376540	931180	915110	513240	1452500
IGKV2D-28	A0A075B6P5	30689	0	0	102670	0	158420	0	0	0	85344	0	0	0	0	27503	0	0	0	21064	0	0	111230	0	0	43230	0	0	78154	0	0	107800	0	0
IGHV3-64	A0A075B6Q5	0	3159.4	0	0	0	0	0	0	0	0	0	39348	0	0	437610	0	0	0	199980	0	135410	92061	0	35837	0	0	0	71868	0	0	0	0	0
IGHV4-4	A0A075B6R2	29693	14872	7757.2	47824	0	70005	0	0	0	29300	29809	58392	171750	15560	216480	11480	0	0	0	0	0	9023.7	0	75042	16709	0	38715	0	0	54024	78483	15229	97217
IGKV2D-29	A0A075B6S2	458000	815050	405740	509750	1306500	476340	715590	553850	15596	2616800	1784200	2274300	658380	1738900	1167400	394580	0	1956700	2492000	296870	2486100	3292900	567930	3249600	1648300	903420	2648100	2877900	757900	2432700	3121600	1074300	1563700
IGKV1D-17	A0A075B6S4	0	0	0	0	0	0	0	0	0	0	0	0	0	0	41636	0	0	0	0	0	0	0	0	0	0	0	0	0	0	0	0	0	0
IGKV1-27	A0A075B6S5	85731	23117	197400	437990	24273	179720	40300	0	85611	89193	26758	217840	271340	0	361680	132900	0	28455	41167	0	136230	64178	0	133280	98072	16423	136960	655870	50931	235030	167830	0	167810
IGHV3OR16-12	A0A075B7B8	0	0	59419	0	0	0	0	45515	0	559120	0	0	0	0	0	0	0	0	451070	0	0	850600	0	0	0	0	0	408630	0	43087	1211700	0	0
IGHV1OR15-1	A0A075B7D0	0	20009	64701	33415	248390	777900	0	0	39099	0	0	0	100840	142110	0	0	0	36172	418660	0	0	443990	0	30937	121770	25015	69206	13518	0	24713	483030	28674	192810
IGHV3OR15-7	A0A075B7D8	0	0	536710	0	0	62188	0	0	0	86910	0	0	0	0	0	0	0	0	28505	0	0	165810	0	0	0	0	0	0	0	199650	301030	0	77537
IGHV4-31	A0A087WSY4	0	0	0	0	0	0	0	0	0	0	0	0	0	0	68980	0	0	0	0	0	0	0	0	0	0	0	0	0	0	0	0	0	0
IGKV1D-8	A0A087WSZ0	0	0	81441	0	0	102090	0	0	130840	0	31498	136150	0	0	134060	0	0	71625	0	0	0	57722	0	90444	9498.2	0	138780	97281	0	150700	23460	0	0
TMEM265	A0A087WTH1	0	0	0	0	0	0	0	0	0	0	0	0	50582	0	0	15860	0	0	0	0	0	0	0	0	0	0	0	0	0	0	0	0	0
IGHV1-45	A0A0A0MS14	0	0	0	0	0	0	0	0	0	0	0	0	0	0	0	0	0	0	0	0	0	39051	0	37714	10561	0	0	0	0	0	0	0	0
IGHV3-49	A0A0A0MS15	112760	271440	917130	13169	351600	121340	0	0	317820	333990	163150	365490	0	263400	327600	0	27398	221980	461980	0	453490	618190	82252	608850	240970	124530	605060	327450	58023	312920	690140	165290	176730
IGKV6D-21	A0A0A0MT36	29044	36479	117750	83466	88731	137100	0	0	82128	47506	0	224110	0	14187	174160	0	0	28859	116210	0	69460	95041	0	88879	112280	0	420190	218300	0	103640	120260	8543.6	199590
IGLV1-36	A0A0B4J1U3	41618	97789	386910	0	85263	106000	0	0	200030	60166	0	114270	0	230060	0	0	28436	202820	236930	0	345050	163030	0	243870	16609	0	35998	82868	0	84355	157070	37695	32580
IGHV6-1	A0A0B4J1U7	52095	40696	211980	0	126800	327110	45945	0	0	127950	0	42809	0	34574	0	0	0	0	51822	0	0	53980	0	263060	92213	0	26932	145430	0	85078	110260	0	0
IGHV3-15	A0A0B4J1V0	141280	236960	461730	392510	280360	0	0	0	181040	716910	126770	500870	1129800	558660	1517100	409220	0	38034	412800	0	133530	645000	70700	42024	168540	48692	61201	826520	66394	20733	427010	6528.1	89411
IGHV3-21	A0A0B4J1V1	0	708970	2522800	314160	881050	1081000	195080	34262	544040	1279500	371330	1399700	10807	1625300	2806200	0	0	567520	2147600	93757	1494100	2294200	13079	2748800	955810	162190	1138600	2650700	224610	1468300	1740500	598950	757360
IGHV2-26	A0A0B4J1V2	0	0	354460	438870	23305	601260	0	0	186170	37502	0	420330	496230	20963	162860	0	0	65442	69962	0	60917	66575	0	109490	0	0	92143	1046100	33460	1447000	80813	0	120940
IGHV3-73	A0A0B4J1V6	29306	216810	26224	71118	208760	131560	0	0	98481	342600	0	181600	370260	33505	15932	0	0	0	270050	0	216750	599090	0	276880	169930	0	0	415280	0	116990	335530	95238	118550
IGHV3-74	A0A0B4J1X5	73405	35755	62384	0	88506	200220	0	0	41856	196440	0	102710	0	182690	207800	0	0	0	220980	0	0	112750	0	38137	76024	0	0	126260	0	0	93346	14680	45032
IGHV3-43	A0A0B4J1X8	0	13662	111900	0	0	0	0	0	129830	39352	0	116500	261160	55470	635450	0	0	81780	405000	0	275990	95341	0	81728	29340	0	129130	203400	0	72174	43039	26573	223630
IGLV9-49	A0A0B4J1Y8	0	0	87674	0	0	0	0	0	0	0	0	0	0	0	0	88114	0	24853	0	0	0	0	0	28283	0	0	0	0	0	14482	0	0	3030.3
IGHV3-72	A0A0B4J1Y9	75117	265340	1501400	86134	0	236610	8276.6	130040	254420	848890	220060	99164	0	132120	80411	34385	47463	229770	509000	0	197870	843760	75818	741240	224630	0	368100	1063800	105920	193800	960630	154550	332260
IGHV1-69-2	A0A0B4J2H0	0	89107	826900	0	335550	131460	0	0	278070	82891	0	152360	0	509600	585700	0	0	109420	148350	0	209700	203790	0	290440	0	0	333940	495460	90281	734410	320980	65275	232050
IGKV6-21	A0A0C4DH24	0	0	151500	0	0	0	0	0	151660	0	0	0	0	0	0	0	0	83210	149590	0	104830	161600	0	158880	0	0	0	405820	0	458580	153640	0	0
IGKV3D-20	A0A0C4DH25	0	0	0	0	0	0	0	0	0	0	0	0	0	0	0	0	0	0	27760	0	151400	140610	0	368150	0	0	0	0	0	194050	0	0	0
IGHV1-3	A0A0C4DH29	17855	484500	1338400	0	622950	76621	0	80614	614260	131410	0	268150	0	476170	0	0	35945	356180	1602100	0	528780	1156200	182150	1066100	488240	218850	1493700	1612300	206610	1207200	961710	388040	1120500
IGHV1-18	A0A0C4DH31	0	289850	731270	0	155490	124860	34748	0	565600	0	0	192490	0	1225600	326230	0	0	599030	278470	0	459730	90061	0	1032400	338550	76405	0	317940	63037	945180	316610	108360	0
IGHV3-20	A0A0C4DH32	0	424700	170580	0	464450	678810	0	0	21534	4495.6	0	117930	156920	21142	475880	0	0	13902	0	0	0	0	0	44401	10682	0	0	33822	0	0	0	274500	47391
IGHV1-24	A0A0C4DH33	56201	67610	548620	0	237110	515600	41766	0	291500	220280	0	734530	0	138940	382660	0	0	152120	69227	0	122370	122180	0	148930	253310	142070	1450400	257010	0	163090	202580	50103	109240
IGHV4-28	A0A0C4DH34	0	0	111550	0	0	0	0	0	0	47554	0	219950	0	0	0	0	0	0	29755	0	0	0	0	0	0	0	0	11428	0	0	28827	0	0
IGHV3-35	A0A0C4DH35	0	0	0	0	0	48787	0	0	0	9952.6	0	0	0	0	1120300	0	0	0	12218	0	0	15091	0	488460	3889.3	0	33134	62376	0	1700000	0	0	55166
IGHV3-38	A0A0C4DH36	0	93288	352690	0	44525	67620	258030	28561	445650	162730	50256	142700	0	51032	30317	0	0	231680	294740	0	275070	318410	0	348630	0	0	51471	676100	0	458100	279930	30652	103120
IGHV5-51	A0A0C4DH38	169960	702840	1935300	0	998220	913260	0	66970	460040	1709000	716450	1433700	0	1783300	386710	0	95398	680530	2418900	89826	2144000	2169900	288280	2111900	838200	527990	880350	3120700	275300	1607800	1876800	313170	186660
IGHV1-58	A0A0C4DH39	0	0	0	0	0	0	0	0	0	0	0	0	0	0	0	0	0	0	40160	0	144830	0	0	0	0	0	0	0	0	0	0	0	0
IGHV4-61	A0A0C4DH41	0	0	0	0	0	13810	0	0	0	0	0	0	0	0	0	0	0	0	0	0	0	0	0	0	0	0	0	0	0	0	0	0	0
A0A0C4DH43	A0A0C4DH43	0	0	42166	0	48854	185050	0	0	48155	123410	0	157100	0	42515	38201	0	0	130730	242100	0	64872	57309	0	0	137950	0	96218	319750	0	96506	97989	0	0
IGKV1-8	A0A0C4DH67	103040	271430	1057300	704940	277750	761990	42233	229490	835720	368890	577960	818870	559330	257600	944060	214520	99221	504350	1674000	178030	2872100	1380400	122870	1390900	302480	75157	1143900	4031400	246610	1161400	622180	197100	201090
IGKV2-24	A0A0C4DH68	103310	109530	125460	129450	85524	0	0	48604	90491	856440	217190	338380	186330	263110	0	149610	0	0	854220	0	256420	648490	35034	817460	302260	0	25043	1330600	183110	923370	947830	100400	196890
IGKV1-6	A0A0C4DH72	0	232780	868210	0	323490	0	0	38091	894660	419030	66491	356730	0	451740	52051	0	0	814250	865070	0	1890300	1105800	63588	1866400	101060	0	116480	892950	46780	1139100	918910	38030	25936
IGKV1-12	A0A0C4DH73	43164	0	17933	563560	0	147030	0	0	0	150020	0	128420	206810	0	428870	0	0	0	0	0	0	81647	0	0	10093	0	0	919920	0	688400	28014	0	92540
A0A0G2JRQ6	A0A0G2JRQ6	0	0	0	0	0	43858	0	0	0	0	0	0	0	0	55772	57839	0	0	107750	0	29801	0	0	30223	3257.1	0	118150	23218	0	0	0	0	4593.5
IGLV5-45	A0A0G2JS06	41121	5692.8	0	1085600	0	270560	24274	0	0	18868	0	78111	30156	0	66867	365420	0	0	4216.3	0	0	5119.5	0	0	0	0	0	8845.3	0	25564	0	0	12511
A0A0J9YVY3	A0A0J9YVY3	0	0	0	0	0	0	0	0	0	0	0	0	0	0	0	0	0	0	0	0	0	0	0	0	0	0	0	0	0	0	42075	0	0
A0A0J9YX35	A0A0J9YX35	0	0	115800	0	0	64938	0	0	0	11926	0	0	0	0	137440	0	0	0	0	0	0	0	0	0	0	105170	207100	716930	0	0	20998	0	0
A0A0J9YXX1	A0A0J9YXX1	0	0	0	0	0	0	0	0	0	0	0	0	0	0	0	0	0	0	0	0	0	0	0	85259	0	0	0	0	0	0	0	0	0
A0A0J9YY99	A0A0J9YY99	0	0	57685	0	0	0	0	0	0	35546	0	0	0	30598	0	0	0	0	59610	0	58182	49587	0	62216	51896	0	63311	79595	0	0	44590	0	0
A0A1B0GV96	A0A1B0GV96	0	0	0	0	0	0	0	0	0	81483	49846	0	0	0	0	0	0	0	4318.1	0	0	0	0	0	0	0	0	0	0	0	0	0	0
RBM47	A0AV96	0	0	0	0	0	0	2198.8	0	0	0	0	0	101510	0	0	19365	0	0	0	0	0	0	0	0	0	0	0	0	0	0	0	0	0
TTC26	A0AVF1	0	0	0	0	0	0	0	0	0	11263	0	0	0	0	0	0	0	0	0	0	0	0	0	0	0	0	0	0	0	0	121300	0	0
UBA6	A0AVT1	45968	0	0	43553	0	0	59442	16226	0	99559	0	0	167930	11440	0	15717	22274	0	83911	0	0	130880	0	0	291300	0	0	6653.9	0	0	10350	0	0
ESYT2	A0FGR8	2025600	164600	0	290690	0	0	736720	7776.2	0	430080	35582	0	2074300	475010	0	701470	10525	0	135920	0	0	65505	0	0	35584	0	0	34920	0	0	172230	12323	0
IGLC7	A0M8Q6	96656	140740	631110	64443	22617	0	0	0	2535800	163230	60414	942020	183860	236350	2076000	73551	13380	2630400	237770	0	857730	56670	44934	121850	101750	30949	368560	215740	35910	286620	87940	36181	158990
GXYLT2	A0PJZ3	10435	0	0	15224	0	0	8841.1	0	0	0	0	0	0	0	0	138630	0	0	0	0	0	0	0	0	0	0	0	0	0	0	0	0	0
SLC22A23	A1A5C7	0	0	0	0	0	0	0	0	0	9274.9	0	0	0	0	0	0	0	0	0	0	0	10464	0	0	0	0	0	0	0	0	75411	0	0
ILVBL	A1L0T0	7267300	518810	0	1332200	98161	0	3010900	135090	0	1592600	296940	0	5066400	136990	22370	3356300	98421	0	484820	0	0	44290	0	0	4741	0	0	48835	0	0	865350	107860	517170
PLEKHG3	A1L390	0	0	0	0	0	0	112530	0	0	0	0	0	0	0	0	0	0	0	0	0	0	0	0	0	0	0	0	0	0	0	0	0	0
SSC5D	A1L4H1	0	6816100	0	0	6375600	0	0	3356800	0	0	5026100	0	0	4902100	0	0	6721800	176380	0	747690	0	0	7572600	80108	0	3825300	0	0	11084000	14116	0	12184000	7968
NBAS	A2RRP1	138030	0	0	16834	0	0	88423	0	0	0	0	0	0	0	0	8965	0	0	0	0	0	0	0	0	0	0	0	0	0	0	0	0	0
WDR91	A4D1P6	103410	89233	0	15570	0	0	13943	0	0	0	0	0	24472	0	0	432090	0	0	0	0	0	0	0	0	0	0	0	0	0	0	0	0	0
KLRG2	A4D1S0	0	0	0	0	0	0	0	0	0	0	0	0	0	0	0	0	0	0	0	0	0	71607	0	0	0	0	0	0	0	0	19511	0	0
VPS37C	A5D8V6	0	0	0	0	0	0	0	0	0	185330	35531	0	0	0	0	0	0	0	95951	23233	0	87756	0	0	101380	0	0	29216	0	0	53776	0	0
TMEM189	A5PLL7	190860	0	0	73456	0	0	24197	0	0	0	0	0	137580	0	0	81882	0	0	0	0	0	0	0	0	0	0	0	0	0	0	0	0	0
CNOT1	A5YKK6	21486	0	0	0	0	0	35724	0	0	49393	0	0	80655	0	0	72208	15502	0	32685	0	0	25262	0	0	26273	0	0	0	0	0	19293	0	0
CARNS1	A5YM72	0	0	0	0	0	0	0	0	0	0	0	0	0	0	0	8561.2	0	0	0	0	0	0	0	0	0	0	0	0	0	0	0	0	0
GOLGA8O	A6NCC3	0	0	0	0	0	0	0	0	0	112310	0	0	0	0	0	0	0	0	0	0	0	0	0	0	0	0	0	0	0	0	0	0	0
PALM3	A6NDB9	0	15562	0	0	0	0	0	0	0	0	0	0	0	0	0	0	0	0	0	0	0	0	0	0	0	0	0	18838	0	0	102410	0	3780.5
TMEM221	A6NGB7	0	0	0	0	0	0	0	0	0	0	0	0	0	0	0	0	0	0	0	0	0	0	0	0	0	0	0	0	0	0	15664	0	0
TUBAL3	A6NHL2	0	23715	0	0	0	0	0	37620	0	0	40350	0	54970	58217	0	0	70656	0	0	0	0	148880	45884	0	0	18719	0	77059	0	0	7357.1	17602	0
LILRA5	A6NI73	0	0	0	0	0	0	0	0	0	0	0	0	0	0	0	0	0	0	0	0	0	21549	0	0	140910	0	0	0	0	0	0	0	0
CCDC69	A6NI79	0	0	0	40266	0	0	0	0	0	36158	0	0	0	0	0	40625	0	0	20466	0	0	0	0	0	48498	0	0	0	0	0	7383.1	0	0
LRRC30	A6NM36	0	0	0	0	0	0	0	0	20515	0	0	0	0	0	0	0	0	0	0	0	0	0	0	0	0	0	0	0	0	0	0	0	0
HIDE1	A8MVS5	0	0	0	0	0	0	0	0	0	49235	0	0	0	0	0	0	0	0	30917	0	0	54998	0	0	89863	0	0	5794.8	0	0	26260	0	0
KIAA1324L	A8MWY0	116970	0	0	0	0	0	0	0	0	851320	0	0	0	0	0	0	0	0	0	0	0	0	0	0	4927.8	0	0	0	0	0	0	0	0
UPK3BL	B0FP48	0	0	0	314820	431440	0	0	0	0	0	132600	0	96579	21242	0	0	0	0	0	0	0	136360	105000	0	2055100	570280	0	0	0	0	117040	88323	0
MYO1G	B0I1T2	636040	128260	0	2650300	547540	0	1242200	49498	0	2079100	279830	0	670100	20632	0	1667800	39384	0	885670	16007	0	2191600	0	0	9992300	317310	0	454260	151350	0	2073400	189970	0
ESPN	B1AK53	0	54153	0	0	0	0	0	0	0	0	42665	0	28867	154520	0	0	0	0	0	0	0	0	0	0	0	0	0	0	0	0	0	352840	0
SMIM1	B2RUZ4	126640	43287	0	118060	37458	0	299820	5468.1	0	317360	11324	0	244930	0	0	1401100	37997	0	216390	0	0	3503.4	0	0	4910.9	0	0	10691	0	0	808480	319170	9421.1
IGLL5	B9A064	28286000	30919000	65678000	30125000	26621000	49585000	20923000	12213000	52172000	48943000	28076000	68900000	24488000	43749000	82582000	21700000	11595000	41388000	56004000	3724500	65644000	41169000	15308000	55078000	30484000	27959000	61715000	77794000	23483000	75596000	58651000	30576000	66106000
NACA	E9PAV3	183260	51487	0	49501	48009	0	180580	50433	0	151700	78668	0	288890	40238	0	249720	49433	0	20225	135280	0	302650	65347	0	234870	0	0	28915	0	0	77269	104210	0
SMIM22	K7EJ46	156820	331630	0	10994	0	0	28455	16342	0	698850	703720	0	0	93990	0	0	41545	5219	847290	225210	0	0	43566	0	0	0	0	146460	0	0	329540	268700	55210
AGPS	O00116	153110	102940	0	162150	9348.6	0	136950	3001	0	133000	43878	0	42099	0	0	510400	7404.1	0	10251	0	0	0	0	0	0	0	0	13120	0	0	3066.3	0	0
KIF2A	O00139	0	0	0	0	0	0	0	0	0	0	0	0	687920	0	0	0	0	0	0	0	0	0	0	0	0	0	0	0	0	0	0	0	0
PDLIM1	O00151	80889	36324	0	156580	512970	0	444930	0	0	471700	38724	0	164980	66813	0	57788	0	0	383950	87324	0	263790	0	0	671320	0	0	235590	0	0	122070	0	0
ACOT7	O00154	0	0	0	0	0	0	0	0	0	0	0	0	55409	0	0	0	0	0	0	0	0	18388	0	0	0	0	0	0	0	0	0	0	0
MYO1C	O00159	2547100	1587200	0	2835900	1687500	0	7473600	1900000	0	5065700	2688100	24383	3069400	812080	1177300	3228100	2863200	0	7008100	3845500	0	5398600	1116000	0	10321000	454290	0	1880000	844850	0	3143100	1075200	0
MYO1F	O00160	137530	50477	0	125030	68783	0	449440	150250	0	1076000	91286	0	84173	0	0	204340	24370	0	581520	0	0	965700	0	0	4445200	46671	0	118310	19142	0	173890	28021	0
SNAP23	O00161	666590	297710	0	431980	376190	0	1270000	200970	0	1191800	424800	0	451730	262800	0	371590	456870	0	1102000	389120	0	1470400	198950	0	2937400	275880	0	443030	233290	0	433190	165890	4921.7
FXYD1	O00168	0	0	0	0	0	0	39214	0	0	52780	0	0	0	0	0	0	85425	0	17996	0	0	0	0	0	34171	0	0	0	0	0	14074	0	0
AIP	O00170	0	0	0	0	0	0	86884	0	0	18858	0	0	56388	0	0	0	0	0	6716.3	0	0	11707	0	0	95015	0	0	0	0	0	0	0	0
GTPBP1	O00178	0	0	0	0	0	0	178420	0	0	0	0	0	0	0	0	0	0	0	0	0	0	0	0	0	0	0	0	0	0	0	0	0	0
LGALS9	O00182	93649	84739	0	135260	85478	0	246090	245270	0	261260	198320	0	228300	43929	0	135130	260030	0	187290	56209	0	274600	12058	0	276060	0	0	102420	0	0	26264	1564	0
STXBP3	O00186	1050400	360550	0	473610	112170	0	658820	210550	0	1505800	118040	0	1032500	291540	0	534070	338860	0	1905700	438060	0	2425500	132150	0	4060900	79914	0	530410	69238	0	1293800	192950	0
MASP2	O00187	0	302800	220000	0	0	0	312660	0	179880	398150	16691	59072	61624	181960	34300	0	206970	297830	931470	0	134660	565150	0	335710	555350	238500	198940	676860	0	257610	670720	356280	75748
ARVCF	O00192	0	0	0	0	0	0	12645	0	0	0	0	0	20549	0	0	0	0	0	0	0	0	0	0	0	0	0	0	0	0	0	0	0	0
RAB27B	O00194	127210	0	0	69200	0	0	43943	0	0	288270	0	0	0	0	0	57406	0	0	124000	0	0	0	0	0	649490	0	0	18840	0	0	88763	0	0
AP3B1	O00203	36028	8217.2	0	0	0	0	98152	27637	0	22448	0	0	37838	0	0	690660	40704	0	0	0	0	9745.6	0	0	5717	0	0	0	0	0	0	0	0
TLR4	O00206	0	0	0	0	0	0	0	0	0	6528.3	0	0	0	0	0	0	0	0	0	0	0	31855	0	0	176850	0	0	9643.6	0	0	0	0	0
LGALS8	O00214	0	0	0	0	0	0	249340	19172	0	0	0	0	0	0	0	0	0	0	0	0	0	0	0	0	0	0	0	0	0	0	0	0	0
PSMD11	O00231	58346	0	0	9244.1	0	0	400170	0	0	193670	0	0	191110	0	0	189320	0	0	84297	0	0	254890	0	0	250270	0	0	14397	0	0	64767	14304	0
PSMD12	O00232	72288	0	0	20794	0	0	186920	0	0	102380	0	0	48530	0	0	81671	120700	0	126930	0	0	264400	15225	0	214290	0	0	0	0	0	77389	0	0
PSMD9	O00233	0	0	0	0	0	0	21248	0	0	16915	0	0	30967	0	0	0	0	0	0	0	0	0	0	0	24271	0	0	0	0	0	4146.6	0	0
SIRPB1	O00241	0	0	0	4498.9	0	0	0	0	0	0	0	0	0	0	0	0	0	0	0	0	0	0	0	0	10674	0	0	0	0	0	0	0	0
ATOX1	O00244	0	0	0	0	0	0	0	0	0	4716.7	0	0	0	0	0	0	0	0	0	0	0	1952.3	0	0	21318	0	0	6056.4	0	0	5452.2	0	0
PGRMC1	O00264	6565800	929370	0	631510	232890	0	2580100	334350	0	1647400	431040	0	1305500	207610	0	2196700	469260	0	797880	0	0	257730	0	0	29897	0	0	321380	76638	0	2049500	401860	0
SUPT5H	O00267	0	0	0	0	0	0	0	0	0	0	376600	0	0	0	0	12443	0	0	0	0	0	0	0	0	0	0	0	0	0	0	0	0	0
DFFA	O00273	0	0	0	0	0	0	0	0	0	0	0	0	0	0	0	7194.6	0	0	0	0	0	0	0	0	0	0	0	0	0	0	0	0	0
HIP1	O00291	0	0	0	0	0	0	37849	0	0	0	0	0	0	0	0	75946	0	0	0	0	0	0	0	0	0	0	0	0	0	0	0	7248.6	0
CLIC1	O00299	1309600	1960300	83681	573460	2657500	42602	11748000	4426400	69780	7879600	6131100	46246	897790	1642800	32210	243800	5880900	87186	6331200	4738000	0	8316600	3213600	458710	12053000	1301000	57519	1496500	1074400	0	6616600	1872400	6813.6
EIF3F	O00303	44016	139340	0	92358	12443	0	95002	78333	0	128990	572600	0	113990	67436	0	1331600	65684	0	84676	48967	0	2089100	407780	0	175210	0	0	59355	0	0	139870	108540	0
PIK3CD	O00329	0	0	0	0	0	0	0	0	0	0	0	0	0	0	0	28258	0	0	0	0	0	0	0	0	0	0	0	0	0	0	0	0	0
QSOX1	O00391	481780	193100	196670	326040	55866	301140	123290	213070	109630	176940	264870	285800	697960	665710	259510	234010	49385	87165	235560	99796	268960	1219000	1259100	824310	666510	132780	96698	258610	0	279380	222330	143760	270790
SLC33A1	O00400	32432	22297	0	15265	0	0	113150	0	0	76453	0	0	21915	0	0	17819	28988	0	30336	1815000	0	0	0	0	0	0	0	0	0	0	19671	0	0
WASL	O00401	0	71926	0	0	0	0	0	0	0	0	0	0	0	0	0	0	0	0	0	0	0	0	0	0	16046	0	0	0	0	0	0	67668	0
IPO5	O00410	519410	115280	0	568100	142380	0	1361600	324620	0	1032400	233230	0	652600	111520	0	648890	532110	0	950780	211900	0	1048100	202440	0	1379700	31691	0	157910	30032	0	297860	95467	0
SAP18	O00422	0	0	0	0	0	0	0	0	0	0	0	0	0	0	0	74478	0	0	0	0	0	0	0	0	0	0	0	0	0	0	0	0	0
IGF2BP3	O00425	0	0	0	0	0	0	0	0	0	0	0	0	0	0	0	0	0	0	0	0	0	335930	147630	0	75225	0	0	6352.3	0	0	23424	5132.7	0
DNM1L	O00429	31384	0	0	116950	0	0	151360	7862.6	0	273220	0	0	455410	24361	0	351800	0	0	58164	0	0	550510	82863	0	272920	0	0	27823	0	0	2362.5	0	0
RTCA	O00442	0	0	0	0	0	0	0	0	0	0	0	0	0	0	0	0	0	0	0	0	0	51741	0	0	0	0	0	0	0	0	0	0	0
LST1	O00453	25293	0	0	158160	74143	0	15743	0	0	140070	54842	0	36545	0	0	64479	0	0	116430	0	0	135420	0	0	558960	48337	0	38208	0	0	59266	26094	0
GOLIM4	O00461	261110	17487	0	320620	0	0	125880	0	0	147960	0	0	48419	0	0	2614800	0	0	37312	0	0	0	0	0	0	0	0	6232.9	0	0	0	0	0
MANBA	O00462	0	0	0	0	0	0	0	0	0	34027	0	0	0	0	0	0	0	0	0	0	0	21928	23682	0	0	0	0	0	0	0	0	0	0
AGRN	O00468	129630	975090	31147	41264	459850	0	56116	882960	0	469240	330000	0	222830	2928100	0	179850	867240	482180	207750	201850	45739	721960	4584200	571320	216810	2569400	21306	1061200	4494400	10848	702900	5750100	156280
PLOD2	O00469	1578700	95129	0	111470	0	0	314250	0	0	118420	0	0	225320	0	0	189600	0	0	42668	7980.3	0	54485	8834.1	5342.5	0	0	0	57474	3365	0	0	0	0
EXOC5	O00471	0	0	0	0	0	0	0	0	0	48459	0	0	34437	0	0	0	0	0	46683	0	0	66704	0	0	187300	0	0	0	0	0	11587	0	0
BTN3A3	O00478	245000	0	0	160750	0	0	700780	127380	0	573460	35729	0	182130	0	0	285460	103520	0	655900	147160	0	175400	0	0	2385500	100220	0	196300	0	0	224280	0	0
BTN3A1	O00481	0	0	0	0	0	0	97001	0	0	32988	0	0	0	0	0	0	0	0	17832	0	0	24774	0	0	171100	0	0	69693	0	0	0	0	0
NDUFA4	O00483	0	0	0	0	43750	0	99349	23583	0	46667	0	0	0	0	0	0	39082	0	0	0	0	0	0	0	0	0	0	4620.7	0	0	18333	0	0
PSMD14	O00487	52653	0	0	0	0	0	177360	0	0	118390	0	0	402780	0	0	11696	0	0	56383	0	0	188680	0	0	104280	0	0	9838.9	0	0	48512	0	0
BIN1	O00499	57606	0	0	46013	0	0	141200	0	0	183880	0	0	195750	0	0	0	0	0	33612	0	0	22028	0	0	222000	0	0	6224.9	0	0	28756	0	0
CLDN5	O00501	0	0	0	0	0	0	3570	0	0	0	0	0	0	0	0	2016.6	0	0	0	0	0	0	0	0	0	0	0	0	0	0	0	0	0
STK25	O00506	0	0	0	24413	0	0	0	0	0	32533	0	0	0	0	0	7076.5	0	0	61080	0	0	24788	0	0	135250	0	0	15498	0	0	23530	0	0
KRIT1	O00522	42454	0	0	290400	0	0	187310	1364	0	228440	61379	0	149870	0	0	116210	15803	0	296950	111930	0	52407	0	0	480340	0	0	63993	0	0	310830	121550	0
VWA5A	O00534	0	0	0	138870	0	0	280410	40880	0	304540	0	0	79471	0	0	86958	29915	0	30776	0	0	47699	0	0	234880	0	0	11099	0	0	47767	0	0
EBAG9	O00559	33857	0	0	0	0	0	0	0	0	61258	0	0	39277	0	0	0	0	0	42572	0	0	0	0	0	0	0	0	0	0	0	76764	0	0
SDCBP	O00560	2757300	935710	0	495630	1671700	0	1623000	341430	0	7080800	4996200	0	883490	1331600	0	180150	916840	23524	6761100	399010	0	10051000	3726600	0	5572800	550930	0	2557400	1785300	0	3264800	1267600	0
NOP56	O00567	40297	21595	0	0	0	0	70012	80507	0	0	12118	0	54801	0	0	80199	86086	0	0	0	0	64850	39443	0	7109.5	0	0	0	0	0	0	15176	0
DDX3X	O00571	417190	138190	0	325430	60456	0	824660	266170	0	616820	135460	0	1206700	347480	0	441320	413440	0	211160	167260	0	1134400	439800	15099	683650	0	0	106840	0	0	135110	0	0
RNASET2	O00584	89213	0	0	56416	0	0	17792	0	0	13563	0	0	54372	0	0	0	0	0	0	0	0	0	0	0	0	0	0	0	0	0	0	0	0
CCL21	O00585	0	0	0	0	0	0	0	0	0	0	0	0	0	0	0	0	0	0	0	0	0	0	22049	0	0	0	0	0	0	0	0	0	0
PODXL	O00592	889300	1655700	0	979360	690280	0	9845200	4622600	0	8675700	4647700	0	1051100	1859700	0	487480	7507300	44553	7306100	6281800	0	2853700	1117800	0	8118000	699090	0	3637000	2078200	0	6632300	3363500	0
FCN1	O00602	301090	43292	0	229370	241140	0	442240	92357	0	836320	130580	0	21742	31025	0	362530	210340	0	951890	88042	0	408880	135320	0	359630	52725	0	161010	16006	0	483150	83703	0
KPNA4	O00629	23084	0	0	76695	0	0	80213	0	0	102010	13101	0	178470	0	0	158580	30322	0	75967	0	0	334260	38677	0	263600	0	0	0	0	0	32502	0	0
PPP6C	O00743	0	0	0	30293	0	0	80602	0	0	55650	0	0	205100	0	0	66263	0	0	36395	0	0	153670	0	0	178670	0	0	0	0	0	0	0	0
MAN2B1	O00754	0	0	0	0	0	0	23475	0	0	42072	0	0	0	0	0	0	0	0	8105.1	0	0	2536.8	0	0	0	0	0	0	0	0	12128	1899.9	0
FBP2	O00757	0	0	0	0	0	0	0	0	0	50314	0	0	0	0	0	0	0	0	26546	0	0	160780	0	0	55250	0	0	12677	0	0	16950	0	0
ACACB	O00763	0	0	0	0	0	0	0	0	0	14741	0	0	0	0	0	65195	0	0	0	0	0	0	0	0	0	0	0	0	0	0	0	0	0
PDXK	O00764	41819	3115.2	0	53334	29928	0	644760	24635	0	565480	107000	0	54862	52154	0	49444	110930	0	293830	39092	0	300930	38238	0	725290	20112	0	62101	0	0	173250	11823	0
SCD	O00767	0	0	0	0	0	0	0	0	0	0	0	0	9797.3	0	0	3829.5	0	0	0	0	0	0	0	0	0	0	0	0	0	0	0	0	0
CLDN4	O14493	0	0	0	0	0	0	0	0	0	135500	0	0	0	0	0	0	0	0	543650	0	0	2737800	0	0	2028200	0	0	130780	0	0	706490	0	0
PPAP2A	O14494	232760	0	0	360510	0	0	2054700	121710	0	400940	42618	0	226550	0	0	1341600	300590	0	530640	38979	0	8439.2	0	0	373220	0	0	21889	0	0	19023	0	0
PPAP2B	O14495	0	0	0	0	0	0	70134	212230	0	136670	184320	0	0	0	0	0	0	0	74751	0	0	75986	0	0	93044	0	0	28606	0	0	238250	0	0
ISLR	O14498	45711	0	0	77108	0	0	28907	0	0	11168	0	0	0	0	0	120180	0	0	2666.6	0	0	113140	17898	0	0	0	0	0	0	0	136900	13185	0
SDHD	O14521	0	0	0	58474	0	0	0	0	0	0	0	0	104300	0	0	65399	0	0	0	0	0	0	0	0	0	0	0	0	0	0	0	0	0
C2CD2L	O14523	0	0	0	0	0	0	0	0	0	0	0	0	15350	0	0	12366	0	0	0	483110	0	0	0	0	0	0	0	0	0	0	0	0	0
TRAFD1	O14545	0	0	0	0	0	0	0	0	0	0	0	0	0	0	0	0	0	0	0	0	0	0	0	0	12356	0	0	0	0	0	0	0	0
HSPB6	O14558	0	0	0	31224	0	0	234970	0	0	538600	33621	0	11419	0	0	91777	0	0	15397	0	0	0	0	0	28116	0	0	24621	0	0	0	0	0
NDUFAB1	O14561	59392	0	0	51485	0	0	78417	0	0	81774	0	0	119110	0	0	130480	0	0	0	0	0	0	0	0	0	0	0	0	0	0	0	0	0
CYB561D2	O14569	225310	17470	0	104580	0	0	156040	0	0	77969	16540	0	197570	0	0	193640	0	0	29797	0	0	0	0	0	0	0	0	13838	0	0	6727.4	0	0
COPE	O14579	510230	99379	0	81254	53230	0	1702600	278550	0	473990	142730	0	258430	149070	0	198230	362440	0	208680	0	0	276170	36037	0	106090	0	0	7504.3	0	0	639620	66800	0
CTDSP2	O14595	0	0	0	69166	0	0	0	0	0	0	0	0	0	0	0	0	0	0	0	0	0	0	0	0	66816	0	0	0	0	0	17655	0	0
AP3D1	O14617	23185	0	0	0	0	0	123550	0	0	87161	0	0	116980	0	0	1489000	0	0	18603	0	0	24858	0	0	0	0	0	0	0	0	0	4050.4	0
CCS	O14618	0	0	0	0	0	0	0	0	0	0	0	0	0	0	0	0	0	0	0	0	0	16771	0	0	0	0	0	0	0	0	0	0	0
GPR171	O14626	0	0	0	0	0	0	27126	0	0	22353	0	0	0	0	0	0	0	0	22891	0	0	0	0	0	91109	0	0	0	0	0	31380	0	0
ENPP3	O14638	95166	0	0	0	0	0	0	0	0	0	0	0	0	0	0	0	0	0	0	0	0	0	0	0	0	0	0	0	0	0	0	0	0
GOSR2	O14653	796480	44494	0	147640	0	0	701830	0	0	393910	52794	0	157070	26264	0	466620	0	0	74889	0	0	7034.2	0	0	0	0	0	34134	0	0	128480	58376	0
TOR1A	O14656	60957	0	0	0	0	0	18834	0	0	0	0	0	0	0	0	29007	0	0	0	0	0	0	0	0	0	0	0	0	0	0	0	0	0
TOR1B	O14657	31170	0	0	0	0	0	52781	0	0	0	0	0	370840	0	0	32928	0	0	0	0	0	0	0	0	0	0	0	0	0	0	0	0	0
STX16	O14662	144710	0	0	0	0	0	0	0	0	33542	0	0	38808	0	0	29474	0	0	14949	0	0	40234	0	0	0	0	0	0	0	0	0	0	0
ADAM10	O14672	1670800	154260	0	2000900	185610	0	1963100	115490	0	1090300	243350	0	2342100	68396	17232	2976400	179910	0	1413200	245790	0	1962100	169730	0	3322400	111050	0	398560	58639	0	752880	177940	10168
PTGES	O14684	0	0	0	0	0	0	0	0	0	50834	0	0	0	0	0	0	0	0	0	0	0	0	0	0	31876	0	0	0	0	0	0	0	0
ITGB1BP1	O14713	355710	34240	0	0	0	0	0	0	0	108560	0	0	0	0	0	0	67203	0	205490	175070	0	102440	0	0	725950	0	0	88453	0	0	212210	106990	0
ACOT8	O14734	0	16770	0	0	0	0	0	0	0	0	0	0	0	0	0	0	0	0	0	0	0	0	0	0	0	0	0	0	0	0	0	0	0
CDIPT	O14735	1235500	109540	0	202190	0	0	488320	9278.3	0	288990	64397	0	668240	0	0	482090	0	0	89882	0	0	0	0	0	0	0	0	21573	0	0	183700	4030.9	0
PDCD5	O14737	114400	0	0	0	0	0	115040	0	0	25154	0	0	0	0	0	0	0	0	13217	0	0	18138	0	0	89691	0	0	0	0	0	16645	0	0
PRMT5	O14744	0	0	0	21935	0	0	0	0	0	21122	0	0	262270	65884	0	1590200	0	0	26342	0	0	48070	21763	0	27067	0	0	0	0	0	35464	10907	0
SLC9A3R1	O14745	2347000	1935800	0	3499800	2184700	0	26277000	8592000	0	9590800	4945400	0	2444000	1150900	0	2745800	9898100	0	8044000	10516000	0	3032600	590370	0	7612200	772130	0	2722500	1872000	0	5395700	2581800	0
HSD17B6	O14756	162570	0	0	81177	0	0	1582800	16391	0	436330	0	0	32534	0	0	1204200	0	0	54810	0	0	0	0	0	0	0	0	0	0	0	0	0	0
TNFRSF10B	O14763	56490	0	0	25253	0	0	0	0	0	10757	0	0	0	0	0	0	0	0	0	0	0	66457	0	0	65380	0	0	0	0	0	0	0	0
TPP1	O14773	334580	201500	34341	160140	69252	0	1110700	991510	47134	483110	384220	0	418700	51541	4367.2	604120	1224200	107780	136180	0	0	124880	71830	21460	21151	25459	0	61212	34867	0	142440	0	20277
TCERG1	O14776	0	0	0	0	0	0	0	0	0	0	0	0	0	0	0	37281	0	0	0	0	0	0	0	0	0	0	0	0	0	0	0	0	0
NRP1	O14786	88780	0	0	43195	0	0	37125	0	0	134820	0	0	0	0	0	72379	0	0	83660	0	24481	122030	0	89052	295340	0	0	3858.6	0	0	5891.5	0	0
TNPO2	O14787	0	0	0	0	0	0	0	0	0	0	0	0	54694	0	0	15598	0	0	0	0	0	0	0	0	0	0	0	0	0	0	0	0	0
APOL1	O14791	1738500	1463000	2785600	943000	2540900	3535100	986620	3237700	2660300	2181500	3657800	2536700	827380	1374000	2477300	2013000	4798000	2133800	1188000	548820	3818200	3732700	3710800	5835800	1182400	3450000	4373300	2677800	1767200	3420100	673440	1103800	1943600
TNFRSF10C	O14798	0	0	0	54611	0	0	0	0	0	0	0	0	0	0	0	4110.4	0	0	0	0	0	0	0	0	0	0	0	0	0	0	0	0	0
MRAS	O14807	0	0	0	0	0	0	86096	0	0	57897	41537	0	0	0	0	0	48529	0	59281	0	0	66803	0	0	213800	29870	0	17344	0	0	0	30736	0
TSPAN4	O14817	442840	10710	0	344820	25564	0	809670	0	0	620240	101000	0	187720	0	0	86411	57438	0	509500	0	0	275120	0	0	1351900	0	0	183400	0	0	280110	28551	0
PSMA7	O14818	217360	60820	0	219000	0	0	387000	45284	0	459140	27143	0	903750	0	110560	285790	35780	0	669450	27412	13781	1294300	50646	118110	997550	0	0	364080	52328	0	461530	37698	8610.6
SCAMP3	O14828	361810	261660	0	44180	56326	0	66913	81422	0	245260	63076	0	1254700	531970	3837.7	154730	44026	0	117770	0	0	821000	153520	0	86971	0	0	41810	0	0	188700	145420	0
OPLAH	O14841	0	0	0	0	0	0	0	0	0	0	0	0	601030	116790	0	12385	0	0	0	0	0	0	0	0	0	0	0	0	0	0	0	0	0
IFIT3	O14879	233620	44356	0	0	0	0	443480	95478	0	2477.3	0	0	65537	0	0	0	93082	0	12978	0	0	68819	0	0	585730	0	0	26235	0	0	0	0	0
MGST3	O14880	135520	39533	0	51937	37860	0	282350	103360	0	143990	190460	0	290080	124050	0	288020	81138	0	30578	0	0	0	0	0	0	0	0	20945	0	0	50224	393480	0
TAX1BP3	O14907	0	26730	0	0	75892	0	34676	51461	0	100280	57850	0	16559	82371	0	0	77409	0	45164	125060	0	136150	0	0	139350	0	0	11660	51390	0	1101	27532	0
GIPC1	O14908	105810	9032.3	0	455270	45277	0	493970	20599	0	288880	259830	0	655150	121000	0	305120	51946	0	505180	449430	0	395740	67890	0	898880	0	0	170300	0	0	282580	67571	0
IKBKB	O14920	4392	0	0	10118	0	0	0	0	0	0	155800	0	15424	0	0	10638	0	0	0	0	0	0	0	0	0	0	0	0	117910	0	0	0	0
UBE2L6	O14933	0	0	0	53165	0	0	213590	116780	0	115730	0	0	251740	0	0	0	150890	0	66628	0	0	44800	0	0	796460	33678	0	38140	0	0	20796	0	0
CASK	O14936	632330	0	0	916370	0	0	761110	0	0	623400	0	0	715860	0	0	600770	0	0	442680	0	0	545210	0	0	739040	0	0	80582	0	0	227070	0	0
PLD2	O14939	171880	0	0	0	0	0	15773	0	0	29004	0	0	28161	0	0	0	0	0	30219	0	0	8757.8	0	0	101070	0	0	0	0	0	0	0	0
MYL12B	O14950	691520	2048100	0	766660	2195200	0	830950	1894200	44694	932860	1141400	0	2477100	1409300	0	1766400	1205600	96766	862540	1091000	0	870560	215670	0	1833400	491780	0	410140	352710	0	896190	1421200	54233
HGS	O14964	142930	4974.9	0	133720	0	0	105870	0	0	395530	0	0	150420	0	0	91680	5135.1	0	341900	0	0	583900	0	0	494950	0	0	112820	0	0	330240	0	0
RAB29	O14966	82541	0	0	0	0	0	189100	0	0	27964	0	0	0	0	0	0	0	0	12298	0	0	8060.4	0	0	15890	0	0	0	0	0	0	0	0
CLGN	O14967	73957	37743	0	0	0	0	0	0	0	0	0	0	0	0	0	0	0	0	0	0	0	0	0	0	0	0	0	0	0	0	0	0	0
PPP1R12A	O14974	0	0	0	61085	19905	0	17058	13189	0	57898	0	0	43797	0	0	13543	20443	0	55327	19695	0	52006	0	0	153500	0	0	31900	0	0	72634	0	0
GAK	O14976	0	0	0	0	0	0	12484	5595.7	0	0	0	0	317190	0	0	62707	19022	0	0	0	0	4712.1	0	0	8035	0	0	0	0	0	0	0	0
HNRNPDL	O14979	26360	38724	0	0	0	0	0	31979	0	24977	0	378780	41924	53349	0	0	51388	13921	0	0	0	34107	21029	543010	0	0	0	9727.5	0	0	11742	9725.6	0
XPO1	O14980	235900	135920	0	342010	0	0	516440	158660	0	485390	34329	0	641510	24112	0	286800	192400	0	298700	58646	0	1796000	692500	86078	1153800	0	0	184210	22801	0	355780	39180	0
ATP2A1	O14983	0	7384.1	0	700990	128030	0	124500	0	0	317160	30018	0	189410	0	0	15082	0	0	45820	0	0	0	0	0	0	0	0	23493	0	0	0	0	0
ARHGEF10	O15013	0	0	0	0	0	0	8394.2	0	0	0	0	0	0	0	0	0	0	0	0	0	0	0	0	0	0	0	0	0	0	0	0	0	0
SPTBN2	O15020	0	0	0	0	0	0	0	0	0	0	0	0	298740	15392	0	110890	0	0	0	0	0	0	0	0	0	0	0	0	0	0	0	5058.9	0
MAST4	O15021	0	0	0	0	0	0	0	0	0	0	0	0	0	0	0	0	0	0	0	0	0	34559	0	0	174940	0	0	0	0	0	16958	0	0
SEC16A	O15027	13502	15729	0	18101	363630	0	3644.9	0	0	0	0	0	11697	0	0	16116	0	0	0	0	0	0	0	0	0	0	0	0	0	0	0	89936	0
PLXNB2	O15031	5879600	1349400	0	4112800	1187600	0	6117400	291970	0	5770600	613670	0	4491300	632470	0	2580000	1256900	32952	6666000	646660	0	4205300	95588	0	19917000	327440	0	2643200	330950	0	3766400	507850	24864
U2SURP	O15042	0	0	0	0	0	0	0	0	0	0	0	0	0	0	0	64130	0	0	0	0	0	0	0	0	0	0	0	0	0	0	0	0	0
PFAS	O15067	0	0	0	0	0	0	0	0	0	10762	0	0	0	0	0	7900.2	0	0	8405.9	0	0	41313	0	0	21502	0	0	0	0	0	0	0	0
ANKRD28	O15084	114810	716110	123370	0	436500	50581	142330	829670	74802	122750	468930	0	330100	428740	0	74296	557540	309580	85199	21366	74263	132900	826200	121650	103540	765070	0	120920	366890	38540	31070	543530	14586
CHUK	O15111	0	0	0	0	0	0	0	0	0	205950	0	0	0	0	0	0	0	0	57765	0	0	44178	318590	0	108270	0	0	37261	0	0	27077	0	0
FYB	O15117	0	0	0	0	0	0	0	0	0	46555	0	0	0	0	0	0	0	0	24384	0	0	51514	0	0	1009600	0	0	14447	0	0	71764	0	0
NPC1	O15118	96759	0	0	0	0	0	43935	0	0	58750	0	0	384850	0	0	21196	0	0	60333	0	0	128940	0	0	16078	0	0	3071.9	0	0	33639	0	0
AGPAT2	O15120	0	0	0	0	0	0	0	0	0	51332	0	0	0	0	0	0	0	0	13397	0	0	0	0	0	0	0	0	0	0	0	0	0	0
DEGS1	O15121	237190	43826	0	0	0	0	55368	0	0	69260	0	0	245680	7757.2	0	0	0	0	29826	0	0	13424	0	0	0	0	0	0	0	0	7352.3	0	0
SCAMP1	O15126	472560	59577	0	123220	0	0	364590	0	0	200980	25424	0	376530	0	0	346600	0	0	74753	0	0	127250	0	0	63457	0	0	15351	0	0	134880	0	0
SCAMP2	O15127	260860	72495	0	63191	56911	0	642070	84897	0	897650	50055	0	332220	163080	0	253160	130240	70975	359460	0	0	232650	0	0	340890	0	0	132860	0	0	66176	12088	0
ARPC1B	O15143	1131200	135380	10009	2172500	210510	15195	1267200	52917	29577	2081700	296180	15261	2943300	153770	26177	2150300	186330	14531	1273200	275840	0	1363900	194360	18884	3516300	83038	6620.9	283670	32662	0	845800	142630	0
ARPC2	O15144	375290	186990	0	1104600	191700	0	1362500	41735	0	1986600	380350	0	1480800	190830	14893	1595300	262120	0	991310	514690	0	1072900	132760	36840	2424900	31446	0	308980	0	0	1021700	205780	0
ARPC3	O15145	152410	78251	0	149730	0	0	342270	49540	0	461880	129550	0	270480	135690	0	172120	32041	0	280810	61422	0	413010	186820	17062	553970	32444	0	114560	28794	0	304670	88887	0
BET1	O15155	0	139750	0	0	0	0	0	0	0	161490	72477	0	0	0	0	144220	124480	0	0	0	0	52486	0	0	0	0	0	0	0	0	64128	40259	30450
POLR1C	O15160	0	0	0	0	0	0	58509	0	0	0	0	0	0	0	0	0	0	0	0	0	0	17027	0	0	42388	0	0	0	0	0	0	0	0
PLSCR1	O15162	1657000	1095500	0	1073300	1190300	0	6106100	1529800	0	2374200	1073300	0	3143800	2220400	0	762100	2763700	0	3683500	1094500	0	5412900	698700	0	11405000	1089500	0	1990700	1029300	0	2813300	1378600	0
PGRMC2	O15173	1521500	500880	0	138910	173490	0	631550	277490	0	740780	359760	0	444270	247420	0	332070	290800	0	335360	83151	0	125290	0	0	0	0	0	207530	65162	0	202650	73016	0
EPHB6	O15197	0	0	0	0	60142	0	54907	0	0	0	0	0	0	0	0	0	0	0	0	0	0	0	0	0	62895	0	0	0	0	0	5078.7	0	0
ADAMDEC1	O15204	0	0	0	0	0	0	0	0	0	0	0	0	0	0	0	0	0	0	0	0	0	17036	16273	0	0	0	0	0	0	0	2981.3	0	47920
PFDN6	O15212	0	0	0	0	0	0	0	0	0	14079	0	0	0	0	0	0	0	0	10555	0	0	56343	0	0	28421	0	0	3461.7	0	0	9871.8	0	0
GNPAT	O15228	0	0	0	25235	0	0	0	0	0	0	0	0	0	7792.4	0	50857	0	0	0	0	0	0	0	0	0	0	0	0	0	0	0	0	0
LAMA5	O15230	147600	432360	0	10737	222110	0	0	103370	0	19826	0	0	0	763680	42040	44760	120930	0	0	0	0	10558	882960	7289.2	0	396300	0	0	655510	0	151410	1480300	6311.5
ZNF185	O15231	0	0	0	0	0	0	101510	0	0	0	0	0	0	0	0	0	0	0	0	0	0	0	0	0	0	0	0	0	0	0	0	0	0
LEPROT	O15243	133020	19019	0	0	0	0	125020	14927	0	89738	25027	0	89972	0	0	0	20252	0	36316	0	0	50557	0	0	45146	0	0	11405	0	0	48211	14519	0
CLIC2	O15247	0	16260	0	0	0	0	2075300	130840	0	664280	117230	0	0	0	0	357480	76378	0	292580	0	0	301510	0	0	2391800	0	0	221170	0	0	12155	0	0
RER1	O15258	4061000	734510	0	333200	159590	0	2632000	322370	0	1687700	292880	0	1867500	321770	0	1596400	432300	0	663700	46039	0	322720	9235.1	0	143530	0	0	332700	34601	0	852840	207030	9251.5
SURF4	O15260	9175100	1282400	0	1471000	400170	0	6415000	564450	0	2965500	1036100	0	2479600	172820	0	2950400	692530	0	1462100	151730	0	318880	0	0	281380	0	0	723660	156270	0	1436400	175220	0
SPTLC1	O15269	570700	180630	0	100330	110190	0	79362	97764	0	321920	0	0	213720	0	0	441490	103710	0	306010	0	0	0	0	0	74627	0	0	128710	0	0	229490	42506	0
SPTLC2	O15270	214580	85647	0	0	37019	0	126110	0	0	62821	5328.9	0	128710	40134	0	234900	0	0	46536	0	0	5155.5	0	106990	0	0	0	3392.7	0	0	116490	37991	0
OGT	O15294	0	0	0	18961	0	0	20898	0	0	7285.1	0	0	22839	0	0	42604	0	0	0	0	0	2897.4	0	0	7762.5	0	0	0	0	0	0	0	0
PMM2	O15305	0	11678	0	0	0	0	11370	0	0	177660	20129	0	0	16910	0	10428	31798	0	70756	29973	0	104450	0	0	102760	0	0	44979	0	0	54893	8194	0
TM9SF1	O15321	300990	7795.5	0	159510	0	0	511820	0	0	0	0	0	191960	0	0	571640	0	0	0	0	0	0	0	0	0	0	0	0	0	0	0	0	0
INPP4B	O15327	0	0	0	0	0	0	0	0	0	0	0	0	231740	33837	0	0	0	0	0	0	0	0	0	0	0	0	0	0	0	0	0	0	0
MID1	O15344	0	0	0	0	0	0	0	0	0	0	0	0	0	0	0	0	0	0	0	0	0	11704	0	0	0	0	0	0	0	0	0	0	0
INPPL1	O15357	0	0	0	0	0	0	0	0	0	0	0	0	61815	0	0	0	0	0	0	0	0	8524.9	0	0	10652	0	0	0	0	0	0	0	0
EIF3D	O15371	0	0	0	0	0	0	43420	0	0	152480	0	0	0	0	0	562650	0	0	19702	0	0	601960	14950	0	92131	0	0	8925.6	0	0	8562.1	0	0
EIF3H	O15372	74720	9565.2	0	140400	13023	5441	326490	10622	0	44931	200790	0	325710	10383	8222.7	7674200	23366	7794	10753	0	0	1123700	123020	0	135070	3995.5	0	4856	0	0	33569	15736	29231
SLC16A4	O15374	43520	0	0	102520	0	0	56351	0	0	32470	0	0	63186	0	0	43083	0	0	41584	0	0	0	0	0	149790	0	0	0	0	0	0	0	0
BCAT2	O15382	0	6217.3	0	0	0	0	0	0	0	0	0	0	35462	0	0	0	0	0	0	0	0	0	0	0	0	0	0	0	0	0	0	14000	0
SIGLEC5	O15389	0	0	0	54771	0	0	0	0	0	53868	0	0	0	0	0	0	0	0	0	0	0	0	0	0	0	0	0	0	0	0	0	0	0
TMPRSS2	O15393	0	0	0	0	0	0	0	0	0	94277	0	0	0	0	0	0	0	0	0	0	0	83202	0	0	0	0	0	79532	0	0	47858	0	0
STX7	O15400	236040	142690	0	0	165780	0	676590	172450	0	1460400	217660	0	76861	74488	0	0	234750	0	959140	139190	0	529360	27735	0	319380	0	0	348520	49636	0	1623500	120440	0
SLC16A3	O15427	479590	311900	0	801850	570640	0	255150	95975	0	627260	142410	0	517090	245020	0	220210	263990	0	584030	353500	0	2766100	572130	0	3632300	481540	0	351750	248520	0	575420	216160	0
SLC31A1	O15431	0	9800.6	0	0	0	0	8312	0	0	57664	0	0	0	0	0	0	0	0	59695	0	0	108220	0	0	90628	0	0	20066	0	0	24743	0	0
ABCC3	O15438	0	0	0	0	0	0	0	0	0	18648	0	0	0	0	0	0	0	0	9113.2	0	0	7855.2	0	0	24845	0	0	0	0	0	6092.6	0	0
ABCC4	O15439	0	0	0	0	0	0	84472	0	0	0	0	0	0	0	0	33970	0	0	0	0	0	0	0	0	0	0	0	0	0	0	0	0	0
TLR3	O15455	12807	0	0	25208	0	0	332140	0	0	87072	0	0	0	0	0	240270	0	0	9942.9	0	0	0	0	0	0	0	0	0	0	0	89605	0	0
P4HA2	O15460	316210	14392	0	197020	0	0	1892900	0	0	28466	0	0	31110	937200	0	2048800	1199800	0	0	0	0	5792.1	0	0	0	494830	0	6621.7	0	0	0	0	0
CAPN5	O15484	0	3474.8	0	153980	0	0	235500	0	0	195850	52966	0	620530	68192	0	240950	38757	0	865610	175500	0	1037200	246430	0	237160	0	0	156790	0	0	657840	157900	0
YKT6	O15498	177570	16295	0	0	20316	0	109280	15552	0	175710	27736	0	78949	0	0	122480	0	0	229680	81091	0	544760	0	0	809180	0	0	58157	0	0	167560	14992	0
ARPC5	O15511	55123	0	0	55438	0	0	87411	0	0	266950	0	0	148340	0	0	0	24267	0	323800	39601	0	418980	0	0	470970	0	0	115860	0	0	283260	7306.7	0
PDPK1	O15530	0	0	0	0	0	0	0	0	0	5422.3	0	0	0	0	0	0	0	0	0	0	0	0	0	0	80167	0	0	0	0	0	0	0	0
TAPBP	O15533	1447600	69593	0	408100	0	0	974800	24922	0	616690	28898	0	1433300	0	0	1575300	0	0	505430	0	0	46438	0	0	122330	0	0	273290	0	0	114110	6408.2	0
CLDN3	O15551	65315	343290	0	0	677130	0	40989	25447	0	90751	195020	0	78131	794030	0	0	43428	0	881570	334160	0	5334700	1896900	14721	2484500	883060	0	534850	545910	0	1568900	1171800	17062
KCNN4	O15554	0	0	0	0	0	0	0	0	0	9593.5	0	0	0	0	0	0	0	0	0	0	0	0	0	0	18365	0	0	0	0	0	0	0	0
DHX15	O43143	0	0	0	0	0	0	0	0	0	0	0	0	84642	0	0	141560	0	0	0	0	0	38346	0	0	0	0	0	0	0	0	0	0	0
ZZEF1	O43149	0	0	0	29166	0	0	140610	0	86280	30558	0	0	30023	0	0	326450	0	0	9969.6	0	0	17600	0	0	0	0	0	0	0	0	0	0	0
ASAP2	O43150	0	0	0	0	0	0	0	0	0	0	0	0	45402	0	0	0	0	0	0	0	0	0	0	0	0	0	0	0	0	0	0	0	0
FLRT2	O43155	365310	49622	0	318380	83402	0	752890	66453	0	577280	128570	0	776810	0	0	191680	62837	0	533390	245170	0	4286.6	0	0	806470	0	0	224620	29873	0	94231	9955.5	0
TTI1	O43156	0	0	0	0	0	0	0	0	0	0	0	0	0	0	0	15018	0	0	0	0	0	0	0	0	0	0	0	0	0	0	0	0	0
PLXNB1	O43157	179900	0	0	86315	0	0	438890	0	0	128930	0	0	732860	0	0	139480	0	0	113390	0	0	77110	0	0	893340	0	0	29764	0	0	91654	13649	0
CYB5B	O43169	146570	361340	0	23852	0	0	132850	51734	0	225170	0	0	42516	0	0	33600	54134	0	123710	0	0	6605.9	0	0	51099	0	0	23612	0	0	313780	58673	0
PHGDH	O43175	655410	495400	0	53563	108240	0	1488300	4286200	77000	1229600	353920	0	720670	443640	0	695730	3754900	153380	1269200	1307700	0	1232600	343060	8789.5	1103700	38924	0	542850	221720	0	790280	221000	0
DYNC1LI2	O43237	0	9326.7	0	72121	0	0	333090	53362	0	71290	10074	0	123570	0	0	145490	46089	0	34051	0	0	44971	0	0	81781	0	0	5274.7	0	0	30124	7694.5	128670
PSMD3	O43242	30212	0	0	103870	0	0	59884	0	0	105650	0	0	414790	63500	0	112780	0	0	94864	34136	0	319230	0	0	359630	0	0	1349.3	0	0	16694	0	0
PAPSS1	O43252	0	0	0	0	0	0	0	0	0	0	0	0	0	0	0	0	0	0	1959.8	0	0	11138	0	0	33923	0	0	0	0	0	0	0	0
ZW10	O43264	290990	0	0	158780	0	0	247150	0	0	0	0	0	149340	0	0	148700	0	0	0	0	0	0	0	0	0	0	0	1115800	0	0	962390	0	0
B4GALT5	O43286	3714.7	0	0	6562.4	0	0	0	0	0	0	0	0	0	0	0	8842.1	0	0	0	0	0	0	0	0	0	0	0	0	0	0	0	0	0
SPINT2	O43291	618980	84007	0	989120	35233	0	48805	0	0	4839.8	0	0	847550	0	0	882640	0	0	4594.3	0	0	83209	0	7557.2	172750	0	0	0	0	0	47022	0	0
GPAA1	O43292	194230	42553	0	0	0	0	66324	0	0	27904	0	0	0	0	0	0	0	0	0	0	0	0	0	0	0	0	0	0	0	0	5541.1	0	0
SRGAP3	O43295	0	0	0	0	0	0	0	0	0	0	0	0	0	0	0	0	0	0	0	0	0	0	0	0	0	0	0	0	0	0	0	6389.2	0
HSPA12A	O43301	0	0	0	0	0	0	560510	3531700	0	1099100	1785900	0	0	0	0	210750	325930	0	574940	155690	0	252140	0	0	563380	1985800	0	428520	0	0	32411	0	0
MTSS1	O43312	0	0	0	10170	0	0	0	0	0	74595	0	47256	19183	0	0	0	0	0	44064	0	0	53153	0	0	190660	0	0	9189.4	0	0	10144	0	29895
PPIP5K2	O43314	0	0	1318400	0	0	0	0	0	0	69921	0	2704200	0	0	7316800	2084400	0	0	3685300	0	0	77036	0	0	595140	0	3173900	270580	0	0	669280	0	5066400
EEF1E1	O43324	0	24717	0	29113	66960	0	0	23479	0	14932	0	0	59231	105110	0	116000	0	0	10034	0	0	502050	90480	0	90435	0	0	0	0	0	45492	81645	0
RASA4	O43374	0	0	0	0	0	0	0	0	0	24659	0	0	0	0	0	0	0	0	0	0	0	0	0	0	40297	0	0	0	0	0	0	0	0
HNRNPR	O43390	0	0	0	0	0	0	4309.4	0	0	0	0	0	0	0	0	190720	0	0	0	0	0	9817.5	0	0	0	0	0	0	0	0	0	0	0
TXNL1	O43396	0	0	0	0	0	0	113310	0	0	121030	0	0	0	0	0	9981.4	0	0	46341	103000	0	241670	0	0	80697	0	0	0	0	0	31240	0	0
TPD52L2	O43399	65620	10285	0	13355	0	0	97238	0	0	165600	0	0	66998	63001	0	78516	53893	0	89146	31265	0	431630	26427	0	298430	0	0	31844	0	0	42331	11738	0
EMC8	O43402	195580	0	0	0	0	0	78164	0	0	0	0	0	116880	0	0	124730	0	0	0	0	0	0	0	0	0	0	0	0	0	0	0	0	0
ERI3	O43414	0	0	0	0	0	0	65669	0	0	0	0	0	149750	0	0	15609	0	0	0	0	0	25259	0	0	0	0	0	0	0	0	0	0	0
GRID2	O43424	0	0	0	0	0	0	0	0	0	0	0	0	0	0	0	0	0	0	0	0	0	0	0	0	0	0	0	0	0	0	42146	25599	0
FIBP	O43427	39410	0	0	159470	0	0	47665	0	0	108710	0	0	35718	0	0	23701	16197	0	8322.4	0	0	111120	0	0	171370	0	0	0	0	0	32410	0	0
MGAM	O43451	0	0	0	157510	0	0	0	0	0	20980	0	0	0	0	0	9499.7	0	0	29002	0	0	24263	0	0	0	0	0	0	0	0	0	0	0
AKR7A2	O43488	0	32618	0	0	35233	0	238410	64277	0	421720	67399	0	167240	50364	0	132280	86910	0	232650	83535	0	751490	258780	62602	460780	30244	0	138960	16478	0	195500	0	0
PROM1	O43490	0	0	0	1200900	1767600	0	60810	0	0	3509300	4266500	27997	0	0	0	5005.3	2364.2	0	2266	0	0	5711800	2826000	0	108700	0	0	1498600	1571600	0	180800	76875	0
EPB41L2	O43491	400430	114900	0	492970	98487	0	1043700	20165	0	1442600	328990	0	289820	116280	0	1164100	90354	0	919170	352100	0	1131200	78191	0	2834600	56590	0	220550	63866	0	292910	39952	0
TGOLN2	O43493	1924600	143390	0	252750	48798	0	1132000	91659	0	360980	54740	0	446240	29832	0	952030	82620	0	108040	21439	0	125990	10439	0	68816	0	0	21989	0	0	130690	41662	8793.8
B4GAT1	O43505	0	0	0	0	0	0	0	0	0	0	0	0	0	0	0	9778	0	0	0	0	0	0	0	0	0	0	0	0	0	0	0	0	0
ATP8B1	O43520	32819	15385	0	0	0	0	0	0	0	0	17158	0	0	0	0	0	0	0	0	0	0	0	0	0	0	0	0	0	0	0	0	0	0
TGM5	O43548	0	0	0	0	0	0	0	0	0	0	0	0	0	0	0	0	27429	0	0	48908	0	0	0	0	0	0	0	0	0	0	0	0	0
LAT	O43561	0	0	0	72742	0	0	63354	0	0	11641	0	0	0	0	0	113240	0	0	56520	0	0	0	0	0	310350	0	0	5078.9	0	0	138780	0	0
RGS14	O43566	0	0	0	88107	0	0	0	0	0	4668.7	0	0	0	0	0	19859	0	0	0	0	0	0	0	0	55765	0	0	0	0	0	0	0	0
CA12	O43570	4781300	803730	0	6962800	2047900	0	3090300	347620	0	4674900	600310	0	5565700	764520	0	1605800	782970	0	4948800	588450	0	638860	0	0	13656000	114390	0	2345700	725960	0	1450700	323150	0
SYT7	O43581	0	0	0	0	0	0	86030	0	0	46190	0	0	0	0	0	0	0	0	0	0	0	0	0	0	143450	0	0	0	0	0	18114	0	0
DENR	O43583	45275	0	0	77970	0	0	130710	0	0	56149	0	0	93013	0	0	17537	0	0	62563	0	0	73880	0	0	204630	0	0	18143	0	0	50564	0	0
XPOT	O43592	0	0	0	5828.2	0	0	0	0	0	2195100	0	0	0	0	0	0	0	0	1162300	0	0	2282000	0	0	938460	0	0	511840	0	0	769910	0	0
DNPH1	O43598	0	0	0	0	0	0	51540	6742.9	0	138690	44095	0	0	51482	0	0	86489	0	187090	0	0	218370	58879	0	217880	0	0	32667	0	0	75251	16798	0
SPRY1	O43609	0	0	0	0	0	0	0	0	0	0	0	0	35503	0	0	30899	0	0	0	0	0	0	0	0	0	0	0	0	0	0	0	0	0
TRAPPC3	O43617	56449	0	0	0	0	0	37240	0	0	25413	0	0	91511	0	0	26689	0	0	13142	0	0	38584	0	0	49538	0	0	0	0	0	7091.3	0	0
CHMP2A	O43633	99962	0	0	0	0	0	0	0	0	68990	21230	0	0	0	0	0	0	0	68545	21322	0	244150	138120	0	137290	0	0	18274	0	0	18936	0	0
TSPAN6	O43657	202160	48626	0	0	17299	0	73683	0	0	225750	30282	0	107210	10970	0	268670	0	0	77461	0	0	293820	63899	0	241390	0	0	40616	0	0	207900	24078	0
NDUFB5	O43674	0	0	0	0	0	0	0	0	0	103390	0	0	0	0	0	24818	0	0	17380	0	0	37839	0	0	55332	0	0	13982	0	0	25017	0	0
NDUFA2	O43678	0	0	0	0	0	0	0	0	0	53827	0	0	0	0	0	0	0	0	0	0	0	0	0	0	0	0	0	0	0	0	0	0	0
ASNA1	O43681	175340	1371.9	0	105530	0	0	218970	42322	0	166580	0	0	338730	20841	0	253010	62152	0	54220	0	0	177240	0	0	195380	0	0	7746.4	0	0	232720	10997	0
BUB3	O43684	0	0	0	0	0	0	9193.8	0	0	18705	0	0	44865	0	0	64816	0	0	10699	0	0	38228	84482	0	36089	0	0	0	0	0	2897.2	0	0
PPAP2C	O43688	0	0	0	0	0	0	0	0	0	0	0	0	115870	0	0	0	0	0	0	0	0	21888	0	0	0	0	0	0	0	0	0	0	0
ACTN4	O43707	8981000	5474900	804760	12893000	6476200	473670	15079000	2676100	376170	12539000	4957200	122890	26768000	7893200	366910	6054900	6003800	325470	9425300	5486700	18537	11958000	2543400	1236100	37012000	3745100	2003100	3638600	1119300	0	13958000	4912100	8206
GSTZ1	O43708	0	0	0	0	0	0	30757	33341	0	23230	0	0	0	0	0	0	27111	0	0	0	0	0	0	0	26451	0	0	0	0	0	0	0	0
PRKAB2	O43741	0	0	0	0	0	0	0	0	0	0	0	0	0	0	0	0	0	0	0	0	0	26741	0	0	0	0	0	0	0	0	0	0	0
AP1G1	O43747	42834	0	0	0	0	0	43857	4117.7	0	16384	0	0	246210	11871	0	104140	17417	0	6172.1	0	51269	8544.3	0	0	60000	0	0	1569.9	0	0	4440.8	0	0
STX6	O43752	258630	0	0	0	0	0	44524	0	0	42161	0	0	263100	0	0	80887	0	0	14422	0	0	41357	0	0	7843.1	0	0	0	0	0	277980	0	0
SGTA	O43765	0	0	0	0	0	0	0	0	0	16040	0	0	0	0	0	0	0	0	12745	0	0	40582	0	0	58964	0	0	3812.3	0	0	7983.2	0	0
NARS	O43776	190620	79367	0	136830	0	0	461890	0	0	458880	65241	0	244730	0	0	157740	0	0	241330	17989	0	2369500	1039500	38811	844170	0	0	118970	0	0	234390	20749	0
MYO1B	O43795	491450	650000	0	2300500	508680	0	4512100	952060	0	2759100	623190	13259	554650	0	70239	1478400	1668900	0	1793300	1268500	0	1444800	106380	0	5479900	134030	0	1108500	460720	0	2921000	1480600	0
NUDT21	O43809	35588	0	0	0	0	0	24944	0	0	26278	0	0	49399	0	0	14876	0	0	10204	0	0	46230	13399	0	15269	0	0	4539.8	0	0	12538	0	0
LANCL1	O43813	0	0	0	33310	0	0	0	0	0	24562	0	0	0	0	0	0	0	0	88046	0	0	131170	0	0	118940	0	0	4996.6	0	0	46610	0	0
STRN	O43815	0	0	0	0	0	0	0	0	0	0	0	0	24034	0	0	0	0	0	0	0	0	0	0	0	0	0	0	0	0	0	0	0	0
NRD1	O43847	0	0	0	0	0	0	0	0	0	0	0	0	0	0	0	14366	0	0	0	0	0	0	0	0	0	0	0	0	0	0	0	0	0
CALU	O43852	2992200	258940	0	1387200	60758	0	1430600	0	0	906050	20516	0	2699200	109300	0	2386400	98494	0	256930	0	0	137120	0	0	9055.1	0	0	153720	0	0	395470	64703	0
EDIL3	O43854	0	0	0	0	0	0	0	0	0	75026	0	0	0	0	0	0	0	0	142980	0	0	323770	0	0	0	0	0	9090.5	0	0	47690	0	0
ATP9B	O43861	38832	0	0	0	0	0	17064	0	0	0	0	0	0	0	0	20769	0	0	0	0	0	0	0	0	0	0	0	0	0	0	0	0	0
AHCYL1	O43865	94759	118380	0	252720	43249	0	178000	87645	0	518670	89064	0	448130	119940	0	201660	219520	0	697930	295310	0	802470	32433	0	1057100	20280	0	423280	22359	0	371800	53809	0
CD5L	O43866	3980700	3476900	1717500	2311100	3504400	579360	3093100	614080	429120	24166000	3981000	1216200	3804400	3445600	69087	5371100	323340	1916300	17504000	546630	1489200	12209000	1232600	2056200	10929000	2946700	943640	27807000	4496000	1785500	8890700	2068200	288760
XPNPEP2	O43895	157720	0	0	188420	0	0	48195	0	0	152620	0	0	0	0	0	71966	0	0	61274	0	0	28981	0	0	30526	0	0	40842	0	0	26916	0	0
EXTL3	O43909	21011	0	0	0	0	0	13306	0	0	0	0	0	0	0	0	34311	0	0	0	0	0	0	0	0	0	0	0	0	0	0	0	0	0
TYROBP	O43914	154500	36320	0	208300	95631	0	135970	0	0	43018	55786	0	0	0	0	180380	52573	0	226050	36922	0	616950	68633	0	693410	32470	0	92705	0	0	135410	25983	0
NDUFS5	O43920	0	0	0	0	0	0	44011	0	0	0	0	0	0	0	0	158650	0	0	0	0	0	0	0	0	0	0	0	0	0	0	0	0	0
KALRN	O60229	0	0	0	0	0	0	0	0	0	0	0	0	19918	0	0	0	0	0	182090	53431	0	81907	0	0	209490	0	0	76360	0	0	120680	0	0
SSSCA1	O60232	0	0	0	0	0	0	27801	0	0	53009	0	0	70931	5964.1	0	0	0	0	0	0	0	48749	0	0	3758.7	0	0	0	0	0	18048	0	0
GMFG	O60234	0	14236	0	0	20002	0	0	0	0	166050	0	0	0	0	0	0	0	0	45515	0	0	121100	21759	0	100440	0	0	17547	0	0	70818	6251.5	0
PPP1R12B	O60237	0	0	0	0	0	0	22050	0	0	0	0	0	0	0	0	0	0	0	0	0	0	0	0	0	0	0	0	0	0	0	0	0	0
PLIN1	O60240	310840	48231	0	21827	33467	0	42621	39059	0	571690	1136100	0	0	0	0	324490	37157	0	6533.6	24610	0	0	0	0	262500	0	0	9375	0	0	0	0	0
PCDH7	O60245	0	0	0	62083	0	0	0	0	0	43359	0	0	0	0	0	0	0	0	0	0	0	22388	0	0	56516	0	0	0	0	0	0	0	0
PRPSAP2	O60256	18155	0	0	0	0	0	41079	0	0	85149	0	0	449990	38884	0	33590	0	0	40092	0	0	147490	0	0	41835	0	0	0	0	0	15148	16564	0
GNG7	O60262	14056	0	0	121210	0	0	93680	0	0	24280	0	0	62831	0	0	97563	0	0	20141	0	0	0	0	0	27498	0	0	0	0	0	1947.6	0	0
SMARCA5	O60264	0	0	0	0	0	0	0	0	0	0	0	0	0	0	0	218610	0	0	0	0	0	0	0	0	0	0	0	0	0	0	0	0	0
ADCY3	O60266	0	0	0	38143	0	0	22261	0	0	62275	0	0	0	0	0	64670	0	0	53957	0	0	0	0	0	46452	0	0	0	0	0	21719	0	0
SPAG9	O60271	0	0	0	0	0	0	0	0	0	34557	0	0	19456	0	0	0	0	0	6340.7	0	0	37403	0	0	38122	0	0	0	0	0	0	0	0
MGRN1	O60291	126630	0	0	58056	0	0	184390	0	0	68849	0	0	118420	0	0	73481	0	0	55808	25149	0	91023	0	0	306010	0	0	34906	0	0	64890	0	0
AQR	O60306	0	0	0	0	0	0	0	0	0	0	0	0	0	0	0	11825	0	0	0	0	0	0	0	0	0	29847	0	0	0	0	0	0	0
OPA1	O60313	0	0	0	4463.9	0	0	0	0	0	0	0	0	0	0	0	38658	0	0	0	0	0	103250	0	0	4563	0	0	6272.3	0	0	0	14733	0
PIP5K1C	O60331	29612	0	0	76996	0	0	190370	0	0	198330	0	0	47888	0	0	66069	0	0	132710	0	0	125090	0	0	500400	0	0	80827	0	0	107110	0	0
PPL	O60437	76900	32844	0	85041	0	0	228700	59348	0	689620	25921	0	2641100	727230	0	96679	131120	0	232380	133870	0	943640	145820	0	4575300	110310	0	383460	0	0	57350	0	0
DFNA5	O60443	0	0	0	12253	0	0	80964	0	0	164110	0	0	0	0	0	19507	42890	0	13356	21191	0	0	0	0	228800	0	0	4167.2	0	0	33844	0	0
LY75	O60449	1094200	0	0	297130	12329	0	544130	0	0	602550	0	0	912360	0	0	152750	8431.4	0	391250	0	0	233810	0	0	2272900	13153	0	48512	0	0	443360	0	0
NRP2	O60462	234780	47340	0	51718	0	0	0	0	0	56097	0	0	38276	0	0	20013	9283.4	0	76353	0	0	141720	0	0	237630	0	0	37287	0	0	113500	21829	0
MAN1A2	O60476	210810	0	0	21485	0	0	177520	0	0	52564	0	0	55908	0	0	57917	0	0	0	0	0	0	0	0	0	0	0	0	0	0	0	0	2631.4
PLXNC1	O60486	27117	0	0	138410	0	0	148010	0	0	274790	0	0	0	0	0	40930	0	0	143640	0	0	231980	0	0	1527700	0	0	102170	0	0	824150	0	0
ACSL4	O60488	907050	165160	0	947060	170860	0	1086500	86837	0	1792000	132900	0	548170	0	0	355750	87068	0	1571000	348450	0	2300800	13416	0	6925100	100750	0	473810	36280	0	1388500	390680	0
SNX3	O60493	0	0	0	38198	0	0	181300	17872	0	82132	0	0	0	0	0	0	40791	0	27389	0	0	24715	0	0	21191	0	0	2946.4	0	0	3620.8	0	0
DOK2	O60496	0	0	0	0	0	0	50283	18217	0	141910	0	0	0	0	0	0	17297	0	53124	0	0	111800	0	0	648400	0	0	134720	0	0	106470	0	0
STX10	O60499	7271.1	0	0	0	0	0	0	0	0	0	0	0	77370	0	0	0	0	0	0	0	0	0	0	0	0	0	0	0	0	0	0	0	0
NPHS1	O60500	0	0	0	5832.9	0	0	3579.1	0	0	27999	0	0	0	0	0	6131.6	0	0	28020	0	0	0	0	0	0	0	0	0	0	0	0	0	0
MGEA5	O60502	0	0	0	0	0	0	0	0	0	0	0	0	0	0	0	0	0	0	0	0	0	53268	0	0	6849	0	0	0	0	0	0	0	0
ADCY9	O60503	0	0	0	0	0	0	19534	0	0	0	0	0	0	0	0	2309.9	0	0	0	0	0	0	0	0	0	0	0	0	0	0	0	0	0
SYNCRIP	O60506	34121	10170	0	0	0	0	129180	10171	0	156870	0	0	428990	197480	0	607660	22225	0	45273	78546	0	314940	149830	0	154550	0	0	17544	0	0	49297	0	0
TPST1	O60507	59130	0	0	0	0	0	0	0	0	22837	0	0	0	0	0	72923	0	0	15312	0	0	6701.8	0	0	13688	0	0	0	0	0	0	0	0
B4GALT4	O60513	41301	0	0	0	0	0	23577	0	0	0	0	0	34416	0	0	80969	0	0	0	0	0	0	0	0	0	0	0	0	0	0	0	0	0
GMDS	O60547	0	0	0	0	0	0	0	0	0	18875	0	0	52604	0	0	0	0	0	50253	0	0	75384	0	0	55137	0	0	0	0	0	0	0	0
PLOD3	O60568	38509	39892	0	134510	0	0	57906	0	0	241820	0	0	302160	0	0	154340	17397	0	26575	0	0	2435.1	0	0	177210	0	0	26977	0	0	35096	0	0
TLR5	O60602	0	0	0	0	0	0	24139	0	0	21719	0	0	0	0	0	0	0	0	0	0	0	8686.2	0	0	39595	0	0	40541	0	0	0	0	0
TLR2	O60603	290520	42346	0	439200	104550	0	813800	0	0	1067400	52537	0	299110	27237	0	266950	55117	0	764300	0	0	3814900	26071	0	6568800	161440	0	318290	45733	0	486280	57690	0
DIAPH1	O60610	190000	271090	0	263080	62985	0	234560	25331	0	575380	75638	0	1109300	340000	11741	210810	35878	0	94955	0	0	1045800	51953	0	1611700	21392	0	162230	0	0	329880	58878	0
SEP15	O60613	145580	57497	0	0	35615	0	142830	39563	0	211900	64736	0	0	22248	0	0	56209	0	96204	0	0	30709	0	0	0	0	0	67814	0	0	134960	47867	75848
TSPAN1	O60635	190500	51155	0	0	157880	0	234270	0	0	1371300	1285800	0	607260	49520	0	0	65964	0	863540	202320	0	2107700	617400	0	506660	164240	0	4438.6	53475	0	1718500	766650	0
TSPAN2	O60636	0	0	0	0	0	0	0	0	0	30476	0	0	0	0	0	0	0	0	19919	0	0	22105	0	0	31192	0	0	4172.7	0	0	15358	0	0
EXOC3	O60645	114140	0	0	105960	0	0	240730	0	0	133910	0	0	419810	0	0	386720	0	0	25318	0	0	130310	0	0	249380	0	0	5743.6	0	0	9909.9	0	0
PLIN3	O60664	0	36272	0	155390	73448	0	199790	357510	0	300070	53627	0	0	0	0	145150	508810	0	117980	0	0	138920	0	0	173070	0	0	13229	0	0	38612	3214.7	0
SLC16A7	O60669	0	0	0	0	0	0	0	0	0	98380	0	0	0	0	0	0	0	0	40825	0	0	14490	0	0	164260	0	0	11919	0	0	13668	0	0
JAK2	O60674	0	0	0	52828	0	0	54170	0	0	100460	0	0	0	0	0	21212	0	0	76482	0	0	91257	0	0	1861000	0	0	76002	0	0	22004	0	0
KPNA6	O60684	0	0	0	0	0	0	79177	9651.8	0	50510	0	0	121170	0	0	25202	0	0	17459	26943	0	116790	27147	0	194480	0	0	4134.4	0	0	6788.3	0	0
UGDH	O60701	167450	274800	0	1135800	213550	0	651510	623950	0	1728800	492330	0	351270	21575	6513.1	467280	468460	0	1950000	937720	0	337190	0	0	2750200	130560	0	600200	56677	0	300810	0	0
LPXN	O60711	0	0	0	0	0	0	0	0	0	0	0	0	0	0	0	0	0	0	0	0	0	0	0	0	25089	0	0	0	0	0	0	0	0
CTNND1	O60716	3532300	765100	0	3716300	517200	0	3518100	236460	0	1894800	155400	0	3947900	684540	0	2573700	695760	0	2501300	1465200	0	3031400	190200	0	4898300	104110	0	916220	261430	0	1822000	548450	11597
ICMT	O60725	71880	0	0	33956	0	0	25390	0	0	4865.6	0	0	69042	0	0	78924	0	0	0	0	0	0	0	0	0	0	0	10798	0	0	0	0	0
SNX2	O60749	44513	6432.1	0	63498	8099.1	0	165300	225180	4242.9	240530	13023	0	275260	43919	0	99682	71716	0	258560	290960	0	591610	42417	0	519300	87787	0	20289	0	0	66366	0	0
DPM1	O60762	811910	207340	0	35025	0	0	181360	0	0	156830	0	0	169210	0	0	217040	0	0	80178	0	0	37989	0	0	0	0	0	32745	0	0	85131	10131	0
USO1	O60763	93477	12917	2277.4	145390	0	0	390720	91878	9579.8	510790	63814	0	455600	0	14911	1372200	198640	11899	121330	0	0	427400	31145	0	496380	0	0	20001	0	0	10057	0	0
TOM1	O60784	123810	0	0	0	0	0	170430	0	0	333910	126330	0	0	0	0	0	0	0	139460	0	0	316270	0	0	243900	0	0	25350	0	0	75015	0	0
CCDC22	O60826	0	0	0	0	0	0	43085	0	0	36425	0	0	37642	0	0	46293	0	0	0	0	0	12443	0	0	24095	0	0	0	0	0	0	0	0
PRAF2	O60831	44102	163330	0	38021	39033	0	24968	0	0	178690	4925.6	0	39616	39348	0	47098	0	0	75606	0	0	44617	0	0	0	0	0	40065	0	0	4603.6	0	0
DKC1	O60832	103670	0	0	0	0	0	21201	0	0	0	168070	0	182850	0	0	575500	0	0	0	0	0	0	0	0	0	0	0	0	0	0	0	0	0
EIF5B	O60841	26366	0	0	40091	0	0	33066	0	0	41396	0	0	286370	0	0	1480200	0	0	32077	0	0	217010	33865	0	74304	0	0	0	0	0	35769	0	0
GAS7	O60861	0	0	0	32751	0	0	57303	0	0	110600	0	0	0	0	0	27951	0	0	57514	0	0	201200	0	0	595460	0	0	11079	0	0	26116	0	0
EDF1	O60869	0	0	0	0	0	0	0	0	0	0	0	0	0	0	0	0	0	0	0	0	0	0	0	0	5772.8	0	0	0	0	0	0	0	0
DIAPH2	O60879	0	0	0	41646	0	0	46568	0	0	44217	0	0	0	0	0	90895	0	0	13158	0	0	59604	0	0	194050	0	0	0	0	0	0	0	0
DNAJA2	O60884	96397	21028	0	105400	0	0	172570	35937	0	108420	0	0	169350	64022	0	145590	35435	0	159970	0	0	216240	26289	0	429530	0	0	6856.4	0	0	78687	14972	0
CUTA	O60888	109810	0	0	0	0	0	243440	0	0	218130	0	0	0	30639	0	0	0	0	153760	0	0	330980	0	0	180110	0	0	75768	0	0	151540	5691.4	0
SMPD2	O60906	71755	0	0	0	0	0	28384	0	0	6982.1	0	0	37541	0	0	45653	0	0	0	0	0	0	0	0	0	0	0	0	0	0	0	0	0
PFDN1	O60925	0	1695.7	0	0	0	0	21285	0	0	0	0	0	53816	0	0	0	0	0	0	0	0	0	0	0	0	0	0	0	0	0	0	0	0
DTNB	O60941	43003	0	0	0	0	0	28449	0	0	0	0	0	0	0	0	13631	0	0	0	0	0	0	0	0	0	0	0	0	0	0	0	0	0
FCGR3B	O75015	430700	0	0	1458500	85517	38431	77267	0	0	862300	0	68148	411860	43155	0	81429	0	0	751010	68025	30456	241870	0	0	907940	0	0	51619	0	0	331350	0	0
LILRB3	O75022	0	0	0	50073	72608	0	0	0	0	77970	0	0	0	0	0	0	0	0	72234	0	0	379550	0	0	824920	0	0	9613.7	2273400	0	70019	0	0
SRGAP2	O75044	123930	5376.7	0	222880	0	0	270440	0	0	158020	29956	0	262570	12648	0	163000	0	0	162880	70655	0	216380	0	0	862610	0	0	66777	0	0	473910	106920	0
PLXNA2	O75051	49744	0	0	0	0	0	152290	0	0	0	0	0	51525	0	0	75001	0	0	27827	0	0	8164.1	0	0	202250	0	0	0	0	0	17567	0	0
IGSF3	O75054	0	0	0	0	0	0	0	0	0	0	0	0	0	0	0	15910	0	0	0	0	0	0	0	0	0	0	0	0	0	0	0	0	0
FAM20B	O75063	72591	9202.6	0	17580	0	0	41285	0	0	31640	0	0	38803	0	0	59221	0	0	7196.7	0	0	0	0	0	0	0	0	1748.3	0	0	0	0	0
EFCAB14	O75071	21078	0	0	0	0	0	0	0	0	0	0	0	32939	0	0	82887	0	0	0	0	0	0	0	0	0	0	0	0	0	0	0	0	0
WDR1	O75083	954360	225820	0	1465600	298260	0	1988800	237680	0	3451200	552220	0	3238300	366030	0	1644400	428930	0	2271900	807970	0	3533400	739360	45656	3844500	161160	0	873840	116730	0	2138200	228420	0
FZD7	O75084	0	0	0	0	0	0	87503	0	0	0	0	0	0	0	0	0	0	0	0	0	0	0	0	0	0	0	0	0	0	0	0	0	0
SLIT3	O75094	37583	0	0	0	0	0	22898	0	0	11890	0	0	0	0	0	224650	0	0	0	0	0	0	0	0	0	0	0	0	0	0	0	0	0
ATP9A	O75110	0	0	0	0	0	0	0	0	0	27530	0	0	0	0	0	86556	0	0	62280	0	0	68150	0	0	51905	0	0	0	0	0	29616	0	0
ROCK2	O75116	0	0	152560	215030	87336	0	82583	0	0	441340	53836	0	44926	129370	0	917600	0	0	170160	31664	0	161070	0	0	419070	0	0	35120	0	0	176190	28383	0
COBL	O75128	45094	0	0	0	0	0	0	0	0	0	0	0	0	0	0	0	0	0	0	0	0	0	0	0	0	0	0	0	0	0	0	0	0
CPNE3	O75131	1552900	653250	0	873270	128790	0	3005000	536850	0	3141800	929280	18257	1691700	1544700	0	775440	980440	2009.4	2212100	114550	0	1902600	0	0	2200800	208170	0	416370	51753	0	1076100	121730	0
OBSL1	O75147	0	0	0	9328.8	0	0	0	0	0	0	0	0	72258	0	0	0	0	0	0	0	0	0	0	0	0	0	0	0	0	0	0	0	0
CLUH	O75153	0	0	0	0	0	0	0	0	0	0	0	0	0	0	0	0	0	0	0	0	0	34626	0	0	0	0	0	0	0	0	0	0	0
DNAJC13	O75165	713440	384980	0	155630	0	0	814210	31629	0	2836100	321260	0	2402600	93142	0	1233100	29121	0	232020	16661	0	721580	0	0	245350	0	0	0	0	0	137290	8953.6	0
PHACTR2	O75167	0	0	0	11773	0	0	13076	0	0	0	0	0	0	0	0	8552.6	0	0	0	0	0	0	0	0	21753	0	0	0	0	0	0	0	0
PPP6R2	O75170	0	0	0	0	0	0	0	0	0	0	0	0	42056	0	0	0	0	0	0	0	0	0	0	0	0	0	0	0	0	0	0	0	0
DNAJB6	O75190	0	0	0	0	0	0	0	0	0	0	0	0	65159	0	0	0	0	0	0	0	0	0	0	0	0	0	0	0	0	0	0	0	0
TMEM127	O75204	0	0	0	0	0	0	0	0	0	0	0	0	0	0	0	0	0	0	0	0	0	43643	0	0	21904	0	0	0	0	0	0	0	0
GGCT	O75223	22902	39118	0	0	0	0	45271	0	0	73605	0	0	0	79232	0	0	66054	0	231960	0	0	220290	0	0	179740	0	0	15844	28888	0	95617	50299	39473
NDUFS2	O75306	0	12319	0	13089	12306	0	45587	0	0	32516	12742	0	0	0	0	44202	0	0	0	0	0	0	0	0	0	0	0	0	0	0	0	19286	0
USP12	O75317	42338	0	0	0	0	0	51300	0	0	81753	0	0	0	0	0	0	0	0	69595	10925	0	51224	0	0	219120	0	0	27216	0	0	70536	0	0
GBAS	O75323	0	0	0	0	0	0	0	0	0	0	0	0	38060	0	0	16663	0	0	0	0	0	0	0	0	0	0	0	0	0	0	0	0	0
CILP	O75339	322650	229450	0	59731	860770	0	1118200	0	0	44754	0	0	338180	985920	0	137300	0	924910	20283	211690	4630.5	12019	0	0	130010	363570	0	10938	168680	0	0	53617	124420
PDCD6	O75340	2920700	697140	13789	475190	130550	0	1623500	44034	0	1703700	437440	0	1452100	225140	0	963300	352760	20045	1437700	0	0	5331600	768130	24438	3044600	156120	14265	541620	82164	0	1118000	153460	0
ALOX12B	O75342	0	0	0	0	0	0	0	0	0	0	0	0	0	0	0	0	0	0	0	141410	0	0	0	0	0	0	0	0	0	0	0	0	0
TBCA	O75347	89683	1465.9	0	43192	0	0	82600	0	0	41100	0	0	118760	0	0	55154	7764.6	0	30325	12020	0	75157	0	0	111290	0	0	5896.5	0	0	29859	0	0
ATP6V1G1	O75348	411000	104500	0	187670	75037	0	232590	0	0	450290	161650	0	455770	51698	0	273530	79503	0	229460	43201	0	379160	41159	0	263320	0	0	203110	0	0	36376	36611	0
VPS4B	O75351	114000	21655	0	15915	0	0	221660	0	0	486940	336220	0	17101	0	0	29818	51594	0	603450	51397	0	1453800	355760	0	856670	0	0	123360	0	0	151010	3984	0
MPDU1	O75352	609010	120510	0	101930	116650	0	431550	61696	0	245300	152410	0	200310	33528	0	186840	141110	0	118970	29102	0	7587.9	0	0	12813	0	0	28046	0	0	45023	34860	0
ENTPD3	O75355	0	0	0	0	0	0	0	0	0	0	18714	0	0	0	0	0	0	0	0	0	0	0	0	0	0	0	0	0	0	0	0	0	0
H2AFY	O75367	86230	87028	0	23727	0	0	51702	52942	0	221970	91604	0	200780	23042	0	63372	119720	0	180070	149520	0	166760	211470	0	26700	99546	0	29324	17684	0	0	47787	0
SH3BGRL	O75368	0	56288	0	0	102960	0	0	67746	0	184930	85689	0	0	0	0	0	107200	0	120790	65768	0	77655	0	0	127010	23455	0	86551	29493	0	217560	96539	0
FLNB	O75369	1699600	435930	0	1011100	469720	0	1929500	134170	0	3097200	604700	0	4992800	2994600	54640	298170	517210	0	963820	435050	0	2013800	573640	0	7218200	829060	31795	282430	0	0	1035400	212170	48718
VAMP4	O75379	0	0	0	0	0	0	0	0	0	103210	0	0	0	0	0	0	0	0	44211	0	0	69540	0	0	132030	0	0	0	0	0	81952	0	0
PEX14	O75381	0	11404	0	0	0	0	62056	0	0	42247	0	0	41362	0	0	96347	0	0	0	0	0	17371	0	0	0	0	0	0	0	0	57144	16885	20864
CS	O75390	0	15943	0	0	66038	0	0	0	0	15427	4453.4	0	0	67340	0	0	0	0	3664.2	0	0	6899.6	0	0	5929.2	0	0	0	0	0	8780	51872	0
SEC22B	O75396	790430	691540	0	353320	276630	0	1852900	438630	0	1789700	572880	0	402060	283120	0	539380	488280	0	1057500	46193	0	471790	37187	0	194910	0	0	427440	143240	0	997300	272830	0
PRPF40A	O75400	45275	0	0	0	0	0	0	0	0	0	0	0	56430	0	0	426650	0	0	0	0	0	0	0	0	0	0	0	0	0	0	0	0	0
LRCH4	O75427	41718	0	0	32670	0	0	47780	0	0	0	0	0	134620	0	0	0	0	0	0	0	0	0	0	0	38799	0	0	0	0	0	0	0	0
MTX2	O75431	20842	0	0	0	0	0	19662	0	0	40196	0	0	63306	0	0	46445	0	0	0	0	0	0	0	0	0	0	0	0	0	0	0	0	0
VPS26A	O75436	0	0	0	153160	43027	0	16782	0	0	168010	0	0	373850	0	0	53225	158660	0	126110	56924	0	816780	139490	0	397550	0	0	48032	0	0	221300	0	0
PMPCB	O75439	0	0	0	0	0	0	0	0	0	0	0	0	0	0	0	0	0	0	0	0	0	0	0	0	0	0	0	0	0	0	0	2945.1	0
ERN1	O75460	2724300	5259700	16961000	3964500	1629900	15487000	1598500	1592700	6460200	2317700	0	4864800	971490	1237100	10892000	0	1774800	17343000	3316300	0	5307700	3216400	721350	7621900	1503200	2064600	15033000	4900400	352100	5623400	4785900	3121100	14027000
ERLIN1	O75477	466430	28098	0	42887	0	0	463160	0	0	422220	20170	0	142700	0	0	24665	0	0	26164	0	0	2386.4	0	0	0	0	0	50949	0	0	140370	0	9384.9
GPC4	O75487	618040	141760	0	266030	125990	0	303580	0	0	159230	0	0	366870	71651	0	262450	65235	0	336870	48429	0	332960	109170	0	275680	0	0	267150	66168	0	477990	70782	0
NDUFS3	O75489	0	72356	0	23936	37907	0	82600	47980	0	104040	96467	0	46990	0	0	150010	57635	0	44409	0	0	0	0	0	0	0	0	0	0	0	36822	120090	0
SRSF10	O75494	0	0	0	0	0	0	0	0	0	0	0	0	0	0	0	16971	0	0	0	0	0	0	0	0	0	0	0	0	0	0	0	0	0
CLDN11	O75508	11294	0	0	41430	0	0	60621	0	0	30386	0	0	15649	0	0	87655	8969.1	0	17821	0	0	0	0	0	41874	0	0	0	0	0	0	0	0
BANF1	O75531	0	225530	0	0	651580	0	0	504500	0	218850	140230	0	0	90029	0	0	629240	0	276910	181650	0	8682.3	0	0	33566	96016	0	18403	76142	0	81082	793760	0
SF3B1	O75533	153610	0	0	0	0	0	222310	59880	0	0	22447	0	21337	161370	0	545150	29289	10147	0	25113	0	20569	81807	49552	0	0	0	0	32857	58279	0	0	0
CSDE1	O75534	17275	0	0	0	0	0	21505	0	0	29099	0	0	25338	0	0	80433	0	0	10964	0	0	55943	0	0	55285	0	0	0	0	0	8118.6	0	0
STX11	O75558	222360	24764	0	437000	96132	0	513150	73354	0	363100	82226	0	433490	18697	0	387460	102880	0	256230	127290	0	382770	0	0	2686400	129960	0	86695	0	0	170500	20930	0
SKAP2	O75563	0	0	0	0	0	0	0	0	0	22376	0	0	0	0	0	0	0	0	11419	0	0	39876	0	0	621610	0	0	0	0	0	0	0	0
PRKRA	O75569	0	19424	0	26485	0	0	102130	44586	0	0	0	0	70044	0	0	56240	28000	0	0	0	0	0	0	0	0	0	0	0	0	0	0	7921.6	6242.6
MYCBP2	O75592	51806	0	0	8810.1	0	0	33066	0	0	0	0	0	56447	0	0	472040	0	0	0	0	0	0	0	0	0	0	0	0	0	0	0	0	0
PGLYRP1	O75594	74799	8830.7	0	101280	34456	0	0	0	0	159690	0	0	0	0	0	10035	0	0	12511	0	0	0	0	0	0	0	0	0	0	0	0	0	0
LYPLA1	O75608	39922	0	0	0	0	0	72822	0	0	141370	0	0	42130	0	0	8431.4	0	0	78943	0	0	318750	20571	0	279900	0	0	12147	0	0	50450	0	0
CREG1	O75629	0	0	0	0	0	0	0	0	0	60050	0	0	0	0	0	0	0	0	8257.1	0	0	7856.8	0	0	0	0	0	0	0	0	0	0	0
FCN3	O75636	1829800	541460	1537200	2198500	262530	2019800	2793800	394200	1389300	2656500	467140	1672000	3827900	2271500	1078900	3687200	317080	2566900	3868400	0	1714600	3216800	1403200	2126500	5191100	1842300	2034500	4328000	639390	2117100	2949900	990680	1080600
SNRNP200	O75643	81419	0	0	6254.7	0	0	0	0	0	0	0	0	0	0	0	159930	0	0	0	0	0	46198	29767	0	0	0	0	0	0	0	0	0	0
TIPRL	O75663	11991	0	0	40334	0	0	119990	0	0	60448	0	0	115290	0	0	31852	0	0	7460.5	0	0	19718	0	0	30552	0	0	4178.3	0	0	5815.3	0	0
TOM1L1	O75674	0	0	0	0	0	0	38539	0	0	30810	19003	0	0	0	0	0	0	0	72242	0	0	102380	0	0	55021	0	0	0	0	0	15696	0	0
NUP155	O75694	0	0	0	0	0	0	0	0	0	0	0	0	23892	0	0	12024	0	0	0	0	0	0	0	0	0	0	0	0	0	0	0	0	0
RP2	O75695	413780	117960	0	1407800	376090	0	884830	61237	0	1184100	285020	0	1129600	97790	0	717360	103210	0	830650	176680	0	2063600	161830	0	3519900	93887	0	255240	59166	0	685830	110000	0
STK16	O75716	56874	0	0	21543	0	0	15905	0	0	0	0	0	28638	0	0	0	0	0	0	0	0	0	0	0	0	0	0	0	0	0	0	0	0
CRTAP	O75718	192590	31934	0	0	0	0	97254	0	0	133340	32147	0	0	0	0	184580	0	0	19642	0	0	12851	0	0	0	0	0	37821	20133	0	12482	0	0
SLC25A12	O75746	0	0	0	0	0	0	0	0	0	0	0	0	35819	0	0	0	0	0	0	0	0	0	0	0	0	0	0	0	0	0	0	0	0
PALM	O75781	87194	11770	0	91516	114960	0	546410	0	0	367360	45142	0	25964	0	0	78141	189670	0	238830	35575	0	162320	0	0	525310	0	0	116110	0	0	81650	0	0
ATP6AP2	O75787	0	36474	0	0	0	0	39129	0	0	160570	37561	0	0	32823	0	0	0	0	56051	0	0	50063	0	0	42692	0	0	26577	0	0	56866	10292	0
EIF3G	O75821	0	0	0	0	0	0	61421	0	0	80672	121100	0	0	0	0	707180	0	0	16607	0	0	1198400	103180	0	50312	0	0	1242.7	0	0	163210	3388.9	0
EIF3J	O75822	0	0	0	0	0	0	0	0	0	53465	0	0	0	0	0	80599	0	0	13657	0	0	39838	0	0	32610	0	0	0	0	0	0	0	0
CBR3	O75828	0	0	0	0	0	0	19495	0	0	9775.4	0	0	0	0	0	0	0	0	2719.6	0	0	0	0	0	10273	0	0	0	0	0	0	0	0
PSMD10	O75832	0	0	0	43517	0	0	83796	0	0	87255	0	0	66555	0	0	38042	0	0	37295	0	0	266900	41931	0	133500	0	0	4943	0	0	37754	6127	0
UPK1B	O75841	59484	7162.4	0	195720	129990	0	907690	34457	0	182940	189160	0	99413	27723	0	0	520410	0	909370	352660	0	196830	0	0	3834700	182650	0	27022	0	0	494610	103590	0
AP1G2	O75843	0	0	0	0	0	0	0	0	0	64651	0	0	0	0	0	6579.5	0	0	201790	0	0	179610	0	0	47664	0	0	196690	0	0	114180	0	0
ZMPSTE24	O75844	1543100	148440	0	342430	21633	0	361530	19467	0	479470	24493	0	1018600	97072	0	531190	0	0	108650	0	0	74797	0	0	0	0	0	71582	0	0	111150	0	0
IDH1	O75874	614590	220090	4626.4	678120	230460	9280.6	781090	224470	33519	1697200	347260	18806	2316700	1013900	134980	1025100	210740	2871.8	925090	308600	0	1470400	189660	2531.2	2647500	111310	5563.5	616910	241820	0	400760	125680	16330
SCO1	O75880	0	0	0	0	0	0	0	0	0	0	0	0	0	0	0	44436	0	0	0	0	0	0	0	0	0	0	0	0	0	0	0	0	0
CYP7B1	O75881	1037400	44854	0	0	0	0	198150	0	0	327800	33649	0	135680	0	0	36676	0	0	136530	0	0	0	0	0	0	0	0	104960	21293	0	0	0	0
ATRN	O75882	14348	12563	305370	58144	0	139290	11901	0	393550	85533	0	549640	6262.5	0	51281	10688	0	253340	525620	0	622290	716260	0	492630	172070	0	365060	441570	0	175670	533680	4753.1	87392
RBBP9	O75884	0	0	0	59405	0	0	0	0	0	19479	0	0	0	0	0	0	0	0	11225	0	0	46646	0	0	43112	0	0	0	0	0	3546.3	0	0
STAM2	O75886	397350	113440	0	0	0	152610	67627	199940	0	57320	0	0	0	46509	0	340610	0	0	67247	0	0	229020	0	0	128030	0	0	41913	0	0	58819	69946	57654
DGAT1	O75907	51743	12813	0	0	8964.5	0	102240	0	0	73618	10263	0	51992	0	0	91789	0	0	26954	0	0	2560	0	0	0	0	0	0	0	0	74829	17771	0
DHRS3	O75911	54308	0	0	0	0	0	37819	0	0	0	0	0	0	0	0	0	0	0	0	0	0	0	0	0	0	0	0	0	0	0	0	0	0
ARL6IP5	O75915	6165400	1656400	0	121470	573030	0	3094300	522700	0	3056600	768590	0	596170	474010	0	386310	756410	0	927350	79607	0	177350	0	0	372520	0	0	554710	129700	0	317360	38947	0
DYSF	O75923	382750	0	0	838370	53098	0	309230	0	0	1148500	76799	0	167250	0	0	308220	0	0	95587	0	0	116250	0	0	200510	0	0	0	0	0	24871	0	0
BCAS2	O75934	0	0	0	0	0	0	0	0	0	0	0	0	0	0	0	7984.1	0	0	0	0	0	0	0	0	0	0	0	0	0	0	0	0	0
ATP5H	O75947	114120	247830	0	9889.8	292670	0	199640	127350	0	678000	299970	0	0	130260	0	35744	312440	0	185160	0	0	7764.1	0	0	0	0	0	347950	0	0	93219	368220	0
TSPAN9	O75954	70450	35517	0	0	0	0	74175	0	0	127960	77441	0	60591	0	0	97935	35967	0	214800	33935	0	204870	26727	0	221700	0	0	69750	0	0	104520	45038	0
FLOT1	O75955	2562100	1187200	0	2291600	840260	0	4760000	786330	0	5584800	1996600	0	2772400	805870	0	4017400	1399800	0	2990100	428740	0	3250400	738680	0	2178700	105190	0	1338600	452450	0	4706200	2116200	0
TRIO	O75962	71113	0	0	22311	0	0	0	0	0	0	0	0	81276	0	0	0	0	0	0	0	0	0	0	0	0	0	0	0	0	0	0	0	0
ATP5L	O75964	54515	0	0	99734	0	0	120630	0	0	55515	0	0	80073	0	0	266010	0	0	9733.3	0	0	0	0	0	0	0	0	0	0	0	0	0	0
MPDZ	O75970	0	0	0	22720	0	0	747960	11149	0	133740	0	0	0	0	0	86041	155570	0	236470	154560	0	13444	0	0	443160	0	0	47200	0	0	83726	0	0
CPD	O75976	312110	0	0	0	0	0	24899	0	0	18975	0	0	264120	0	0	47451	0	0	0	0	0	3854.4	0	0	0	0	0	0	0	0	18961	0	0
SASH3	O75995	0	0	0	89459	0	0	0	0	0	47245	0	0	0	0	0	0	0	0	44180	0	0	179500	0	0	606660	0	0	35232	0	0	51623	0	0
GLRX3	O76003	21131	8762.1	0	96984	0	0	60120	0	0	63108	0	0	117140	38318	0	53160	0	0	78487	0	0	358520	102230	0	165680	0	0	14816	0	0	30531	0	0
RSL1D1	O76021	0	0	0	0	0	0	0	0	0	0	0	0	0	0	0	30729	0	0	0	0	0	0	0	0	0	0	0	0	0	0	0	0	0
WFS1	O76024	258710	13720	0	9663.6	0	0	5983.5	0	0	0	0	0	0	0	0	203420	0	0	0	0	0	0	0	0	0	0	0	0	0	0	0	0	0
ANXA9	O76027	0	0	0	0	0	0	0	0	0	0	0	0	15246	0	0	0	0	0	0	0	0	387130	0	0	243220	0	0	0	0	0	0	0	0
TM7SF2	O76062	17770	0	0	0	0	0	0	0	0	0	0	0	0	0	0	0	0	0	0	0	0	0	0	0	0	0	0	0	0	0	24918	0	0
SNCG	O76070	13187	0	0	0	0	0	0	0	0	0	0	0	0	0	0	0	13690	0	0	0	0	0	0	0	0	0	0	0	0	0	0	0	0
PDE5A	O76074	0	0	0	0	0	0	0	0	0	173270	0	0	0	0	0	0	0	0	450060	0	0	241100	0	0	62570	0	0	761910	0	0	0	0	0
SRP72	O76094	25109	1428.5	0	24765	0	0	155610	0	0	10840	0	0	39407	0	0	233340	0	0	0	0	0	0	0	0	13731	0	0	0	0	0	0	0	0
DDAH1	O94760	4908.4	0	0	0	0	0	0	0	0	0	0	0	0	0	0	0	0	0	0	0	0	46555	0	0	0	0	0	0	0	0	28209	24627	0
B3GAT3	O94766	154520	12341	0	0	0	0	0	0	0	0	0	0	125810	0	0	0	0	0	0	0	0	0	0	0	0	0	0	0	0	0	0	0	0
ALDH1A2	O94788	39394	0	0	128330	0	0	1580700	228270	163880	529680	67930	0	0	0	0	625850	727220	43436	1065100	292110	0	0	0	0	905580	0	0	178840	39650	0	111880	34317	0
STK10	O94804	301760	51103	0	1124600	129790	0	792160	22998	0	831930	124340	0	599480	15624	0	871930	109490	0	458770	43971	0	780650	20818	0	3010900	20364	0	204150	18149	0	446890	87317	0
GFPT2	O94808	0	0	0	48858	0	0	191030	31099	0	8878.6	0	0	14799	0	0	168750	0	0	28201	136460	0	0	0	0	36212	0	0	0	0	0	0	0	0
TPPP	O94811	0	0	0	0	0	0	15689	0	0	18008	0	0	0	0	0	0	0	0	0	0	0	0	0	0	11700	0	0	0	0	0	0	0	0
SLIT2	O94813	0	0	0	0	0	0	0	0	0	0	0	0	0	0	0	17586	0	0	0	0	0	0	0	0	0	0	0	0	0	0	0	0	0
TOMM70A	O94826	311930	26893	0	98182	0	0	92308	0	0	88091	0	0	128290	0	0	168680	0	0	0	0	0	2890.9	0	0	0	0	0	116560	0	0	0	42424	2918.8
MYO1D	O94832	334480	163450	0	532650	132500	0	2310700	529250	0	1756900	1012100	0	877540	185790	0	916940	840300	0	2101400	1327300	0	465680	0	0	2185600	23984	0	517520	17557	0	2070700	477410	0
SEC24D	O94855	0	0	0	34104	0	0	79488	29854	0	31467	0	0	25599	0	0	49432	46240	0	30241	0	0	30292	0	0	51616	0	0	0	0	0	2817.2	0	0
UFL1	O94874	0	0	0	0	0	0	0	0	0	3095	0	0	8165.7	0	0	0	0	0	0	0	0	0	0	0	0	0	0	0	0	0	0	0	0
TMCC1	O94876	0	0	0	0	0	0	0	0	0	0	0	0	0	0	0	12761	0	0	0	0	0	0	0	0	0	0	0	0	0	0	0	0	0
TMEM63A	O94886	79158	0	0	0	0	0	0	0	0	139900	0	0	0	0	0	0	0	0	60053	224400	0	195470	0	0	0	0	0	0	0	0	19012	0	0
FARP2	O94887	0	0	0	20378	0	0	35623	0	0	0	0	0	13839	0	0	11068	0	0	0	0	0	0	0	0	0	0	0	0	0	0	0	0	0
PROSC	O94903	0	0	0	0	0	0	0	0	0	19369	0	0	35459	0	0	0	0	0	25191	0	0	0	0	0	89361	0	0	0	0	0	10291	0	0
ERLIN2	O94905	1392700	752020	0	550490	343090	0	1667500	433870	0	1610100	543020	0	845570	186970	0	1055000	326680	0	551530	54665	0	118940	0	0	115520	0	0	223140	57651	0	2239700	590780	0
PRPF6	O94906	0	0	0	0	0	0	0	0	0	0	0	0	0	0	0	52067	0	0	0	0	0	0	0	0	0	0	0	0	0	0	0	0	0
ABCA8	O94911	238460	0	0	221710	0	0	2248600	203510	0	1505500	235980	0	279130	0	0	1311600	206430	0	1088300	211780	0	0	0	0	709200	0	0	7718.2	0	0	0	0	16962
FRYL	O94915	10717	0	0	78289	0	0	90703	0	0	21705	0	0	119000	0	0	134290	0	0	15712	0	0	9690.6	0	0	20910	0	0	0	0	0	0	0	0
ENDOD1	O94919	469010	46804	0	0	17071	0	302010	0	0	123260	0	0	78036	73182	0	405250	0	0	68673	0	0	36132	0	0	51618	0	0	21787	0	0	117310	43557	0
CDK14	O94921	0	0	0	18795	0	0	41113	0	0	2249.2	0	0	0	0	0	11131	0	0	3164.9	0	0	0	0	0	53378	0	0	0	0	0	0	0	0
GLS	O94925	0	8876.3	0	0	0	0	0	0	0	0	0	0	0	0	0	11173	0	0	0	0	0	0	0	0	0	0	0	0	0	0	0	0	0
AP2A2	O94973	449540	68673	0	625240	61835	0	1436300	134790	0	1082300	205160	0	783300	41487	0	1682100	243750	0	406900	22763	0	667790	63254	0	1440600	0	0	84823	0	0	212930	34327	0
SEC31A	O94979	1055000	312510	0	352910	0	0	610210	143470	0	798800	706680	0	1251600	224080	0	603810	365310	0	94299	0	0	829600	113920	0	481630	0	0	31355	0	0	21498	5244.6	0
CLSTN1	O94985	0	0	0	0	0	0	0	0	0	0	0	0	0	0	0	3564.6	0	0	0	0	0	0	66243	0	0	0	0	0	0	0	0	0	0
SLITRK5	O94991	0	0	0	0	20806	0	0	0	0	0	0	0	0	0	0	0	0	0	0	0	0	0	0	0	0	0	0	0	0	0	0	0	0
YIF1A	O95070	980200	0	0	110830	0	0	319120	0	0	219100	0	0	211160	0	0	399050	0	0	125040	0	0	0	0	0	0	0	0	25173	0	0	43420	0	0
UBR5	O95071	0	0	0	0	0	0	0	0	0	0	0	0	0	0	0	23480	0	0	0	0	0	0	0	0	0	0	0	0	0	0	27705	0	0
PRSS23	O95084	0	0	0	0	0	0	0	0	0	0	0	0	59460	0	0	0	0	0	0	0	0	139760	293110	74237	0	0	0	0	0	0	0	0	0
MFN2	O95140	123580	0	0	0	0	0	20013	0	0	0	0	0	31298	0	0	28655	0	0	0	0	0	0	0	0	0	0	0	0	0	0	0	3841.8	0
ZFPL1	O95159	660140	7537.8	0	41510	0	0	112900	0	0	57948	0	0	421970	0	0	277780	0	0	12359	0	0	65592	0	0	17592	0	0	0	0	0	24016	2949.7	0
IKBKAP	O95163	0	0	0	0	0	0	0	0	0	0	0	0	5347.9	0	0	5936.2	0	0	0	0	0	0	0	0	0	0	0	0	0	0	0	0	0
GABARAP	O95166	41811	0	0	26618	0	0	33558	0	0	44302	0	0	0	0	0	78208	0	0	28788	0	0	42645	0	0	103570	0	0	9030	0	0	24000	0	0
NDUFB4	O95168	0	200780	0	0	0	0	91934	0	0	134250	0	0	0	0	0	0	0	0	0	0	0	0	0	0	0	0	0	0	0	0	0	398900	15452
SCEL	O95171	0	0	0	0	0	0	0	0	0	0	0	0	0	0	0	0	0	0	0	0	0	0	0	0	26163	0	0	0	0	0	0	0	0
NDUFA7	O95182	0	0	0	0	0	0	11907	0	0	0	0	0	20668	0	0	110400	0	0	0	0	0	0	0	0	0	0	0	0	0	0	0	0	0
VAMP5	O95183	0	0	0	0	0	0	0	0	0	51482	0	0	0	0	0	0	0	0	69623	0	0	42565	0	0	1595000	0	0	0	0	0	42301	0	0
RTN3	O95197	2637000	621630	0	828450	139250	0	1553500	179510	0	604970	245000	0	2107400	155450	0	1941100	165100	0	196290	33434	0	128600	0	0	71673	0	0	43780	0	0	1214200	96335	0
LETM1	O95202	0	16270	0	0	0	0	0	0	0	34997	0	0	38254	0	0	0	0	0	0	0	0	0	0	0	0	0	0	0	0	0	0	18874	0
LEPROTL1	O95214	0	0	0	0	0	0	57795	0	0	59469	0	0	0	0	0	0	0	0	41444	0	0	52132	0	0	80537	0	0	0	0	0	63421	0	0
LUC7L3	O95232	0	0	0	0	0	0	8534.9	0	0	0	0	0	0	0	0	219140	0	0	0	0	0	5882	0	0	0	0	0	0	0	0	0	4556.3	0
APOL3	O95236	0	0	0	0	0	0	0	21285	0	0	0	0	0	0	0	0	30211	0	0	0	0	0	0	0	197420	0	0	0	0	0	0	0	0
SBF1	O95248	11939	0	0	109630	0	0	91411	0	0	37074	0	0	45497	0	0	90917	0	0	31135	0	0	5539.9	0	0	425940	0	0	19775	0	0	47849	0	0
GOSR1	O95249	303600	0	0	137330	0	0	145780	0	0	119180	0	0	74190	0	0	195110	0	0	11214	0	0	6447.1	0	0	6652	0	0	8737	0	0	21167	0	0
LYPD3	O95274	0	0	0	0	0	0	0	0	0	0	0	0	0	0	0	0	0	0	0	0	0	0	0	0	207000	0	0	0	0	0	0	0	0
VAPB	O95292	462500	6707.2	0	258350	0	0	397000	0	0	273710	0	0	58024	0	0	203320	0	0	90424	0	0	48169	0	0	117090	0	0	41772	0	0	167290	0	0
RASAL1	O95294	0	0	0	0	0	0	0	0	0	120400	0	0	540670	0	0	27333	0	0	102950	0	0	3113.5	0	0	183780	0	0	51945	0	0	61545	0	0
SNAPIN	O95295	0	0	0	0	0	0	0	12829	0	40542	15365	0	0	9965.8	0	0	0	0	53588	0	0	73034	0	0	23681	0	0	12786	0	0	71126	5681.8	36256
MPZL1	O95297	67349	15673	0	0	54831	0	287010	0	0	253290	45533	0	64081	0	0	0	64694	0	181440	104900	0	132120	0	0	148390	0	0	31547	27781	0	60681	24156	0
NDUFA10	O95299	0	0	0	0	0	0	16600	0	0	26590	18957	0	44618	0	0	153320	0	0	0	0	0	0	0	0	0	0	0	0	0	0	0	17999	0
FKBP9	O95302	0	0	0	5578.1	0	0	0	0	0	64174	0	0	0	0	0	40384	0	0	0	0	0	0	0	0	0	0	0	0	0	0	0	0	0
CELF2	O95319	0	0	0	0	0	0	27158	13750	0	0	0	0	0	0	0	9245.8	24479	0	0	0	0	0	0	0	0	0	0	0	0	0	0	0	0
PGLS	O95336	86920	23614	0	128260	11979	0	133370	52108	0	316860	61395	0	287700	113400	0	54981	55321	0	365750	43246	0	669430	153070	0	479680	19179	0	72875	0	0	722630	39211	0
PAPSS2	O95340	0	0	0	0	0	0	44158	0	0	22681	0	0	0	0	0	51198	0	0	0	0	0	2373	0	0	41007	0	0	0	0	0	0	0	0
ABCB11	O95342	0	0	0	34743	0	0	0	37349	0	0	0	0	0	0	0	0	75915	0	13805	18338	0	0	0	0	29640	0	0	0	0	0	0	0	0
ATG7	O95352	0	0	0	0	0	0	57089	0	0	152460	0	0	0	0	0	0	0	0	70007	0	0	193290	0	0	437200	0	0	10956	0	0	6373.2	0	0
LYPLA2	O95372	81820	9805.4	0	41569	0	0	237710	20816	0	134380	9169.2	0	157560	0	0	49726	120560	0	203000	0	0	1017500	149850	0	739870	0	0	6543.4	0	0	178510	5272.2	0
IPO7	O95373	64774	0	0	127750	3456.3	0	228320	0	0	185660	13570	0	162770	0	0	358790	7860.8	0	36932	0	0	480880	91584	0	407050	0	0	10993	0	0	94413	0	0
TNFAIP8	O95379	23624	29275	0	63785	112090	0	40982	57333	0	362230	50998	0	0	0	0	0	103540	0	237610	62350	0	248920	0	0	776370	25803	0	106900	20837	0	194330	52198	5910.9
PGM3	O95394	0	0	0	23884	0	0	83813	0	0	98607	0	0	0	0	0	0	0	0	35677	0	0	11749	0	0	114030	0	0	0	0	0	41879	0	0
MOCS3	O95396	20753	0	0	0	0	0	0	0	0	0	0	0	0	0	0	0	0	0	0	0	0	0	0	0	0	0	0	0	0	0	0	0	0
RAPGEF3	O95398	8462.2	0	0	0	0	0	0	0	0	0	0	0	4417.4	0	0	0	0	0	0	0	0	0	0	0	0	0	0	0	0	0	0	0	0
CNIH1	O95406	22589	0	0	0	0	0	134260	0	0	89720	0	0	0	0	0	0	0	0	0	0	0	0	0	0	0	0	0	0	0	0	0	0	0
SVIL	O95425	0	0	0	0	0	0	0	0	0	11012	0	0	7490.5	0	0	0	0	0	0	0	0	0	0	0	11510	0	0	0	0	0	0	0	0
PIGN	O95427	59354	0	0	0	0	0	0	0	0	0	0	0	0	0	0	0	0	0	0	0	0	0	0	0	0	0	0	0	0	0	0	0	0
AHSA1	O95433	56131	0	0	0	14439	0	102760	59509	0	110540	8627.4	0	60978	52895	0	40287	55571	0	41852	0	0	315490	24296	0	338200	0	0	25151	0	0	53242	0	0
SLC34A2	O95436	1710700	1459100	0	903910	2607900	0	879210	240180	0	2023200	2683100	0	2771200	3337100	0	115050	607240	0	2099500	1967900	0	7147800	2738600	0	1966900	246160	0	876380	673690	0	4685700	3461700	0
APOM	O95445	67965	829510	1048000	0	346740	690610	0	627810	704960	14859	2322600	665770	0	30842	448430	375390	466670	379970	35498	36706	1704000	463750	2269800	1979700	104950	3008400	2009300	634640	336620	1689200	35733	1040100	1215600
FMNL1	O95466	407260	57743	0	1572500	168510	0	584300	61379	0	862680	44093	0	432690	0	0	119490	92593	0	647940	213880	0	1794100	13823	0	6926400	143460	0	308420	43552	0	912280	63755	0
SGPL1	O95470	642990	86206	0	545720	19192	0	361350	0	0	145700	18260	0	377900	0	0	217060	0	0	56340	0	0	12436	0	0	1536.5	0	0	6934.4	0	0	59307	0	0
CLDN7	O95471	112780	22778	0	0	0	0	0	0	0	52974	0	0	176190	69004	0	0	0	0	392530	0	0	2042900	263260	0	1270200	0	0	57150	0	0	229550	20431	0
ABCA1	O95477	42458	0	0	175120	0	0	28588	0	0	237090	0	0	50925	0	0	83371	0	0	88742	0	0	211640	0	0	331480	0	0	0	0	0	8423.4	0	0
H6PD	O95479	625830	360580	0	307240	60705	0	893660	179590	0	1319000	159560	3962.4	246530	0	0	2115500	343580	0	478600	245850	0	18113	0	0	24910	0	0	139180	0	0	104910	25178	5911.3
SEC24A	O95486	0	0	0	0	0	0	0	0	0	0	0	0	286290	0	0	0	0	0	0	0	0	0	0	0	0	0	0	0	0	0	0	0	0
SEC24B	O95487	147380	0	0	34280	0	0	70258	10372	0	53139	0	0	723230	17520	0	414860	18361	0	0	0	0	10522	0	0	0	0	0	0	0	0	0	0	0
LPHN2	O95490	24670	0	0	18007	0	0	10040	0	0	0	0	0	29417	0	0	15343	0	0	0	0	0	0	0	0	0	0	0	0	0	0	0	0	0
VNN1	O95497	236590	11067	0	0	0	0	10914	0	0	248690	10126	9676.9	86583	0	0	130100	0	0	27569	0	0	284810	2963.6	0	435700	2425.8	0	39506	0	0	0	0	454340
VNN2	O95498	919840	63633	0	1743400	202170	0	30089	0	0	452910	0	0	40824	0	0	34531	0	0	630690	73545	0	231400	0	0	214770	0	0	22556	0	0	251600	0	0
MPC2	O95563	15663	0	0	0	0	0	22933	0	0	0	0	0	0	0	0	0	0	0	0	0	0	0	0	0	0	0	0	0	0	0	0	0	0
ETHE1	O95571	0	0	0	0	0	0	0	0	0	0	0	0	33982	0	0	0	0	0	0	0	0	0	0	0	0	0	0	0	0	0	0	0	0
ACSL3	O95573	819300	84959	0	189180	53673	0	201170	0	0	294590	56725	0	536880	52479	0	329880	0	0	97928	0	0	34623	0	0	15986	0	0	43047	0	0	85421	0	0
STAMBP	O95630	0	0	0	0	0	0	0	0	0	14900	0	0	68484	0	0	0	0	0	40205	0	0	92187	0	0	78987	0	0	0	0	0	33978	0	0
ASMTL	O95671	0	0	0	69270	0	0	18880	0	0	0	0	0	133070	0	0	100600	0	0	29628	0	0	0	0	0	15884	0	0	0	0	0	0	0	39893
CDS2	O95674	428090	0	0	79433	51413	0	252660	50977	0	155190	0	0	136400	0	0	444010	58837	0	21933	0	0	0	0	0	0	0	0	2104.9	0	0	78715	0	0
LY86	O95711	0	0	0	0	0	0	0	0	0	26347	0	0	0	0	0	0	0	0	0	0	0	8362.5	0	0	0	0	0	0	0	0	0	0	0
HERC2	O95714	0	0	0	0	0	0	0	0	0	0	0	0	112820	0	0	26077	0	0	0	0	0	0	0	0	0	0	0	0	0	0	0	0	0
RAB3D	O95716	0	0	0	0	38646	0	0	16517	0	57413	0	0	0	43658	0	0	0	0	20657	0	0	44017	0	0	170700	0	0	6796	0	0	18797	0	0
SNAP29	O95721	0	0	0	0	0	0	0	0	0	62627	0	0	0	0	0	0	0	0	28147	31126	0	59485	0	0	105630	0	0	2603.1	0	0	9623.2	0	0
OXSR1	O95747	0	14278	0	97148	10876	0	114470	40118	0	245470	30553	0	72849	38603	0	0	93589	0	142140	26756	0	215080	0	0	639970	0	0	44594	0	0	191000	56241	0
STARD3NL	O95772	0	0	0	0	0	0	0	0	0	0	0	0	0	0	0	39386	0	0	0	0	0	0	0	0	0	0	0	0	0	0	0	0	0
AP2A1	O95782	1185000	406380	0	1222900	288170	0	2158300	485450	0	2091000	648040	0	2113300	337370	0	1912600	626210	0	1516300	300080	0	1376400	132680	0	2701500	12177	0	453230	89023	0	725780	151240	0
DDX58	O95786	0	32006	0	0	0	0	414220	48412	0	4655.5	0	0	266800	0	0	0	149240	0	0	0	0	26765	0	0	234120	125680	0	0	0	0	21105	0	0
SDPR	O95810	30080	48210	0	34859	0	0	420120	128560	0	641210	59081	0	21878	0	0	200060	207250	22597	199040	31025	0	22704	0	0	0	0	0	43785	0	0	67090	0	0
BAG2	O95816	46765	0	0	56597	0	0	69643	0	0	91128	0	0	246090	0	0	535700	0	0	29315	0	0	0	0	0	16384	0	0	0	0	0	0	0	0
BAG3	O95817	0	0	0	12026	0	0	10507	0	0	0	0	0	13436	0	216800	19167	0	0	0	32922	0	0	0	0	0	0	0	0	0	0	0	0	702520
MAP4K4	O95819	20030	0	0	0	0	0	8821.3	0	0	0	0	0	0	0	0	0	0	0	0	0	0	35327	0	0	144370	0	0	0	0	0	0	0	0
AIFM1	O95831	88626	0	0	17069	0	0	44212	0	0	31559	0	0	63325	0	0	170700	0	0	14714	0	0	2543.4	0	0	0	0	0	0	0	0	0	46541	9028.2
CLDN1	O95832	662860	452350	0	372430	656320	0	2163600	692900	0	2149800	865170	0	274700	608890	0	85462	879940	0	2283200	1009200	0	3394000	929130	0	3588500	463510	0	935340	201830	0	1454200	730280	0
CLIC3	O95833	2803.8	20677	0	222770	38939	0	3871700	1309700	0	528100	108440	0	63154	0	0	389890	1270000	0	334560	341480	0	4819	0	0	1003600	0	0	21601	0	0	113110	0	0
EML2	O95834	0	0	0	0	0	0	21319	0	0	25051	0	0	81608	0	0	27587	0	0	24678	0	0	49669	0	0	62789	0	0	0	0	0	0	0	0
GNA14	O95837	134480	14307	0	48148	41491	0	232000	37349	0	205410	77295	0	131220	74040	29975	345720	75714	0	170960	36942	0	90235	11008	0	297350	4325.9	0	51568	0	0	36578	30731	0
TSPAN15	O95858	0	0	0	0	0	0	0	0	0	5061.3	0	0	0	0	0	0	0	0	132690	0	0	144530	0	0	31356	0	0	0	0	0	20666	0	0
BPNT1	O95861	21958	8880.1	0	0	0	0	26514	0	0	32075	0	0	48362	6696.4	0	0	0	0	41252	0	0	278290	101160	0	183320	0	0	4402.1	0	0	86407	23444	0
FADS2	O95864	65470	0	0	0	0	0	0	0	0	0	0	0	0	0	0	31407	0	0	0	0	0	0	0	0	0	0	0	0	0	0	0	0	0
DDAH2	O95865	159310	84984	0	154470	76278	0	694140	55433	0	1657400	316620	0	129160	12838	0	190880	169850	0	957320	41801	0	1263700	225130	0	1536300	8112.1	0	584150	0	0	1893100	415980	0
LY6G6C	O95867	0	0	0	0	0	0	0	0	0	0	0	0	0	0	0	0	0	0	42210	0	0	0	0	0	0	0	0	7585.8	0	0	19601	18227	0
ABHD16A	O95870	457380	13253	0	0	0	0	195870	0	0	135100	0	0	0	0	0	0	0	0	19725	0	0	0	0	0	0	0	0	0	0	0	13147	0	0
TXNDC12	O95881	304500	67986	0	0	0	0	35922	0	0	65884	9825.1	0	50780	0	0	120590	0	0	0	0	0	0	0	0	0	0	0	0	0	0	0	5280.1	0
EFEMP2	O95967	0	0	0	0	0	0	0	0	0	0	0	0	0	0	0	27360	0	0	0	0	0	7093.9	0	0	5770.2	0	0	0	0	0	2178.8	0	0
IGSF6	O95976	0	0	0	23293	0	0	18056	0	0	44598	0	0	0	0	0	44600	0	0	4000.2	0	0	42381	0	0	324170	0	0	0	0	0	3900.3	0	0
RECK	O95980	48879	0	0	144730	0	0	429590	0	0	174160	0	0	38825	0	0	157980	0	0	471010	0	71269	13803	0	157340	637640	0	0	153970	0	0	125390	0	0
NUDT3	O95989	0	0	0	0	0	0	0	0	0	0	0	0	0	0	0	0	0	0	0	0	0	119880	0	0	0	0	0	0	0	0	37347	0	0
CLPTM1	O96005	1145700	61714	0	71743	0	0	423080	0	0	223550	0	0	464040	0	0	631950	0	0	36191	0	0	0	0	0	0	0	0	3792.2	0	0	3707.2	19612	0
TOMM40	O96008	36133	17221	0	0	0	0	10451	0	0	0	0	0	51891	0	0	69009	0	0	0	0	0	0	0	0	0	0	0	0	0	0	0	0	0
PEX11B	O96011	26399	98347	0	67736	0	0	0	0	0	63584	0	0	40675	15333	0	95246	8648.2	51373	27765	0	0	361010	24615	0	34877	0	0	6363.3	0	0	108830	80108	0
PAK4	O96013	84546	0	0	104230	0	0	93550	0	0	0	0	0	0	0	0	0	0	0	7016	28967	0	10568	0	0	315470	0	0	0	0	0	19623	0	0
ACTL6A	O96019	0	0	0	0	0	0	0	0	0	28158	0	0	6173.9	0	0	0	0	0	0	0	0	107620	17717	16684	102690	22045	0	0	0	0	20409	0	186690
CYB5A	P00167	2142100	313120	0	1101100	141740	0	745200	36635	0	665070	185330	0	1147400	87368	0	1615000	15787	0	322200	41316	0	31013	0	0	30668	0	0	122760	19571	0	74441	0	0
ADH1B	P00325	467230	58581	0	981110	0	0	5519300	1381800	0	3731100	688440	0	579550	0	0	2462200	950110	0	2283100	450350	0	0	0	0	589670	0	0	749090	22139	0	53751	0	6559.3
ADH1C	P00326	0	0	0	0	0	0	0	0	0	0	0	0	0	0	0	890250	0	0	0	0	0	0	0	0	0	0	0	0	0	0	0	0	0
LDHA	P00338	2893400	1718000	322100	4605100	1995900	55990	4814800	1540500	338820	7585500	2446500	142950	11258000	2754600	393040	2207500	1888800	65246	6928600	1189000	44799	23795000	5889500	663750	16148000	1214800	221520	3503300	1265600	0	6360100	1614000	125570
ALDH1A1	P00352	993980	536970	15174	596720	508980	0	2598300	829480	209610	4764300	1014700	19679	109220	13161	0	611770	806050	202220	5090000	839400	0	46211	0	0	4957300	160340	0	1085900	165410	0	946990	126550	0
GLUD1	P00367	0	95516	0	0	81203	0	0	16886	0	272840	40509	0	231390	37941	0	0	0	0	18394	0	0	12989	0	0	0	1833.5	0	0	0	0	0	41751	0
CYB5R3	P00387	6782800	1359700	0	2053800	853710	0	3968200	391280	201850	3737600	1418300	221420	5111200	342130	0	6934500	428280	0	816170	211100	0	152010	156900	26697	220130	0	0	827010	182180	55232	376090	419580	149770
GSR	P00390	251960	42023	0	241730	0	0	352700	0	0	511980	32062	0	1176100	66006	25781	165130	0	0	336250	58150	0	239640	0	0	842440	0	0	62944	0	0	290450	25275	0
MT-CO2	P00403	223370	134370	0	302700	132780	0	408090	164920	0	838130	256270	0	314030	54700	0	736780	73597	0	167190	107130	0	0	0	0	0	0	0	36038	0	0	87784	187760	0
MT-CO3	P00414	0	9627.4	0	127880	0	0	22686	0	0	30551	19516	0	114000	0	0	353700	18133	0	10863	0	0	0	0	0	0	0	0	1761.3	0	0	0	0	0
SOD1	P00441	490090	17596	0	172870	32360	0	480440	0	0	739420	34605	0	1026500	121300	0	398580	106630	0	402010	0	0	463770	28893	0	431810	0	0	114070	0	0	1058500	70531	0
CP	P00450	14584000	13797000	57295000	29183000	8386700	38538000	5993600	2700500	44665000	12503000	11874000	45278000	14377000	12463000	34810000	3103500	3810900	18088000	58918000	5156700	47983000	48783000	9014500	33276000	12962000	2442100	49546000	75208000	3101500	39757000	66396000	19276000	57515000
F8	P00451	0	0	0	0	0	0	0	0	0	0	0	0	0	0	0	0	0	0	0	0	0	0	0	0	0	0	0	0	0	0	0	15057	0
F13A1	P00488	2568800	1480700	137440	1900900	557290	0	867190	869930	235720	3741800	1626800	229000	2206200	2121800	0	4653800	1111200	468500	751350	406580	141230	575960	194940	37548	919410	354510	0	356430	196790	11826	560700	647370	0
PNP	P00491	35190	17109	0	830910	27328	0	158530	0	0	605770	62473	0	1068200	51115	0	172850	48453	0	285730	0	0	815740	0	0	1231300	0	0	89071	15733	0	345690	94551	0
HPRT1	P00492	121800	19266	0	110450	0	0	80010	0	0	63346	0	0	413760	127920	0	184860	0	0	179180	0	0	566780	51611	0	366330	0	0	28114	0	0	156590	28064	0
EGFR	P00533	1993600	301970	0	2606600	517170	0	3125300	239260	0	2103800	285360	0	4602300	562790	0	2285700	511610	0	2291200	474580	0	1291300	54853	0	4996200	133180	0	917810	307370	0	818510	254430	0
PGK1	P00558	2345800	3556000	0	4462900	2597000	0	5330600	2459700	35989	7435700	3882200	138890	5491000	2603200	26096	3323900	2252900	0	8663600	2885600	27830	54825000	29023000	7753600	18003000	1696300	626880	3477500	1643000	0	8818600	3357100	24877
AK1	P00568	112450	40293	0	0	42399	0	359640	93976	0	602950	467940	0	0	20022	0	44302	133090	0	166110	126120	0	75114	0	0	141050	0	0	75422	0	0	126320	40186	0
F2	P00734	14926000	6048800	6388100	12811000	3402800	4958500	8653400	2353400	4770300	16551000	7508000	9676500	7981600	3422800	4397000	16264000	2973600	1691300	9269600	1257000	4629800	22027000	10378000	5826600	15673000	4099300	3987100	9208600	933180	4167400	26481000	7334400	5546800
C1R	P00736	1605500	3422000	9893800	4342000	2758300	9454800	757690	1129500	3031200	2052100	3512200	7060900	3866400	15382000	7306600	2448800	1015900	14346000	9492700	410800	10350000	8564400	6279200	6086500	7000500	13227000	7642400	26810000	3271700	8079000	5749600	5901400	3989000
HP	P00738	93940000	173550000	365750000	148490000	66862000	337320000	76387000	62665000	236840000	85345000	38689000	142810000	21610000	67371000	136120000	19051000	48259000	416100000	189710000	8322700	210670000	110040000	21271000	158050000	53128000	81809000	417130000	204650000	20821000	219840000	274570000	163650000	227660000
HPR	P00739	2985100	2097900	4043200	2221100	1302700	3547300	2142300	905820	2876500	8691300	4324500	4517300	2922200	2026600	2634600	10752000	1216400	1933600	5584500	93976	3469100	9726300	5262500	8319800	5319500	3703900	4922100	8136600	2108900	3213700	1692400	1479900	1976200
F9	P00740	25938	102310	0	94243	0	16333	45133	38190	0	205130	30660	0	31698	0	0	58389	73171	17232	374980	30574	185340	1471800	1110000	420390	600290	123940	9596.4	111150	0	33452	341290	174460	103210
F10	P00742	119140	27374	55006	146620	0	0	52343	0	65683	517950	48607	19474	95402	0	0	114650	59264	0	1183500	0	71964	1406200	372710	562210	378240	0	0	1239100	0	50671	952730	37055	133740
CFD	P00746	58803	0	0	65827	0	0	42897	0	0	67422	0	42138	38200	0	45906	60178	0	0	40866	0	0	76892	0	0	31922	0	0	88398	0	0	69818	0	4301.9
PLG	P00747	21771000	9212300	9604500	17166000	3155100	7144800	28864000	15077000	8248200	19934000	10140000	6667000	18487000	8685700	4608700	16410000	9063000	8824500	18923000	883010	11176000	12581000	5244600	4782500	10369000	2260000	2818300	21112000	2046000	10051000	9361400	4564300	4870400
F12	P00748	91617	23576	478200	176340	0	253850	246360	0	391320	215590	0	944190	179730	0	430810	248790	23811	40612	133600	0	147270	356290	0	229860	343290	0	544070	818240	0	459400	241530	8810.7	492810
PLAU	P00749	0	0	0	0	0	0	0	0	0	3649.1	0	0	57561	0	0	8122.9	0	0	0	0	0	23876	0	0	48699	0	0	0	0	0	0	0	0
PLAT	P00750	278350	32549	0	370700	0	0	0	0	0	150220	30413	0	146400	40735	0	170270	0	0	4717.3	0	0	0	0	0	13119	0	0	0	0	0	0	28305	0
CFB	P00751	2296400	2018200	17983000	8765400	1341900	12211000	4546500	2051000	13060000	3518700	1338000	17720000	1695300	924100	11552000	1734000	1860700	2751900	13505000	238360	10522000	10076000	1633700	5967400	2885400	340290	11696000	16691000	591670	10484000	16081000	2792700	21947000
ADA	P00813	156170	0	0	269940	0	0	683090	88302	0	159600	34074	0	134790	0	0	276350	77425	0	174360	0	0	193520	17759	0	526920	0	0	36923	0	0	46671	0	0
CA1	P00915	180850	36688	0	718190	39371	0	1509300	112750	28674	5721900	1154100	211180	855650	41696	0	4329700	261300	0	968700	158230	0	476940	0	0	10322	0	0	655850	437100	0	6982800	626160	111120
CA2	P00918	0	0	0	34858	0	0	247360	61058	0	1041600	251970	0	96032	0	0	480350	115630	0	120260	0	0	100320	0	0	189670	0	0	107360	323540	0	1125300	33104	0
ASS1	P00966	1789700	692100	0	276680	0	0	503720	0	0	609930	88117	0	2408700	772690	0	144500	67083	3295.4	1084200	318990	0	1941300	466040	30577	1390900	0	0	323210	0	0	639200	162250	0
OAS1	P00973	0	0	0	42307	0	0	30075	0	0	53316	0	0	0	0	0	60478	0	0	82109	0	0	238450	0	0	153160	0	0	0	0	0	55477	0	0
SERPINC1	P01008	3054900	3356500	12187000	7526800	2804300	10775000	2226000	1635300	9842400	8080400	6492200	22099000	2913200	2588500	11627000	8818800	2683200	2749400	9122300	1139200	13449000	16129000	11433000	14469000	7036200	5443000	19180000	11922000	1169900	8733000	9848200	3560400	14124000
SERPINA1	P01009	31093000	29768000	108200000	118030000	35481000	135600000	21150000	10148000	77025000	31293000	25578000	162090000	48331000	36825000	186760000	22933000	13756000	21783000	118490000	10462000	127690000	141730000	41842000	118270000	45130000	18242000	190440000	183960000	24681000	125000000	182770000	47543000	214400000
SERPINA3	P01011	4522100	4019900	25022000	6766900	5298800	20395000	4760500	2485800	18193000	5712000	3162300	24780000	3728100	7611300	25294000	616950	2891700	5500500	20583000	2652500	24132000	34063000	6944500	32349000	6082500	1984100	34682000	24784000	2152600	23299000	25095000	7448100	40833000
AGT	P01019	199980	446270	2271400	90592	536330	1714100	401830	601850	2343400	463620	543190	1956400	100460	484980	1073100	0	585530	847230	2947100	240960	3168300	4127800	1186200	2942900	1511300	2333900	2200500	3598900	156880	1873900	2960700	789180	653870
A2M	P01023	111650000	22244000	121340000	164640000	17658000	123440000	230710000	43576000	206520000	196010000	25557000	114710000	175240000	71113000	78004000	194620000	52797000	357800000	348380000	3044300	161200000	345260000	41005000	238420000	244820000	45772000	97983000	393580000	22454000	144520000	173690000	39644000	47779000
C3	P01024	77551000	74341000	317130000	80305000	79281000	151700000	81496000	89445000	234930000	114960000	94216000	251940000	59087000	60887000	139930000	61665000	90539000	211430000	194360000	49117000	245900000	131890000	26448000	143210000	68245000	17131000	216980000	267040000	47958000	229710000	169970000	103520000	189910000
C5	P01031	10032000	5249600	16200000	8589300	2307100	11197000	3928500	2389000	7204200	5261500	3338000	12579000	9573200	3317900	11942000	3228800	2169800	3508000	13711000	1281300	14225000	13299000	3331100	9546700	5996200	1131600	14035000	16279000	2128600	10973000	10096000	4943700	14987000
TIMP1	P01033	286610	38581	0	69488	0	0	105440	19776	0	261240	0	0	90569	51088	44409	84743	10833	0	205300	0	0	960460	248400	136010	333300	21689	0	219030	0	0	122350	0	28273
CST3	P01034	296770	30234	0	144350	0	0	83814	0	0	62344	0	0	53078	0	0	358030	50297	0	24478	0	0	21762	0	0	0	0	0	104390	0	0	38681	0	0
KNG1	P01042	1480100	871310	9482100	1799400	1547200	7225000	1090700	3799100	6172200	1597000	4621100	10847000	1185200	1238000	7010800	14339000	3154700	2412500	2845800	3970100	9670600	4569400	1807600	7118500	1872200	2911400	7568200	4126100	1320000	7373700	3707900	4011300	7874700
NRAS	P01111	0	0	0	0	0	0	0	0	0	167570	0	0	0	0	0	0	0	0	386730	43321	0	359880	0	0	569640	0	0	20092	0	0	170360	0	0
HRAS	P01112	0	0	0	0	0	0	0	0	0	30883	0	0	0	0	0	0	0	0	2240	0	0	27995	0	0	68831	0	0	0	0	0	0	0	0
KRAS	P01116	328700	172880	0	766910	196610	0	549310	123990	0	915170	316600	0	558930	315050	0	411650	212350	0	2589100	834840	0	1353900	179730	0	9241400	1260200	0	193220	108440	0	913110	262760	0
LDLR	P01130	11019	0	0	0	0	0	0	0	0	0	8095.3	0	9945.6	0	0	8599.5	0	0	0	0	0	0	0	0	0	0	0	0	0	0	0	0	0
TGFB1	P01137	49545	0	0	0	13315	0	0	0	0	23255	0	0	0	0	0	0	0	0	16474	0	0	3479.7	0	0	264700	0	0	0	0	0	25318	7669.6	0
IGJ	P01591	2234400	3618200	150200	355590	3757300	796780	1660700	891290	953190	9308900	3604600	2324400	2005200	4233700	421060	1347700	508390	2750400	6123700	464010	1583500	5585900	1301700	3151100	3649900	3989300	2409500	9752800	2526200	2653400	4534100	2488800	650500
P01594	P01594	0	160940	1713800	0	390670	768540	0	95887	1122400	49430	309850	584440	0	663540	119630	0	24180	709520	381660	84680	1181300	954910	260940	2468900	16332	298290	1418000	1236900	248210	2463100	708680	206350	14052
P01599	P01599	0	283230	926620	698430	92919	1067900	0	0	836950	687940	411890	1160800	0	612010	1659300	365890	6164.4	226070	702480	66944	885630	608670	63705	649360	28716	20613	114390	704020	96491	533570	765950	166900	1504500
P01601	P01601	0	22404	278700	0	0	0	0	0	136150	67525	0	191770	54784	75843	88457	0	0	46469	84267	0	135720	252140	0	286920	0	0	43028	121460	0	94995	80300	0	0
IGKV1-5	P01602	172650	225320	1507000	1770700	421340	878450	49287	103380	1256700	542950	215260	1257500	862880	315790	1623800	535930	23320	564160	1022700	163390	2107800	835880	47663	2009600	263400	79717	1731400	2396300	156610	1140200	1243000	106800	570780
IGKV2-40	P01614	0	0	128780	0	0	0	0	0	147670	9073.2	0	133290	0	0	0	0	0	101160	32526	0	80506	56741	0	89279	0	0	0	104910	0	88371	84982	0	18515
P01619	P01619	1050200	2443200	5861500	2190300	6104800	7034800	850390	651100	2888300	3034000	2221500	6094500	720250	3521000	7134700	353230	931580	2995100	2923500	550550	4008800	5602100	1847600	9231500	2026000	1655000	6301700	10529000	74278	7183400	2961800	1594800	6124100
P01624	P01624	0	0	192390	769840	113880	175140	30731	0	58123	173140	0	242270	638060	0	872650	207420	0	0	346790	0	181690	852730	0	618450	223480	0	152940	913320	0	331350	267680	8765.6	196820
P01699	P01699	0	0	0	0	19112	0	0	0	0	0	0	0	0	0	0	0	0	0	0	0	12244	0	0	31150	0	0	0	0	0	38413	0	0	0
P01700	P01700	166140	89624	785460	426990	71550	95902	0	0	496450	417510	48866	334300	562620	377820	2034200	486040	0	211710	577230	58001	1268000	898420	0	2031500	849530	46861	79050	1050600	232420	1364600	1329700	147460	492920
P01701	P01701	3884.7	818710	430090	1685600	761740	40251	0	0	2276300	1871800	648000	54964	1877400	1736600	7068100	700810	334930	1985100	2294900	0	2411800	889110	0	1605300	861700	374640	93037	3175500	485030	2541100	2020600	743060	124100
P01703	P01703	0	140340	1079800	0	78338	425860	0	0	132660	609110	345260	525410	646300	851690	1713800	243000	0	108280	617380	16696	629150	385000	24949	332880	88819	52646	526310	776340	64160	411450	463720	58069	187790
P01704	P01704	43669	121560	336740	2118200	1084300	1329000	0	0	19498	10309	0	0	0	77496	0	0	0	0	427770	31662	0	22428	17924	100270	116710	113800	0	217000	31458	102100	256920	183690	318600
P01705	P01705	0	14604	209310	0	0	408410	0	0	681430	402250	12198	0	0	391230	2414300	0	0	0	478960	0	0	218790	0	26668	232080	0	696510	751300	0	310800	454470	11008	234860
P01706	P01706	2291100	1225300	3304300	211420	0	6351200	0	0	2533600	2589400	0	0	102330	1707600	11980000	2941000	0	2049700	2472000	0	3034600	1146300	518030	1888000	1236400	1195300	3374900	4454300	0	1859600	2020400	888020	0
P01714	P01714	0	277510	899690	0	0	339530	0	111030	972400	660280	0	868690	0	581780	6248500	0	0	567060	803020	0	569400	871980	0	721640	248630	225030	1349500	1904300	115010	759450	1015600	217040	1490500
P01715	P01715	0	0	0	68473	100270	0	0	0	0	17966	0	0	242000	0	22248	0	0	0	102910	0	0	239520	0	0	46251	0	0	79111	0	0	139960	0	0
P01717	P01717	0	0	0	0	0	0	0	0	0	2077.3	0	0	0	0	0	0	0	0	93468	0	0	56758	0	0	0	0	0	55042	0	0	103850	0	0
P01718	P01718	0	67482	69289	0	0	0	0	0	0	0	0	14538	39353	0	0	0	0	0	86545	0	0	0	0	0	0	0	0	680580	0	627330	177190	36321	0
P01721	P01721	0	0	0	57206	0	649670	0	0	359890	181210	0	73457	161720	484940	2317600	0	0	155240	318500	0	171430	394120	0	80698	26539	0	609480	1084700	0	0	721910	0	1058000
CD4	P01730	53906	0	0	0	0	0	319610	0	0	160420	0	0	60986	0	0	167050	0	0	80322	0	0	85092	0	0	1004300	0	0	10081	0	0	156920	0	0
CD8A	P01732	56820	9119.2	0	0	0	0	184630	0	0	218490	0	0	74308	0	0	150270	18240	0	198290	0	0	47175	0	0	1700600	0	0	197410	0	0	556500	55072	0
P01742	P01742	0	0	0	0	0	0	0	0	118790	22629	0	117200	0	158570	0	0	0	0	101960	0	166580	241950	0	348220	0	0	104450	488720	153780	343920	23333	0	0
P01743	P01743	0	115660	278720	0	40118	0	0	0	163320	0	51627	185250	51872	109870	67321	0	0	126510	93174	0	290330	140700	37150	314160	0	51556	146000	119760	0	163130	179800	76118	8192.8
P01762	P01762	0	38967	201950	0	54912	196650	0	0	57619	137060	0	275270	0	843140	1223500	0	0	15054	141460	0	0	171840	0	119090	90838	0	120490	170140	0	60388	180120	163600	198000
P01763	P01763	48612	94066	566900	0	211080	484450	0	0	0	0	0	0	0	237490	528630	0	0	0	87181	0	93297	0	0	0	193220	0	552990	0	0	0	109710	0	331290
IGHV3-23	P01764	0	0	155760	153480	679570	1033300	0	41873	145890	162980	104650	142390	0	1352600	197930	0	0	89333	467340	0	352560	345400	116660	174530	62697	0	69074	488540	140130	293050	124670	183360	24639
P01766	P01766	0	35445	0	66058	0	19434	0	0	0	19811	0	0	75081	0	23733	0	76781	0	34697	0	53110	96934	0	63832	79684	0	62036	5393.6	0	41069	134050	50552	72280
IGHV3-66	P01767	0	8559.8	68979	0	124390	249360	7465.4	0	0	58494	0	43782	0	213510	58498	0	0	0	618580	0	372630	64644	0	107140	41155	0	49852	71546	0	0	138400	212850	0
P01772	P01772	0	0	79508	207710	54689	131860	48207	0	0	40698	0	65801	627140	104530	529760	184060	0	0	207970	0	68633	92461	0	15561	15627	0	53456	77617	0	0	110140	0	45618
P01782	P01782	411250	253520	1034600	12825000	2120700	7448500	153170	47462	293280	210840	99987	44128	1954300	966450	2584200	190070	0	205140	930300	0	181140	683510	128720	321900	770480	109460	717290	1391200	139980	517030	2050100	326320	1844900
P01814	P01814	0	0	50938	0	42750	268740	0	0	0	0	0	100500	0	0	0	0	0	0	0	0	23262	0	0	0	0	0	0	0	0	0	0	0	244360
P01817	P01817	0	293860	1372000	400730	678210	1336400	39245	0	0	406530	116970	571870	221950	1127000	4522300	74896	0	31824	540120	13109	336340	227000	33977	372670	665420	0	1010700	136170	15530	98347	709570	329350	4830500
P01824	P01824	0	0	0	0	0	0	0	0	0	0	0	0	0	204290	259840	0	0	0	0	0	35112	40904	0	39324	0	0	0	177680	0	0	0	0	0
PIGR	P01833	1180200	940070	250860	53230	0	0	242680	0	0	1979000	400610	40646	4085500	1730700	493080	1581500	0	286730	1504800	0	0	438360	0	71034	417580	0	0	865420	0	0	390490	53551	0
IGKC	P01834	62635000	97548000	257690000	82628000	118520000	156100000	58207000	47820000	228960000	175410000	118340000	173510000	63006000	117890000	134760000	55248000	37735000	190890000	167790000	19395000	249490000	167950000	60475000	261200000	89517000	82394000	190580000	276250000	88890000	278380000	192680000	78123000	119670000
IGHE	P01854	0	0	0	0	0	0	0	0	0	6119.6	0	0	46700	0	87171	27685	0	0	0	0	0	0	0	0	0	0	0	0	0	0	0	0	0
IGHG1	P01857	98733000	63945000	330090000	247690000	108170000	265010000	96655000	43731000	324190000	147870000	68771000	330350000	163720000	125950000	315270000	87703000	51668000	218960000	243130000	21653000	297850000	254360000	44610000	306250000	128960000	33327000	257090000	366120000	38610000	337360000	298320000	90751000	365790000
IGHG2	P01859	13716000	11004000	76051000	52399000	11706000	65613000	14172000	7161900	52772000	34181000	12565000	80604000	9261700	10661000	27711000	6727100	3883700	39368000	82518000	3648000	81158000	92385000	6506900	64847000	12299000	2112300	53140000	85207000	5005300	83025000	92739000	97039000	137590000
IGHG3	P01860	15155000	4664000	37849000	79257000	11031000	42942000	6006400	1656600	19733000	12728000	3724500	32244000	65261000	26629000	152700000	16233000	2844700	15199000	59071000	2806900	45600000	45770000	4075300	30249000	24215000	4065300	35289000	137070000	18919000	32992000	48235000	8453100	75413000
IGHG4	P01861	2789400	1683000	13491000	8319800	1505300	11170000	4626500	849040	10886000	7169200	2135200	35929000	14130000	27617000	34384000	5420300	1148200	5746600	8384600	177020	9704800	16199000	1008000	20165000	9145600	1278500	46789000	26938000	533720	16716000	24761000	3099900	13881000
IGHM	P01871	158290000	154160000	111010000	202570000	154080000	122910000	115570000	34426000	35009000	319440000	144310000	96019000	170060000	125110000	39600000	258380000	19763000	92730000	263680000	30583000	102340000	217080000	69980000	128280000	256330000	138570000	78301000	339990000	120430000	105510000	145960000	100340000	18411000
IGHA1	P01876	16011000	22615000	57018000	27780000	14364000	61867000	12732000	7611000	75252000	65739000	26599000	75241000	74182000	69988000	105720000	38522000	6036400	64567000	36223000	2443500	44754000	79320000	12578000	100650000	53927000	23353000	83559000	119350000	19877000	127240000	107130000	40914000	81570000
IGHA2	P01877	0	0	0	354950	0	271190	1182600	0	540910	2751200	757060	761860	874540	662070	194220	387580	0	890340	203220	66561	211090	3285900	141190	3197900	2166000	205610	531390	2161100	72404	1069400	1401500	167070	191700
IGHD	P01880	41120	0	181890	127120	0	418350	0	0	272430	155640	61865	561130	0	0	0	0	0	169930	17515	0	44534	1033200	947200	1196700	669000	687180	3080200	616180	0	869780	0	0	0
HLA-B	P01889	7178700	2758300	0	8306200	5110300	0	11808000	2784000	0	9893200	2760700	0	8858200	2632900	0	7367100	4908700	0	5651000	2446900	0	8920300	1482600	18454	34398000	5330000	0	8250800	3745700	0	2180300	1220100	0
HLA-H	P01893	911310	178330	0	0	0	0	705520	0	0	317560	163180	0	2921100	188560	0	1553400	63925	0	508350	144630	0	934160	128770	0	928900	0	0	330270	260220	0	354240	102020	0
HLA-DRA	P01903	2709800	1889000	0	1639200	2014600	0	5402300	1690200	0	5564800	2159200	0	2967700	2346500	0	1796400	2179000	15370	4182900	749880	0	7243800	1073300	0	35794000	7888900	0	2740100	1130700	0	3667700	1946500	0
HLA-DQA2	P01906	158830	229820	0	0	0	0	0	0	0	363670	149020	0	0	74127	0	0	0	0	258230	0	0	245120	0	0	728340	132040	0	33655	0	0	239390	124840	0
HLA-DQA1	P01909	5955.4	21153	0	88792	148660	0	228710	120670	0	156100	0	0	0	0	0	0	96437	0	95063	0	0	33489	0	0	537220	23725	0	16554	0	0	0	10200	0
HLA-DRB1	P01911	441690	204870	0	101500	0	0	124660	0	0	1115300	233780	0	65716	171040	0	31062	0	0	111110	98427	0	678270	0	0	5533400	248380	0	192400	0	0	277770	105420	0
HLA-DQB1	P01920	1069800	0	0	0	0	0	162590	0	0	774190	0	0	0	28025	0	0	54432	0	449840	0	0	117530	0	0	1130400	0	0	34393	0	0	98539	52613	0
HBD	P02042	282700	304500	159950	607250	200830	268180	1591000	461430	2967100	7440100	2538200	1270300	636170	290110	84891	2831500	756980	2691200	1683700	657140	298950	1021000	0	0	17330	0	0	459790	240790	45064	8326800	2413100	420150
HBE1	P02100	58321	31008	0	99034	0	74471	224830	0	236530	994990	213700	131460	90509	0	0	404890	96573	351650	247770	0	0	146290	0	0	0	0	0	95962	41516	0	1310100	240400	89928
MB	P02144	32883	0	0	92192	0	0	361890	0	0	0	0	0	0	0	0	78983	85153	0	0	0	0	0	0	0	0	0	0	0	0	0	0	0	0
COL1A1	P02452	311250	5561200	106750	584420	5790500	102030	100960	2277600	56487	324060	9197600	89389	570000	14665000	96164	137660	3781500	587350	84052	14995000	141400	525840	7450500	1430200	74940	9428300	137460	180900	7042000	85388	96008	24762000	58867
COL2A1	P02458	0	78205	0	0	179740	0	0	68728	0	0	221960	0	0	383830	0	0	0	0	0	648220	0	0	73546	0	0	177330	0	0	179960	0	0	406050	0
COL3A1	P02461	0	3769400	0	0	5644200	15492	0	1989800	0	106090	3790200	94317	0	13408000	59528	0	3653000	218890	66554	9023900	62582	234780	2552800	364530	33129	6026900	26403	205000	8397000	74706	69662	47186000	149460
COL4A1	P02462	26651	342520	0	109840	327890	0	0	78357	0	0	184710	0	95253	840010	0	66239	302250	0	0	89256	0	0	68626	0	0	169310	0	0	792850	0	0	578620	0
CRYAB	P02511	1124100	492920	0	683880	244760	0	1673000	447540	0	3113100	3033500	0	14942000	3795000	845460	1242500	762710	0	602530	49077	0	22905000	11382000	2425300	1083700	0	0	235180	0	0	438870	136690	32492
LMNA	P02545	187860	115280	365950	27247	0	36356	57659	308180	1889800	135760	0	93148	951950	223540	70636	87894	222120	2273500	28255	0	8509.3	46042	0	269220	52611	0	12683	19925	0	0	13051	152530	52336
SPTA1	P02549	1718600	2490400	0	5857600	5034200	0	6773700	1878500	23351	48281000	12755000	28990	2361500	637520	10572	22635000	6517600	16513	7297300	4537100	0	172560	0	0	25601	14842	0	2574500	3275700	0	47608000	32588000	13961
APOA1	P02647	11159000	23341000	76752000	33131000	37989000	81637000	26909000	53566000	84429000	25974000	77947000	122670000	11870000	16606000	96386000	16351000	79950000	53661000	33898000	23077000	105640000	42676000	46627000	94587000	16104000	20396000	40355000	65392000	38659000	136380000	36496000	73577000	73918000
APOE	P02649	507890	20504000	11126000	325110	25236000	4220600	4640900	35751000	5369100	1483000	48719000	6515400	3815400	19659000	1690000	803580	25202000	10629000	4404300	21483000	21805000	20419000	59112000	46130000	5803800	38158000	20148000	12489000	35675000	21634000	3905200	33400000	5610000
APOA2	P02652	4116600	11256000	27374000	892430	16169000	32131000	7020800	17991000	22542000	3678400	24641000	35465000	311940	4746800	13932000	146280	20614000	11188000	6584900	3941700	23858000	9855200	16560000	15678000	1557600	17868000	29445000	41308000	16345000	23721000	5050000	16311000	16967000
APOC1	P02654	2328200	2588500	1404700	168540	4073200	2232000	3007900	4508700	778330	1673200	7256800	2442100	496230	1035800	248560	1454800	3481500	555840	1308600	1891100	2872700	1435200	3616300	5378400	2153900	3989400	2431400	1368300	3136500	4136300	943110	2276700	945180
APOC2	P02655	982940	788680	3083400	147760	2254400	1582200	304960	2208400	430800	0	2296700	1607000	172550	296680	747120	25703	1981900	958930	191820	706930	2884000	618210	1264200	1031600	52259	2135800	4316800	5870900	3664600	2910300	80379	511920	569090
APOC3	P02656	38705	203650	3079100	0	1386500	131580	0	1992200	1245100	137970	2932400	1309600	0	88911	0	0	523080	989380	366330	702770	4875800	719790	1351500	2273700	239890	1339800	4252200	4243900	2088300	4319100	145230	530060	102850
FGA	P02671	169800000	220980000	61285000	154530000	160280000	59864000	124360000	239730000	50000000	86571000	193600000	34213000	97608000	187950000	27744000	140210000	245150000	127980000	55241000	45216000	58162000	81940000	298530000	132620000	95024000	271990000	41893000	64356000	113860000	58474000	27254000	198560000	33785000
FGB	P02675	299800000	596820000	204830000	200930000	298990000	117330000	247590000	582360000	104270000	223720000	442550000	87912000	127580000	374880000	59943000	209690000	507150000	330600000	166360000	83596000	165390000	230450000	591180000	305310000	185290000	519660000	98892000	179890000	314850000	156560000	81169000	388550000	68690000
FGG	P02679	222990000	455120000	170090000	137720000	259440000	108080000	183620000	410980000	101940000	185950000	324070000	70559000	89387000	270960000	51721000	158410000	371300000	248400000	153680000	77285000	143910000	200760000	438870000	242360000	166300000	373540000	85414000	151730000	240500000	136240000	75690000	306420000	44377000
MBP	P02686	36708	2344.1	0	0	0	0	67302	0	0	0	0	0	8347.7	0	0	21282	0	0	0	0	0	16242	0	0	40872	0	0	0	0	0	1643	0	0
GYPA	P02724	916940	228470	0	1614100	412530	0	4289200	681190	0	4834200	1466600	0	1449500	145950	0	4077700	859180	0	1609500	728480	0	243870	20221	0	6335.8	0	0	650000	567620	0	3476100	2407400	0
SLC4A1	P02730	10784000	8524700	36018	15370000	14861000	0	66484000	15034000	18889	129230000	50059000	215690	18427000	5397900	9107.4	78024000	27767000	239930	41009000	13941000	0	6314100	426970	0	1130400	48026	0	15005000	11728000	0	104150000	70283000	119310
CRP	P02741	0	131110	1930300	0	92948	143790	0	0	81301	72587	0	88309	0	0	208200	0	0	0	1989000	0	2129700	3178200	263260	3177000	358080	9095.7	1143800	1241800	0	1357400	3250300	305250	1531900
APCS	P02743	187430	392160	1866300	381400	487680	1318000	398140	648750	1291200	1464200	592720	1077000	170910	251060	159490	423040	158770	650340	2466800	99249	2307900	1459100	235080	1417600	944480	292400	1528400	1848800	187170	1516900	2382200	666220	471780
C1QA	P02745	2329000	2429300	6116300	3311200	2522500	5804100	1012900	1011700	1784500	1795500	2042600	2793800	4116100	10903000	6481500	7529500	342240	4638600	5412200	449020	4668700	5745500	2224300	3275000	3366500	4383800	6022700	23491000	4256300	3686200	2382900	5182300	1723100
C1QB	P02746	3163300	3669400	5738000	6669800	3225000	3661400	1544000	1223600	2429100	3041100	3142100	3562800	6822600	15372000	6092000	5695400	907140	5515100	6800300	758340	7714700	6778700	3891400	6770400	5311800	7588200	5191400	36042000	7291100	6925100	3990900	6025200	2841700
C1QC	P02747	1023300	4918400	7291500	1226400	4020800	4826700	927280	2404800	4138300	2635900	4400900	4043200	3086800	18892000	3986800	38401	1490100	8149500	6698000	794230	9751100	8232300	5501800	9553700	5529300	8692400	7377600	25274000	8951000	9960900	4989500	13149000	6312400
C9	P02748	10943000	8063100	3257000	3779700	4444500	1322900	4156500	5251200	1801200	4265400	7386000	1985900	9848500	4569100	2271000	3879700	4991500	1358300	7052800	4082500	3751200	12889000	3741900	4708500	3886600	1631200	2988600	8420400	3072000	3809200	5577700	3485600	3447600
APOH	P02749	15621000	4831600	3769800	7478500	1830900	3397600	11487000	1858500	974280	26108000	3831000	5780600	13069000	1204500	4735600	5116400	2116500	394550	10621000	630570	4337400	9005000	801460	2187100	16549000	584230	2995900	8451100	535980	4157600	19039000	3321900	3660600
LRG1	P02750	342480	198460	2463900	2961100	294380	3388100	376230	111700	3067900	430470	311670	3396600	585030	319680	4817800	95474	165420	688640	2729600	0	2607200	6395600	2078100	4506700	689360	405750	3746200	5880500	46946	3246700	5370900	742540	6170400
FN1	P02751	134970000	218210000	80149000	136560000	171800000	47964000	69690000	153230000	29419000	98789000	167330000	43472000	220010000	391580000	35798000	122000000	126350000	63839000	49778000	103840000	68012000	58871000	83987000	132390000	175310000	297040000	74907000	50353000	178020000	78517000	28258000	195540000	25285000
RBP4	P02753	38229	0	242100	45868	0	20789	0	0	0	60696	0	526020	0	0	60507	0	0	0	202450	0	44738	15217	0	0	0	0	166660	585440	0	289400	253370	0	139290
AMBP	P02760	273570	1473200	3826300	796690	1731800	1536600	301010	948880	2864500	919850	1444100	3850900	304540	1501700	3041200	263740	1169100	1931100	2554200	818880	4607900	3293400	3609500	3765200	1378700	2298400	5559000	4190900	4274200	6514700	3759400	5572900	4874200
ORM1	P02763	6879900	4910100	28544000	36236000	10255000	29138000	4522500	1852500	31336000	4782900	4311200	28155000	11528000	10807000	51357000	3001700	4333500	6999300	28728000	3422600	32252000	33747000	6694100	33988000	9164900	1801500	43485000	38610000	2749500	33504000	49343000	13875000	68395000
AHSG	P02765	1845800	1190800	7366500	3614400	976310	7199500	3380900	2945900	6658000	1386000	1483200	13960000	1508400	889300	13292000	1616100	4068800	2151600	2602400	354170	5145700	3799900	752530	3413300	1179300	340210	12719000	5737200	296070	4879000	2692400	1218600	11005000
TTR	P02766	1195100	573820	2543700	1192300	633970	3040400	2242200	536100	4181700	1617900	1248100	8200000	749360	649690	4615700	233290	1033300	1416400	1837500	229660	2205800	2226900	570260	1579000	833550	351410	2700700	2885600	413200	2176500	1902900	1126000	2590500
GC	P02774	2346800	2768000	7910900	10872000	2974300	6737900	3098900	2160200	11628000	6524900	3720600	14297000	4513000	2337000	13644000	3087900	2880300	5204000	14158000	636400	9375100	14530000	4361200	5357300	5521400	1977700	11953000	25369000	753080	9977500	15115000	2738900	10155000
TFRC	P02786	2893600	630960	0	652630	240740	0	2401000	138810	0	1005700	200860	0	11375000	1966000	0	4682200	375140	7582.9	1702400	389640	0	7469500	915850	24276	2154600	27938	0	640460	127590	0	1086200	165280	0
TF	P02787	35347000	13841000	96902000	132300000	21318000	110900000	32116000	6144400	119390000	49523000	18959000	163760000	47751000	14118000	126610000	45508000	11072000	38375000	170990000	6454000	118550000	104100000	6697900	44608000	32667000	2362800	99610000	230390000	5123000	101940000	146780000	21240000	119430000
LTF	P02788	6421000	2508000	0	2938200	1564900	36397	953500	628540	26238	11889000	1700400	44909	1724400	612690	178360	2271800	1009200	0	6402200	1361600	35123	1385200	21319	0	523720	0	0	461970	37172	0	2337100	1264900	0
HPX	P02790	8200600	3402800	23983000	31629000	6113700	21024000	10081000	2202400	26359000	9005500	3979800	27689000	6206800	4429100	24231000	4124700	3618500	11374000	40798000	1926000	30055000	40023000	2986500	21445000	9631100	1244900	22143000	54471000	1568100	29222000	43907000	7181700	19646000
FTL	P02792	7528800	498680	348170	6424700	854140	391340	22619000	440110	1203100	20749000	1383700	1057600	12219000	560880	726940	33730000	1203600	820790	10532000	396770	279800	12505000	743330	671470	15638000	216210	464730	10465000	881010	142760	13860000	900310	531880
FTH1	P02794	4338400	457100	22874	5071600	1831200	45954	11248000	389550	343950	7479300	811690	89201	5621300	667850	83491	26082000	272400	323290	4398300	527140	70858	4034200	424770	130310	6421700	209490	0	3310400	295480	0	4086800	218850	0
MT2A	P02795	35422	0	0	94139	22118	0	93968	0	0	17370	0	0	143230	11194	0	0	8984.5	0	63713	8212.3	0	36008	0	0	249030	5446.9	0	59024	13750	0	93864	18427	0
SMR3B	P02814	0	0	0	0	0	0	0	0	0	0	0	0	0	0	0	0	0	0	0	62644	0	0	0	0	0	0	0	0	0	0	0	0	0
MT-ND1	P03886	0	0	0	19524	0	0	65803	0	0	46950	0	0	42880	0	0	101860	0	0	0	0	0	1203.4	0	0	0	0	0	87927	0	0	0	0	0
MT-ND3	P03897	0	0	0	0	0	0	0	0	0	30126	0	0	0	0	0	0	0	0	9082.4	0	0	0	0	0	0	0	0	0	0	0	8162	0	0
MT-ND5	P03915	0	0	0	0	0	0	24820	0	0	0	0	0	0	0	0	63932	0	0	0	0	0	0	0	0	0	0	0	0	0	0	0	0	0
ANG	P03950	0	0	0	18600	0	0	0	0	0	0	0	0	22149	0	0	29185	0	0	0	0	0	0	0	0	0	0	0	0	0	0	0	0	0
F11	P03951	48074	0	119310	0	0	104940	86028	60266	8391.3	21305	509890	53836	221250	0	35153	589920	73789	0	144960	555560	89518	172380	0	0	112050	660430	57921	151760	45851	0	218390	201200	159050
KLKB1	P03952	240790	5352000	10689000	3630900	2595100	8055600	2082300	2642800	7990000	5644000	2998100	6724900	904750	2200400	5300800	810530	72430	8907000	5875800	52432	9200700	5560500	1582900	8510100	3655200	3196800	8940300	8755800	44502	9454800	6718900	4824900	6972700
SLPI	P03973	186180	0	0	197470	0	0	170300	0	0	321300	0	0	490240	0	0	317690	0	0	342390	76354	0	263590	0	0	522830	0	0	95874	0	0	487890	0	0
C4BPA	P04003	29534000	39894000	25875000	24791000	28986000	24763000	34229000	26912000	14066000	32261000	31054000	12481000	34759000	41717000	11612000	24675000	18586000	41097000	50846000	6449100	34016000	44403000	31037000	53208000	29418000	61596000	17916000	52772000	32939000	33847000	41969000	62411000	14500000
VTN	P04004	8525300	14095000	4420200	2339000	7308500	2694200	10856000	8344500	1739400	26480000	13776000	6954600	7545300	12036000	1080100	6655200	8440100	1782900	17753000	5985700	7124900	39476000	29734000	13875000	11273000	11592000	1937700	10146000	6022300	4907500	11426000	6482300	797280
HMGCR	P04035	0	0	0	0	0	0	0	0	0	0	0	0	0	0	0	0	0	0	0	0	0	0	325920	0	0	0	0	0	0	0	0	0	0
CAT	P04040	1138300	989220	0	1405400	605560	22062	1051000	217230	305690	4671000	2198500	480330	1102400	292050	0	4565000	607420	76007	943340	1087800	0	714940	0	0	1424200	0	0	441040	670300	0	3823800	2286700	82027
GBA	P04062	0	0	0	0	0	0	0	0	0	0	0	0	0	0	0	0	0	0	0	0	0	91830	40600	0	0	0	0	0	0	0	61867	0	0
PROC	P04070	0	0	0	0	0	0	0	0	0	4169.6	0	0	0	0	0	6364	0	0	11235	0	0	35122	0	0	16981	0	0	0	0	0	6858.9	0	0
ALDOA	P04075	3318600	2335500	209680	5122800	1284400	66422	4838300	1047800	863910	8623500	3124900	154920	28816000	7134000	1352100	3594300	1575500	93818	10331000	3994000	206580	11952000	2561900	859790	15000000	1179300	140410	2909200	1240000	19270	5407700	1308300	43652
CSTB	P04080	119040	50336	0	93264	114350	0	98399	37467	0	321360	227110	0	116830	96085	0	72648	99886	0	189230	61716	0	495350	46950	0	148290	0	0	81743	27209	0	226370	124110	3600.3
ANXA1	P04083	42850000	16917000	24170	21355000	11672000	0	52346000	12882000	156180	57462000	20423000	108110	54712000	24461000	32988	30408000	19958000	155800	30020000	14551000	7738.1	25043000	5494800	0	54376000	6126500	17213	9547600	4744000	0	9190700	2827200	0
APOB	P04114	28575000	665290000	271750000	25451000	632530000	199900000	80952000	327910000	155680000	6379300	1072400000	175800000	8423700	186440000	111550000	12529000	276110000	241650000	22007000	476400000	347940000	28564000	818370000	301940000	21004000	897260000	292350000	23779000	592120000	186330000	28049000	900390000	112120000
PRNP	P04156	46472	65919	0	0	190970	0	95768	94482	0	114810	210910	0	0	36238	0	0	149280	0	219070	0	0	72795	0	0	271430	0	0	52594	41506	0	172670	235680	0
SOD2	P04179	117560	478510	0	154350	193830	0	58604	41604	0	715920	516840	0	92269	143450	0	178880	136560	0	220140	225040	0	0	0	0	24304	0	0	100700	0	0	0	0	0
LCAT	P04180	0	15364	17059	0	0	0	0	0	0	4650.6	40257	119620	0	0	0	0	0	0	0	0	230920	38787	144600	48764	0	0	0	0	0	118880	0	4245.8	0
OAT	P04181	0	36103	0	0	0	0	0	0	0	0	0	0	136720	26494	0	0	12818	0	0	0	0	0	0	0	0	0	0	0	0	0	0	0	0
HRG	P04196	3818000	1885800	4187100	4813800	2065900	7073600	15817000	3638100	5342900	5319300	5035300	9173200	7610500	4148700	3890900	23597000	4416000	3379100	2903200	3642700	5186200	4244300	1797100	3172700	7030400	1496300	7697000	7142600	1451300	5569400	4218900	2210800	3135700
THY1	P04216	2357800	1094300	0	4780300	2351600	0	5413300	1346200	0	6426400	3102300	0	2007100	425300	0	2503700	2382600	0	2649600	354410	0	1646300	163770	0	3887500	229770	0	1824900	603070	0	2839300	908060	0
A1BG	P04217	2003900	891780	9463100	5108000	1066900	9873100	1453100	532700	7815500	3070400	1281100	12624000	1990700	738460	12465000	783010	927020	2580300	9594500	178360	9358300	8655900	948890	5728600	2500200	217370	12884000	15533000	243680	7332400	12908000	1589800	10923000
CD74	P04233	416500	372180	0	75117	241930	0	812890	153950	0	91295	353750	0	617150	194700	0	232470	163310	0	184900	73962	0	136280	0	0	292600	57668	0	123210	90382	0	188950	146830	0
CD3D	P04234	0	0	0	66276	0	0	14754	0	0	144880	0	0	0	0	0	119120	0	0	98898	0	0	31147	0	0	513990	0	0	70436	0	0	172910	0	0
VWF	P04275	1176000	46708000	431160	2964200	31633000	298760	6078600	16249000	0	3624100	30590000	114420	6759400	45659000	346290	3314700	14885000	1257200	2041900	37702000	908040	1521800	23683000	2603300	3850300	24928000	428100	2772400	85236000	565320	1823700	125170000	735370
SHBG	P04278	7003.3	1430.5	101800	0	0	31197	0	0	122160	0	0	234160	0	0	80871	0	0	17783	8382.4	0	197770	36131	0	0	22231	0	213410	116740	0	256880	20767	5374.2	36275
TUBB4A	P04350	73773	0	0	0	0	0	133810	103850	0	68662	0	0	541030	49730	0	0	126430	0	21172	0	0	80551	0	0	54965	0	0	0	0	0	0	0	0
GAPDH	P04406	30157000	12859000	3441400	27674000	7612500	678270	29764000	16247000	1506800	27577000	12009000	1035900	65889000	9645600	2158700	18226000	16444000	2903300	24733000	5315900	486750	94037000	33717000	10630000	81633000	8012900	2188400	15950000	4795500	220920	27497000	5932500	729620
ASL	P04424	0	0	0	0	0	0	0	0	0	0	0	0	0	0	0	0	0	0	16180	0	0	63149	0	0	76730	0	0	0	0	0	0	0	0
P04430	P04430	132180	528230	508230	306970	249020	118200	0	0	0	421860	106440	92213	217970	238120	410770	112660	0	137070	464680	0	178810	387190	80714	573490	345540	78223	146590	1105300	90395	478760	452980	41738	40776
P04432	P04432	63393	0	88495	549940	0	190340	45321	0	40470	157130	0	226580	929400	169230	2130600	330400	0	0	561810	0	531190	428280	59701	177400	100760	0	92698	395750	0	144070	198570	73445	246350
IGKV3D-11	P04433	174340	668660	4325500	444000	479420	306550	0	46275	833240	574030	294600	1890200	341220	1208600	1035300	90814	0	517100	1636200	0	1006700	1598700	177020	2875600	287320	63437	1346600	920230	0	1545400	830900	167790	235350
HLA-A	P04439	16467000	3987300	34819	24240000	7169000	0	32637000	4279000	72915	18979000	4813400	65013	36382000	5046900	229740	19803000	8300800	83134	17967000	4644300	0	20219000	4212400	196200	103810000	9512700	0	13805000	4417600	0	6140500	2511000	70913
HLA-DPB1	P04440	110800	0	0	253900	0	0	435890	0	0	265270	0	0	121300	0	0	284180	0	0	235200	0	0	246880	0	0	4280800	0	0	92062	0	0	122410	0	0
ERBB2	P04626	0	19375	0	111300	12019	0	219330	19186	0	317980	30072	0	151480	22699	0	140700	49741	0	239270	174590	0	117910	0	0	494820	0	0	55094	26867	0	275090	61280	0
CAPNS1	P04632	655040	147570	0	1137900	155560	0	1715200	855330	0	1373400	254920	0	1575700	123040	0	1527600	1135100	22761	718230	39080	0	925850	58544	13135	1328300	0	0	314920	0	0	835160	72657	0
AMY2A	P04746	0	0	0	0	0	0	74558	0	0	0	0	0	0	0	0	12843	0	0	0	0	0	0	0	0	0	0	0	0	0	0	0	0	0
HSPB1	P04792	627490	1052400	0	1126800	352490	0	2197400	873480	295440	2814500	818620	54840	7902000	5061100	254100	1024100	998860	173680	2486900	1470400	0	6618300	1693800	365680	3848400	618060	42990	1178000	203800	0	1242400	615160	9113.6
CYBB	P04839	5709600	859760	0	8866300	1651400	0	7355000	778230	0	8715600	1476500	59662	5114200	538840	0	3989100	1061000	0	4996000	560240	0	9967600	659760	0	28718000	1344300	0	2285700	714850	0	2690700	571440	0
RPN1	P04843	12393000	3867100	0	6277000	1849300	0	8308600	1902800	0	7834900	2987200	0	6786900	1014400	23820	10723000	2037500	0	2582000	372050	0	668960	20694	0	237850	0	0	1295500	191760	0	4600700	1689700	21255
RPN2	P04844	10362000	2483200	0	2093800	818360	0	8558900	1519300	0	7350700	1770700	42415	3005500	557020	0	5082600	1701100	0	2068600	379410	0	350250	0	0	142000	0	0	871040	283120	0	3882800	1015500	0
GNAI2	P04899	11342000	4038300	0	21837000	8544800	0	19532000	4744200	0	22047000	8208900	146160	15813000	3896900	0	11702000	4931300	0	25160000	5580600	0	26368000	3230300	0	53165000	4249500	0	9062800	3762900	0	21308000	6086700	3167.3
SLC4A2	P04920	189380	0	0	389550	0	0	452500	8540.1	0	59190	0	0	502620	0	0	196920	24812	0	145790	0	0	135450	0	0	605030	0	0	26656	0	0	25426	0	0
GYPC	P04921	44809	0	0	0	36072	0	314080	45491	0	508470	87890	0	0	0	0	0	147680	0	141700	70181	0	57250	0	0	150830	0	0	80637	43963	0	394510	155380	0
ATP1A1	P05023	10077000	5983800	0	7186100	5042800	0	13016000	2995900	0	14005000	3732500	0	11836000	5313800	0	6127400	5086000	0	17172000	8267700	0	33168000	4429300	13491	39033000	2186300	0	7944100	2564800	0	15364000	3615700	87755
ATP1B1	P05026	690000	472010	0	344980	278420	0	1548600	141110	0	1104500	72482	0	1318400	448080	0	41434	148290	0	1958900	219460	0	1581300	67711	0	2658300	0	0	664990	159570	0	2024900	370300	0
APP	P05067	70266	6090.3	0	0	0	0	0	0	0	3036.1	0	0	51760	0	0	17629	0	0	0	0	0	36321	0	0	0	0	0	0	0	0	251960	55481	0
ARG1	P05089	49317	40381	0	0	0	0	0	0	0	0	0	0	0	0	0	743280	265850	0	0	410140	0	0	0	0	0	0	0	0	84538	0	0	0	181880
APOD	P05090	240140	3095700	4130300	734250	2680300	2345800	802270	4094100	2171100	347000	7548000	1914500	444660	494670	1563800	359210	3282800	2064400	418980	1848600	6180800	2010900	9709200	14126000	646580	7982800	6991100	2618700	2965600	6154700	852770	3809700	2034400
ALDH2	P05091	129810	483710	0	13375	179450	0	417460	343000	0	1112000	665320	0	0	69360	0	192680	902010	0	98610	148580	0	0	0	0	0	0	0	30358	0	0	60470	204140	18708
CYP17A1	P05093	0	0	0	0	0	0	0	0	0	132150	0	0	0	0	0	0	0	0	274650	0	0	201750	0	0	108010	0	0	263290	0	0	275050	0	0
ITGB3	P05106	860750	103820	0	337160	8841.4	0	1424800	69132	0	2487600	99232	0	1432600	32598	0	1645700	0	0	1203500	0	0	399570	0	0	1172000	0	0	294690	0	0	1802900	111720	0
ITGB2	P05107	3429600	1038000	0	2323500	2571200	0	4149200	628520	0	11093000	1672500	0	2010500	367920	0	2034400	947820	0	7160800	892520	0	19536000	717310	0	34634000	1377700	0	3774300	948090	0	8052400	854710	0
CYP11A1	P05108	0	0	0	0	0	0	0	824290	0	0	0	0	0	0	0	0	0	0	0	0	0	0	0	0	0	0	0	0	0	0	0	0	0
S100A8	P05109	1403100	1147400	1056800	4958500	4765600	718270	1789100	731790	1157600	6418700	2381900	456310	1030000	1984900	1041200	1397100	1752500	281710	7453700	501750	1072700	7901600	1455000	2138200	10113000	894480	196450	1099600	781840	0	4211800	1365900	247540
INHA	P05111	206360	0	0	0	0	0	0	0	0	0	0	0	0	0	0	0	0	0	0	0	0	0	0	0	0	0	0	0	0	0	0	0	0
SERPINB2	P05120	234430	0	0	1650000	889560	0	0	0	0	487000	8698.4	0	573780	141810	0	52226	0	0	212540	0	0	213000	0	0	2669800	90628	0	252640	0	0	228950	67588	0
SERPINE1	P05121	64313	27760	0	97288	0	0	0	0	0	4308.2	0	0	167790	0	0	65137	0	0	7324.7	0	0	474170	350870	194880	52450	0	0	17164	0	0	12458	19799	0
SLC25A5	P05141	0	115680	0	53106	39673	0	0	23950	0	0	90172	0	91612	23351	0	90278	0	0	0	0	0	0	0	0	0	0	0	0	0	0	0	38434	0
SERPINA5	P05154	0	0	24960	0	0	0	0	60497	0	31973	87552	131830	0	0	0	0	134810	0	10153	0	34118	85676	147810	24965	41767	0	0	25265	0	0	0	0	0
SERPING1	P05155	1232700	2909500	23163000	4937300	1770200	9861800	1046000	1880000	18532000	1475900	2764200	11955000	1904800	4504900	9305100	2151200	1444500	18581000	5773000	727910	28911000	13447000	11277000	24089000	1953000	5424900	20583000	10447000	1643600	25581000	6971900	4431800	10586000
CFI	P05156	381760	340770	2735700	1180700	180470	1833000	227300	14100	1804300	578010	261900	2670900	384560	316290	3963400	367050	106220	362960	2188400	36308	2557800	1890400	520000	1284200	520940	71214	2384000	2419000	51047	1876700	1545900	381850	6390900
F13B	P05160	0	8993.8	179180	383860	41453	167510	0	27159	163960	324620	202370	243800	292710	379090	290780	0	0	221760	74851	13986	213260	55498	0	165170	442340	280280	167560	182690	0	165290	36011	0	87380
ISG15	P05161	55425	6446.3	0	175350	0	0	721950	815580	79954	172560	0	0	1628400	209620	6721.6	72337	620550	29507	143070	0	0	517180	156510	0	1672300	31059	0	264010	105120	0	229440	24704	0
MPO	P05164	2105500	5769800	0	783800	3275100	0	1021900	1636500	8848.7	8044400	6927400	29193	314060	1949400	0	591590	2234400	408260	5436500	2840500	0	2865400	2001100	551990	410340	577950	0	1062900	1714000	0	393480	1122500	64052
PCCA	P05165	0	0	0	0	0	0	0	0	0	0	0	0	0	0	0	42063	0	0	0	0	0	0	0	0	0	0	0	0	0	0	0	0	0
PCCB	P05166	0	0	0	133020	0	0	3623.8	0	54552	0	0	0	0	0	0	584600	0	0	20125	0	0	0	0	0	0	0	0	12228	0	0	10889	20059	46174
ALPL	P05186	1431600	60375	0	2586500	709040	0	555110	0	0	2212200	416710	0	648630	116490	0	1413400	0	0	1968300	27284	0	244630	0	0	1003500	0	0	2381500	1741400	0	1892800	573220	0
ALPP	P05187	5405.5	23217	0	0	0	0	0	0	0	3531300	8587800	29854	190450	168540	0	0	0	0	9974400	2589600	0	1208900	930640	0	4951200	673980	0	0	0	0	35824	5922.9	0
EIF2S1	P05198	0	11897	0	0	0	0	62668	0	0	278440	44403	0	104710	97364	0	2108.3	0	0	82967	17912	0	395540	132960	14738	374610	34814	0	10959	0	0	243160	27968	0
FGF1	P05230	0	0	0	0	0	0	1071.6	0	0	0	0	0	0	0	0	27948	0	0	0	0	0	0	0	0	0	0	0	0	0	0	0	0	0
ICAM1	P05362	2250000	2436600	0	1695900	3028900	0	5617300	2408500	0	9151500	1994400	0	678840	774270	0	251800	3917100	5644.6	15638000	10941000	0	5048900	1373500	0	47365000	5458000	0	3710400	1189600	0	12460000	5256800	0
RPLP1	P05386	139300	30862	0	0	41559	0	581180	96656	52523	183750	0	0	83525	84257	0	9401.3	140300	0	139140	0	0	477030	227910	61095	140440	0	0	115030	57927	0	128450	28754	0
RPLP2	P05387	213240	203690	24234	0	114870	0	361160	238800	0	362100	92208	1470.4	247040	86456	0	74323	369630	38825	285010	0	0	1135400	161550	127520	178150	88164	0	84841	18755	0	199200	52550	0
RPLP0	P05388	239210	498800	11379	127820	120400	22988	1050500	938620	50237	1179400	501900	0	439830	556960	29838	420120	1033600	75645	390740	109220	0	2193900	1568700	430750	777610	332240	50701	83246	83982	0	298020	418520	16959
FABP3	P05413	0	0	0	0	0	0	0	0	0	44458	0	0	0	0	0	0	0	0	31317	0	0	15035	0	0	29901	0	0	27424	0	0	39700	0	0
CLEC3B	P05452	0	15179	279760	0	0	530050	0	0	371210	28633	0	252220	0	0	211410	0	0	62274	77093	0	252620	15078	0	37081	0	0	175890	89061	0	183360	39511	31588	101370
SSB	P05455	0	3317.8	0	0	0	0	0	0	0	43953	0	0	0	0	0	0	0	0	8012.5	0	0	119890	95772	0	34191	0	0	8741.3	0	0	29820	11536	0
SERPINA7	P05543	0	15318	374610	0	0	0	0	0	447130	16078	26034	375890	0	0	0	0	0	0	291180	0	477970	381790	0	357800	0	0	231510	489390	0	470990	397990	13146	96288
SERPIND1	P05546	1009300	1136800	8941400	1599400	1468600	6561200	2178400	2943800	2617500	2471600	3792100	6384000	661270	1106300	3440300	2588100	3524500	1115800	1281200	194270	4092300	2562300	1445300	3875900	1073800	454720	7826900	1775600	562680	4690500	1092300	1576700	7498100
ITGB1	P05556	3043000	749380	0	2269800	913170	0	2854200	307910	0	4190900	522150	0	4017700	870960	0	1914100	660420	0	4975700	718050	0	6052000	469580	0	13371000	627770	0	1930900	363300	0	3360300	677930	0
PRKCB	P05771	375620	41904	0	524200	29020	0	1422400	0	0	1016300	119290	0	581920	22732	0	610990	153530	0	668150	34724	0	231560	0	0	483890	0	0	152530	0	0	296480	12017	0
MYL1	P05976	78976	73302	0	108680	162950	0	285630	368990	174750	39973	0	0	0	0	0	6733.5	176380	61455	0	0	0	11555	0	0	29103	0	0	0	0	0	0	11092	0
HPN	P05981	36005	15486	0	0	0	0	0	0	0	0	0	0	0	0	0	0	0	0	0	0	0	0	0	0	8961.2	3315.5	0	0	0	0	21117	18670	0
COL5A2	P05997	0	113930	0	0	376370	0	0	0	0	0	107160	0	0	145470	0	0	39062	0	0	354370	0	17148	184750	0	0	248670	0	44628	44839	0	0	507130	0
CD5	P06127	0	0	0	104600	0	0	95451	0	0	382050	0	0	0	0	0	182610	0	0	301960	0	0	174280	0	0	1013700	0	0	104400	0	0	431530	0	0
UROD	P06132	0	0	0	13762	0	0	13778	0	0	161160	0	0	0	0	0	20665	0	0	96424	0	0	377480	57333	0	219450	0	0	6139.3	0	0	40079	0	0
INSR	P06213	0	21128	0	62239	0	0	37271	0	0	36943	0	0	47294	0	0	17340	0	0	14952	0	0	0	0	0	94717	0	0	0	0	0	18857	0	0
LCK	P06239	104820	0	0	405920	0	0	353270	0	0	896410	8514.7	0	214650	0	0	549980	0	0	664450	0	0	154350	0	0	3045500	67978	0	157700	0	0	1391400	0	0
FYN	P06241	134490	0	0	711260	0	0	415870	0	0	278550	0	0	260560	0	0	459240	43222	0	315540	0	0	110440	0	0	1034800	0	0	140090	0	0	390620	0	0
BCHE	P06276	94881	22903	221440	0	0	535700	303080	89475	263410	471410	28499	677980	0	0	53161	0	167810	379150	573200	0	357010	254020	0	28135	269100	20522	299530	346330	0	147940	114600	15496	0
IGKV2D-30	P06310	0	0	241520	0	0	0	0	0	105480	43911	0	241060	0	22658	104400	0	0	83053	347140	0	118560	211670	49007	71123	37910	0	53455	485790	69575	84108	0	105280	11298
IGKV4-1	P06312	1726900	2049700	7502800	3908800	4275200	6341700	958530	310620	3314000	5268100	2567000	5741400	2684800	1684600	6135200	1719500	285170	2133000	6208600	84093	7214100	3185900	578350	3241200	1168300	588840	3380500	7899400	718550	5345400	3719200	907440	3434000
P06331	P06331	24811	0	0	112300	59644	65839	53631	0	41772	75970	78794	0	41330	326520	458360	48649	0	0	119000	0	27923	137460	0	79142	35023	0	0	756750	47620	0	81249	72712	63087
GSN	P06396	4770200	3742200	4584200	7985300	3294300	5063200	8759000	3661300	4618400	13306000	4331600	6934300	5879600	2266600	5111800	5888800	4434000	1707200	7877400	2025900	3066600	7299700	1617300	1590500	12249000	1177700	5061900	7042200	1385300	2936800	7817200	3267800	3040200
PTMA	P06454	119870	20683	0	150400	4884.5	0	70676	0	30887	121790	0	0	297480	266550	39117	238010	17558	0	58120	39787	0	403700	108120	0	122220	0	0	46183	0	0	107030	21001	140830
CDK1	P06493	0	0	0	0	0	0	0	0	0	0	0	0	80325	0	0	0	0	0	0	0	0	0	0	0	0	0	0	0	0	0	0	0	0
ATP5B	P06576	975770	1201000	0	627420	1328200	0	560800	579180	0	2537100	1195300	0	1771200	746140	0	1232500	1061300	0	358030	555530	0	262750	180170	0	124190	108710	0	247750	296210	0	438560	3113300	0
C2	P06681	349780	136510	921570	567590	25134	1028300	366960	163320	853470	377220	61076	1646700	225680	37051	1689900	200250	129070	324490	1304000	0	1565000	2341700	544650	1353700	485790	96698	1693900	1419900	0	1114900	1552700	99791	1950000
S100A9	P06702	8163400	1638300	1664500	17889000	8277700	3238300	5968400	1445200	2643800	10601000	2098700	1612600	9839300	3369400	1334000	5921800	2597800	447000	9045600	1652100	2810200	13372000	776560	3287000	11598000	1167400	588680	2680900	1430300	151980	4521100	1166600	865300
S100A6	P06703	1567500	522530	185480	5700900	1296100	26536	2175300	586270	117210	3681800	2505900	1392700	3120600	811500	389610	2437700	388620	106490	3888400	479470	0	3016100	807350	64270	5254100	239510	16659	564200	180840	0	1310700	421380	19665
APOA4	P06727	1160600	1529600	3143600	4907600	2520300	5309000	2195300	12393000	2796700	1157600	3592500	5461200	2613600	1949500	5679700	1369800	18880000	2962500	1248000	572570	2742800	3007100	2529500	3233100	1413000	3125300	5086300	6403200	1363100	5260700	1203100	1953400	4081600
CD2	P06729	80772	0	0	414570	33477	0	156370	0	0	160450	0	0	92479	0	0	2078600	0	0	115880	0	0	34164	0	0	878820	38317	0	74011	0	0	285330	0	0
EIF4E	P06730	0	0	0	0	0	0	0	0	0	0	0	0	0	0	0	0	0	0	0	0	0	34543	0	0	0	0	0	0	0	0	29505	0	0
CEACAM5	P06731	0	0	0	0	0	0	0	0	0	0	0	0	0	0	0	0	0	0	50699	0	0	0	0	0	0	0	0	0	0	0	0	0	0
CKM	P06732	0	0	0	34130	0	0	0	0	0	17138	0	0	0	0	0	0	0	0	7943.9	0	0	0	0	0	12343	0	0	0	0	0	22992	0	0
ENO1	P06733	5892300	4402100	210480	2903100	4144400	50795	7968200	3096500	574840	20386000	6045700	275420	11542000	8013200	287560	842360	4852100	213780	29182000	8492900	139920	68339000	27229000	4183700	39471000	2708900	145400	7558500	2749200	0	22618000	6014700	122320
PYGL	P06737	141140	34877	0	53712	2733.7	0	449530	0	0	638860	26197	0	337610	0	0	147820	55612	0	245920	0	0	379660	11256	0	802620	0	0	14031	0	0	0	0	0
GPI	P06744	4775700	1868300	80830	2082700	796860	0	3690700	648380	121130	3360000	660660	39954	7069000	3783300	173070	1714800	948530	0	4714000	713420	0	10374000	2554000	204450	10267000	899550	143230	1586900	686950	0	5329000	1628400	55370
NPM1	P06748	0	68706	0	30225	0	3145.6	0	247120	277250	126120	28817	0	0	58883	0	202320	226720	173020	25717	0	0	615270	502390	269350	46771	0	0	42134	23258	0	49699	6545.6	0
TPM3	P06753	451520	148660	0	823810	259400	0	1254600	99013	328220	1869200	156510	0	2013400	278880	47711	1286100	242260	133270	569270	948340	0	670660	106100	19429	974610	104910	0	413860	323170	0	1269300	525990	83166
ITGAV	P06756	3314600	681970	0	2167300	1001800	0	2671600	189500	0	3094000	282970	0	4604300	1209600	43701	1907600	544390	27625	2787700	231380	0	3575500	260960	0	8057500	537070	0	1433900	144850	0	1735600	244780	33817
LPL	P06858	0	0	0	0	0	0	0	0	0	0	0	0	0	0	0	5552.8	0	0	0	0	0	0	0	0	0	0	0	0	0	0	0	0	0
HEXA	P06865	52648	0	0	0	0	0	19866	0	0	13470	0	0	0	0	0	122720	0	0	0	0	0	0	0	0	0	0	0	0	0	0	0	0	0
SERPINE2	P07093	30730	0	0	38167	0	0	66538	0	0	0	0	0	0	0	0	0	0	0	0	10496	0	23159	16479	0	0	0	0	0	0	0	0	0	0
EPHX1	P07099	12073000	1904500	0	1464100	274210	0	5184100	547920	0	4532200	1400900	0	7130700	556970	0	7524100	410890	14758	1388900	96562	0	74509	0	0	72993	0	0	221770	80564	0	932880	230560	0
DBI	P07108	21546	0	0	0	0	0	31895	0	0	0	0	0	0	0	0	0	0	0	0	0	0	0	0	0	0	0	0	0	0	0	0	0	0
LDHB	P07195	2176200	1316900	280750	2228600	494560	0	2562600	403480	199210	3257500	880950	117410	5135800	1636200	410610	3253100	690380	0	2899500	439980	0	7669400	1714800	178110	7008400	448880	206170	1958200	494510	0	4296500	831040	189900
GPX1	P07203	0	0	0	97804	0	0	349570	106830	0	386170	0	0	129800	0	0	127610	0	0	140350	0	0	375000	0	0	721200	31340	0	88293	0	0	115640	15224	0
THBD	P07204	0	0	0	0	0	0	12871	0	0	84081	0	0	0	0	0	0	0	0	7745.8	0	0	245460	0	0	166790	0	0	16458	0	0	40412	0	0
PROS1	P07225	7880200	6232900	6720800	6026600	3953200	6677500	3494900	3054500	3065100	5587800	5614300	4396700	9142200	7419800	2750800	5689900	2623900	10644000	4570800	418670	8296800	6240300	5662700	11735000	4157800	11442000	7848400	5969000	3631600	8735300	5391400	12320000	4564200
P4HB	P07237	17566000	8645900	0	8364500	3138500	0	9280400	2628200	10424	17405000	3813900	0	11081000	2255200	125430	13670000	4291500	43484	6640700	1498400	0	1726600	406370	32364	624900	0	0	4153900	1741600	0	1977200	1445200	32076
H1F0	P07305	0	0	0	0	0	0	0	0	0	0	0	0	126200	0	0	29513	0	0	0	0	0	0	0	0	0	0	0	0	0	0	0	0	0
CSF1R	P07333	0	0	0	134480	0	0	64383	0	0	294060	0	0	0	0	0	106050	0	0	82843	0	0	191320	0	109540	589050	0	0	67722	0	0	18102	0	0
CTSD	P07339	748720	404010	0	61896	44111	0	459220	349630	0	1541700	237440	0	188920	92388	0	86262	378280	0	441190	0	0	1018500	607460	103110	138280	0	0	317960	0	0	996420	240070	0
ANXA2	P07355	99209000	54391000	202730	126380000	48663000	55415	179600000	62622000	520370	170820000	72335000	486380	151130000	52134000	191490	125620000	77734000	856520	88703000	29403000	18282	97008000	25917000	128970	122720000	15382000	58436	40209000	18405000	0	44283000	14797000	12748
C8A	P07357	3994700	1968300	3730200	1668900	1441000	2545500	1740200	714500	1580900	2256300	1445700	2337700	2991400	1322000	1735500	1104300	728050	925520	4078600	501940	2475000	4484400	1182400	1870400	2141500	514350	2836100	5535900	1200100	1542300	2984400	1727400	2259700
C8B	P07358	5322000	2030400	4713800	2019500	1092700	2028000	2911400	1263200	1513300	2267400	1154000	3009600	2723500	1183700	2069800	1707000	1212800	863080	4174700	548980	2617200	4517200	1028400	2176800	2491600	428900	3193400	5023300	805880	1720000	2956200	1599800	3062900
GP1BA	P07359	0	0	0	3138.4	0	0	0	0	23327	22715	0	0	0	0	0	0	0	73193	8355.8	0	27262	0	0	29112	0	0	10652	0	0	0	17877	0	39622
C8G	P07360	3065200	1373600	2808100	3276700	600230	1945400	1739600	282470	1637800	1524600	726010	2176700	4365200	903490	1461500	2942100	490330	690120	2809700	142380	2136500	2854200	582080	1365600	1155600	374120	1912200	3172500	818580	1310700	1731400	995540	1851500
CAPN1	P07384	784870	298650	0	603630	136070	0	1489800	647060	0	2011900	357140	0	1962300	606940	0	816390	704160	0	1187600	239960	0	1749200	22058	0	2343500	0	0	430340	29203	0	1712800	386660	0
TUBB	P07437	1906900	1810600	185520	423710	637740	90679	3871400	4700400	404850	4393400	1793500	70545	1565200	2862600	63791	388710	3113500	619030	1927700	1109500	24985	6115000	2318700	392610	3435000	750950	29019	929100	915280	0	1991900	1136600	33524
CA3	P07451	0	0	0	0	0	0	0	0	0	174060	0	0	0	0	0	18120	0	0	3690.5	0	0	5283.6	0	0	0	0	0	0	0	0	49626	0	0
DCN	P07585	127000	106140	0	110330	107680	0	1384100	243220	102160	263870	147960	0	116500	0	0	119860	348550	343840	36184	0	0	0	0	0	24660	0	0	56423	0	0	10314	60238	0
PSAP	P07602	1009800	54946	0	277060	0	0	294810	0	0	644560	21591	0	1308900	22659	0	793850	34122	10292	291870	0	0	316000	0	8083	26646	0	0	145740	0	0	199330	7667.4	0
HEXB	P07686	26135	0	0	0	0	0	32864	0	0	81033	0	0	0	0	0	0	0	0	0	0	0	47138	0	0	0	0	0	0	0	0	24581	0	0
CTSL	P07711	31092	0	0	0	0	0	0	0	0	98385	0	0	81649	0	0	0	46420	0	0	0	0	0	40981	0	0	0	0	0	0	0	0	0	0
PFN1	P07737	683200	1285200	0	53164	2581600	0	700560	2512700	0	4728000	1109300	0	82276	2249200	0	223630	2125400	45305	6951700	1079500	0	13143000	1981100	598440	11587000	1325700	0	4029800	606490	0	3627000	849010	0
BPGM	P07738	0	0	0	25510	0	0	0	0	0	26004	0	0	46473	0	0	146790	0	0	4919.3	0	0	8927.8	0	0	12365	0	0	0	0	0	38887	0	0
APRT	P07741	332740	208630	0	91502	136090	0	779130	1358500	0	451510	218590	0	1100600	475740	0	39673	989300	68129	252930	180520	0	318170	101460	0	819670	93429	0	82391	18732	0	396180	197020	0
CD3E	P07766	128990	0	0	0	0	0	328970	0	0	362620	50184	0	28863	0	0	165760	0	0	177800	0	0	103900	0	0	1131100	35508	0	90591	0	0	410430	0	0
EPRS	P07814	169390	82219	0	335250	176270	0	850710	52418	0	151380	75037	0	947650	465720	15544	929310	24600	0	92236	24606	0	4040800	859590	77271	518120	0	0	0	0	0	402020	339670	0
CTSB	P07858	1915700	257010	93401	48092	96426	58683	736510	227120	0	1703700	195000	0	1233600	38619	157380	322690	258670	30797	289400	0	0	746740	229880	149590	62380	0	0	102920	0	0	179850	0	92389
HSP90AA1	P07900	3010700	2216600	153370	3180400	1500200	156860	5186300	2520700	1089100	6833900	1757500	163620	12764000	7157200	580620	3841400	2911200	455420	5322900	3032100	135070	18373000	6490300	3191900	16325000	2270100	663290	2787000	1240900	21080	6928400	2150300	335910
HNRNPC	P07910	0	17736	0	0	0	0	0	0	0	0	0	0	6294	55529	0	11456	0	0	0	0	0	0	0	0	0	0	0	0	0	0	0	9423.6	0
UQCRH	P07919	33666	0	0	0	0	0	0	0	0	35589	0	0	206740	0	0	0	0	0	0	0	0	0	0	0	0	0	0	0	0	0	0	0	0
LAMB1	P07942	33315	1458000	0	234570	2844800	0	0	652500	0	179160	946240	0	130720	4431100	81931	282260	614830	482180	76837	251940	11030	15146	2426700	263100	168880	4338900	39882	62981	4690000	100550	15769	3182600	61433
YES1	P07947	299510	17966	0	429140	0	0	532670	0	0	433050	263920	0	975250	222440	0	207830	0	0	642780	138330	0	992280	254520	0	981590	0	0	333570	0	0	341990	12481	0
LYN	P07948	702080	225350	0	689880	397320	0	1616700	107630	0	2697500	491940	0	1037000	324900	0	225920	74427	0	1978600	97933	0	3868100	296440	0	12789000	214130	0	932430	170850	0	1399900	120800	0
TPM2	P07951	0	0	0	0	0	0	63076	0	116590	45076	0	0	76077	0	0	75184	24404	68286	40442	0	0	0	0	0	34903	0	0	12161	0	0	41712	0	11069
FH	P07954	0	106290	0	26193	0	0	0	0	0	56806	0	0	454170	91684	0	12344	0	0	25096	0	0	157890	46248	0	64525	0	0	15751	0	0	91253	228040	0
THBS1	P07996	5227.2	41274	3216.7	19084	0	0	5057.7	0	0	0	0	0	72416	95090	0	113170	0	2910.4	0	0	0	0	186560	93667	0	0	0	0	0	0	0	96702	15913
RNASE1	P07998	0	0	0	50562	0	0	0	0	0	21008	0	0	0	0	0	77315	0	0	8178.1	0	0	5736.6	0	0	31896	0	0	15576	0	0	12683	0	0
IGF1R	P08069	0	0	0	229620	0	0	8341.7	0	0	201610	0	0	0	0	0	0	0	0	141240	0	0	183870	0	0	320960	0	0	133260	0	0	266540	0	0
COL1A2	P08123	64920	7768800	100470	101190	7257300	186430	293920	2453000	0	253920	9516600	92165	64242	15708000	53727	92124	5308700	669210	37184	8207000	148030	126420	16189000	1073100	0	15288000	458960	53968	8666800	86981	0	30964000	240380
ANXA6	P08133	24017000	8509500	0	20331000	7009900	0	40868000	10541000	0	56005000	15071000	18264	15322000	3764200	0	29535000	15792000	28476	23821000	4587900	0	15992000	1825600	47840	19247000	1191800	0	12339000	4269600	0	14325000	3927200	12606
RHOC	P08134	0	0	0	0	82389	0	0	137760	0	217960	17297	0	0	0	0	0	31315	0	158750	0	0	598660	0	0	217870	0	0	52007	0	0	168110	0	0
NGFR	P08138	34021	0	0	34768	0	0	156880	0	0	206260	0	0	0	0	0	25484	0	0	120170	0	0	87111	0	0	138720	0	0	102030	0	0	307890	0	0
CD55	P08174	0	47227	0	49148	137870	0	254950	0	0	2868800	1382600	0	168150	109640	0	8404.7	0	49168	10512000	520160	0	2986000	96451	0	2107000	0	0	206390	0	0	1774500	158400	0
ABCB1	P08183	0	0	0	0	0	0	282490	39214	0	24917	0	0	0	0	0	3574.7	80060	0	0	0	0	0	0	0	8578.8	0	0	0	0	0	0	0	0
SERPINA6	P08185	167670	149620	428400	382460	139290	324310	84940	265920	679300	129810	194880	879900	36595	84113	579270	42187	281340	73067	586520	0	755380	743050	173520	826670	35803	0	464610	580280	0	900130	582050	134450	638930
SLC3A2	P08195	1650100	725270	0	2042800	737630	0	1757700	309650	0	2576300	518810	0	4228500	1765600	0	1274700	399900	57647	2298600	781570	0	6163700	787820	0	12675000	1057100	0	1360500	512900	0	1671100	571080	0
GUSB	P08236	143680	19489	0	0	0	0	113550	0	0	108040	0	0	120890	0	0	68107	15216	0	14424	0	0	3810.2	0	0	0	0	0	4211.4	0	0	0	0	0
PFKM	P08237	119340	6447.1	0	55272	50665	0	515010	248090	0	278120	16090	0	375690	20503	0	222620	212800	0	117430	35539	0	396770	43626	0	232970	0	0	9837	0	0	204020	168700	5342.6
HSP90AB1	P08238	1073800	884270	35081	1687600	762160	26206	2647800	1128100	309530	4909400	1103700	50309	6616100	4385300	483190	1712600	1689900	64917	5458900	1814900	19183	12491000	3704500	998230	10532000	739510	54549	2745400	860110	13143	3853100	1057500	40935
SRPR	P08240	7061.2	0	0	122890	0	0	160210	0	0	70238	0	0	298260	0	0	360790	0	0	4461.3	0	0	15244	0	0	0	0	0	0	0	0	27545	0	0
ASNS	P08243	0	0	0	0	0	0	0	0	0	0	0	0	176790	0	0	0	0	0	0	0	0	205310	24632	0	46940	0	0	0	0	0	0	0	0
ELANE	P08246	64019	68366	0	309300	67584	0	61778	27304	22529	1803800	45582	0	265250	98739	0	194220	0	0	34316	63025	0	213240	107810	0	80353	0	0	28156	0	0	27806	22639	0
MMP2	P08253	329810	55422	0	52380	17614	75355	219960	25790	0	199360	0	0	0	59325	0	0	146070	0	89027	0	0	42041	0	18855	88966	29023	141080	125060	0	80057	30354	51059	12664
GSTA1	P08263	30790	0	0	0	0	0	0	0	0	0	0	0	0	0	0	0	0	0	0	0	0	0	0	0	0	0	0	0	0	0	0	0	0
SOD3	P08294	83317	0	0	19681	0	49666	0	0	0	16512	0	10567	16476	0	51627	17682	0	0	25693	0	0	11963	0	13060	1195.8	0	28407	410200	29429	86127	24833	3720.2	30204
CTSG	P08311	649310	339870	13032	518990	377160	0	541420	416410	25245	1053200	682690	0	662180	486180	0	746600	637640	88921	353180	410150	9138.4	191530	109630	16196	5595.9	0	0	2647.3	0	0	25134	93036	0
HMBS	P08397	0	0	0	0	0	0	0	0	0	0	0	0	0	0	0	5297.8	0	0	0	0	0	0	0	0	0	0	0	0	0	0	0	0	0
MME	P08473	977030	116880	0	84736	23117	0	50734	0	0	313990	4123.5	0	0	0	0	7431.5	4798.8	0	165620	0	0	57494	0	0	432770	0	0	0	0	0	438820	29645	0
ITGA2B	P08514	332160	135440	0	24060	0	0	317200	20203	0	735750	257310	0	0	0	0	259130	27852	0	413320	23443	0	24413	0	0	9456.7	0	0	40471	0	0	1019200	223690	0
LPA	P08519	431220	21179000	1583000	106250	10672000	188320	6317100	10672000	559110	0	15145000	207080	120680	4240200	185220	38757	5215000	2573100	73396	4451800	53044	251590	14221000	1369700	333250	26772000	1418700	568170	21836000	174380	458800	29635000	397990
PDHA1	P08559	0	0	0	0	0	0	0	0	0	35446	0	0	135080	0	0	0	0	0	0	0	0	0	0	0	0	0	0	0	0	0	0	0	0
PLEK	P08567	314060	12433	0	44155	0	0	78036	0	0	1187500	49185	0	181140	0	0	354910	10660	0	272360	0	0	916130	35038	0	3809400	33789	0	135690	0	0	625970	18969	0
CD14	P08571	5164100	1744100	222430	3249300	1728900	88785	4751200	1232600	167810	5817100	1952100	463120	3613200	866020	297460	2020600	1983000	94380	2755400	584010	151390	9293700	1799100	355260	12105000	1108300	653240	3562600	1414200	108530	3110900	1493000	347710
COL4A2	P08572	0	355830	0	0	0	0	0	146290	0	0	130160	0	0	453670	0	13166	167230	7186.7	0	246770	0	0	58139	0	0	9241.8	0	0	294790	0	0	500340	0
CYC1	P08574	63317	17963	0	46563	0	0	105140	0	0	115160	22853	0	521830	79998	0	70166	23701	0	16067	0	0	0	0	0	0	0	0	2705.7	0	0	40796	62244	0
PTPRC	P08575	6201400	1427900	0	10656000	2069200	0	8234300	568920	0	12916000	1831400	24631	3452800	440790	0	5952200	1316600	0	10368000	1238000	0	15028000	549890	0	59526000	2156000	0	5593600	725140	0	12379000	1549500	0
SNRPB2	P08579	0	0	0	0	0	0	10448	0	0	0	0	0	5226.9	0	0	5747.8	0	0	0	0	0	0	0	0	0	0	0	0	0	0	0	0	0
MET	P08581	0	0	0	0	0	0	27096	0	0	0	0	0	32940	0	0	0	0	0	0	0	0	0	0	0	271900	0	0	0	0	0	0	0	0
MFI2	P08582	2395600	632760	0	2768700	1070800	0	5754800	494040	0	5533500	1192700	0	1956900	169910	0	1329500	1403800	0	5663500	199130	0	1249800	0	0	6931200	107530	0	3406800	305150	0	2204700	400140	0
MYL3	P08590	0	0	0	0	38188	0	95153	28180	35589	0	0	0	0	0	0	0	81351	26295	0	0	0	0	0	0	0	0	0	0	0	0	0	0	0
CFH	P08603	3259400	3617200	44540000	7597100	2340500	23881000	2970400	1616000	30295000	7885000	3727600	38357000	3007100	5775100	20479000	1834500	1370400	34853000	15833000	642970	39460000	23586000	5615200	46718000	15045000	6050500	41211000	22660000	1032700	33605000	13477000	4852800	24580000
SNRNP70	P08621	0	0	0	0	58657	0	0	0	0	0	0	0	0	0	0	151810	0	0	0	0	0	0	0	0	0	53390	0	0	0	0	0	0	0
HCK	P08631	565850	218460	0	816000	642040	0	1050900	61203	0	2386300	516000	0	272750	211500	0	232540	417890	0	1568000	217680	0	3852600	39976	0	11233000	203210	0	673220	144210	0	1166600	269310	0
FCGR3A	P08637	26724	0	0	90677	208140	0	44273	0	0	94411	0	0	0	0	0	35935	0	0	2821.7	0	37129	264290	0	0	746440	66895	34527	31583	0	0	8143.6	0	0
ITGA5	P08648	298860	39370	0	258510	244460	0	459890	27780	0	1001100	116740	0	172380	51247	0	132620	64638	41223	658680	57096	0	1428500	82018	0	3313800	89387	0	239120	44540	0	217580	34666	0
VIM	P08670	2805100	5216600	3287700	1791400	3020700	620070	7636400	9329200	2752200	6374100	3952200	1015600	2329600	2306200	295300	3943100	6401900	5967300	1280800	1640800	453020	1281900	437330	1161900	482240	613800	436100	1117700	1111600	0	543890	644520	35204
SERPINF2	P08697	5920400	2364500	4200500	7613500	2661600	4458500	4920500	5011200	5004700	3708900	5225900	6020400	5968300	2785400	2843700	4856400	6296700	4526700	2261100	338850	3377600	6729500	8120800	4508200	2095400	2631200	2068500	3218800	999940	3740200	1377700	2671400	3364100
RPS17	P08708	525290	29619	0	17906	27443	0	710320	244010	0	332800	88959	0	149190	52152	0	242150	428840	0	121280	0	0	497180	70704	0	329400	0	0	19394	0	0	146710	17434	0
GNAI3	P08754	695740	487260	0	471700	1087900	0	970270	45775	0	2684100	1191900	0	1987200	861700	0	194900	486480	0	3249400	349930	0	6405300	1514800	0	6355300	253140	0	1468300	141130	0	2944700	961870	0
ANXA5	P08758	42337000	14392000	0	13385000	11366000	0	42810000	12125000	58335	79665000	19107000	60263	25411000	13914000	0	29557000	19414000	66883	37311000	4682100	0	21888000	4064700	0	35782000	1652900	0	15786000	4431200	0	30263000	7700100	0
RPSA	P08865	361130	375410	0	216980	0	0	485360	379500	0	449210	129600	0	827060	641660	0	554950	486970	0	422160	255390	0	2430700	1373200	122400	541890	123650	0	70112	32143	0	360430	72110	0
CD63	P08962	398420	71752	0	119010	0	0	196750	79931	0	960030	0	0	244030	89957	0	0	52017	0	640190	275770	0	1433700	64152	0	463110	0	0	128080	90011	0	1010800	50823	0
SNRPA	P09012	0	0	0	0	0	0	0	0	0	0	0	0	0	0	0	3488	0	0	0	0	0	0	0	0	0	0	0	0	0	0	0	0	0
ENO2	P09104	27137	0	0	0	98075	0	0	0	0	137460	0	0	41134	0	0	0	0	0	252480	0	0	1326900	321540	0	694380	0	0	317440	0	0	379230	0	0
HBQ1	P09105	0	0	0	0	0	0	0	0	0	0	0	0	0	0	0	0	0	0	0	0	53106	0	0	0	0	0	0	0	0	0	0	0	1818.7
ACAA1	P09110	6053	77105	0	137280	81114	0	38811	31192	0	60597	61031	0	68064	75179	0	184510	64181	0	12628	0	0	26248	0	0	0	0	0	8650.1	0	0	4992.5	44356	0
SRP19	P09132	0	0	0	0	0	0	14108	0	0	7714.2	0	0	33215	0	0	0	0	0	0	0	0	0	0	0	18055	0	0	0	0	0	0	0	0
DBH	P09172	0	0	0	0	0	0	27965	0	48422	0	0	40817	0	0	0	0	0	31713	0	0	0	9666.2	0	10014	0	0	0	16848	0	0	0	0	0
GSTP1	P09211	2387700	1280600	0	3136100	1971800	0	4044200	990450	28787	6129200	2441300	0	6645800	4370400	108680	2614500	1889000	0	7261500	1279300	0	11496000	3749300	791100	7473400	784230	0	3015000	1160800	0	10569000	3369700	50283
CD48	P09326	72370	0	0	160740	0	0	139280	0	0	394950	0	0	59976	0	0	106310	0	0	400080	17836	0	551510	0	0	2930800	0	0	175100	0	0	443030	0	0
LGALS1	P09382	5047500	853790	0	10385000	2161200	0	10578000	1992400	81172	7527800	2544800	94933	8153900	876470	60888	6662800	1999400	23113	5068400	2134500	0	3237600	246310	0	6728700	789350	0	3393100	873780	0	2314300	650080	4502.9
QDPR	P09417	0	0	0	0	0	0	53234	0	0	36686	0	0	0	0	0	68766	0	0	34349	0	0	63817	29537	0	73638	0	0	0	0	0	2881.7	0	0
HMGB1	P09429	125710	89846	0	0	0	0	87360	35764	0	74184	74451	0	267470	0	0	1306800	0	0	32848	0	0	60934	33621	0	37781	0	0	12546	0	0	50217	147360	0
RBP1	P09455	244500	57344	0	82411	17205	0	42460	0	0	184400	0	0	209540	85067	25075	95044	0	0	169840	45449	0	269030	49162	0	479510	43996	0	6849	0	0	847450	133830	0
PAEP	P09466	0	0	0	0	0	0	0	0	0	0	39759	76915	0	0	0	0	0	0	0	0	0	0	0	0	0	0	0	0	0	0	0	0	0
FBP1	P09467	267810	26535	0	337180	50105	0	264940	34596	26020	562140	43625	0	408720	21310	0	291880	42971	0	166520	0	0	853320	56259	0	1270600	40960	0	112310	18110	0	93704	7928.8	4190.8
GNAO1	P09471	0	0	0	0	0	0	0	0	0	35347	0	0	0	0	0	30726	0	0	43282	0	0	25050	0	0	0	0	0	10007	0	0	175780	37959	0
SPARC	P09486	721510	177180	0	272110	22630	0	252980	0	0	78549	0	0	451120	0	17469	718130	0	0	12289	0	0	0	22391	0	0	0	0	16459	0	0	11999	23386	147290
GSTM1	P09488	0	0	0	169170	0	0	204750	0	0	1080000	0	0	0	10292	0	575430	0	0	0	0	0	50602	0	0	132390	0	0	21635	0	0	36734	40654	156120
TPM1	P09493	28478	0	0	0	0	0	57444	0	0	123040	0	0	64208	0	0	85094	0	0	13706	0	0	0	0	0	35270	0	0	0	0	0	26271	0	0
CLTA	P09496	0	114670	0	0	68807	0	0	0	0	10255	0	0	491500	409810	0	186840	0	0	0	0	0	54576	0	0	0	35181	0	0	0	0	0	32903	0
CLTB	P09497	0	44277	0	0	0	0	0	0	0	28543	0	0	0	401920	0	0	35526	0	14373	0	0	2479.5	0	0	7450.7	0	0	0	0	0	0	59711	0
ANXA4	P09525	12588000	5082000	0	6497800	4247100	0	14986000	4008100	0	15323000	4380700	47512	9941500	7001600	0	4711500	5111600	0	12826000	2853200	0	16985000	3453300	0	10778000	1027900	0	3066600	443650	0	5262900	1138100	0
CNP	P09543	2226600	521600	0	2946500	491980	7796.2	6658800	972990	0	3013300	1266300	0	4206400	804600	0	2109500	1852000	0	3238600	1247800	0	2282300	289360	0	7845900	249840	0	1237700	439400	0	2123200	719820	0
CD7	P09564	32156	0	0	25730	0	0	73005	0	0	49814	0	0	75556	0	0	79389	0	0	9262.2	0	0	0	0	0	186300	0	0	0	0	0	31945	0	0
HMOX1	P09601	171890	0	0	82141	0	0	174570	0	0	131840	0	0	0	0	0	63244	27145	0	14007	0	0	0	0	0	0	0	0	3703.8	0	0	0	0	0
PDGFRB	P09619	609440	26254	0	1171300	36146	0	1259500	28953	0	1195300	257680	0	505820	0	0	1353600	80329	0	1021200	202330	0	140420	0	0	1450300	0	0	497280	63652	0	280540	0	0
DLD	P09622	58406	83641	0	91062	36554	0	41102	0	0	178560	27327	0	636460	0	0	229220	41999	0	23858	0	0	7168.4	0	0	0	0	0	13065	0	0	93247	206580	0
HNRNPA1	P09651	200870	91285	0	63941	634160	0	41006	47973	0	175480	38158	0	483930	478280	0	71681	0	0	166470	102940	0	1129000	488660	80316	355850	32272	0	121210	31606	0	180050	28663	0
CTSH	P09668	0	0	0	0	0	0	0	0	0	44422	0	0	0	0	0	0	0	0	4139.6	0	0	35880	18320	0	10717	0	0	0	0	0	0	0	0
COX6C	P09669	65506	0	0	0	0	0	143390	0	0	49816	0	0	172950	0	0	444600	0	0	7879.3	0	0	0	0	0	0	0	0	0	0	0	0	0	0
CD3G	P09693	0	0	0	0	0	0	16743	0	0	158590	0	0	0	0	0	87016	0	0	64950	0	0	38318	0	0	364350	0	0	8876.5	0	0	143190	0	0
TACSTD2	P09758	34494	79039	0	1069300	326540	0	58266	0	0	260910	48412	0	3195300	330830	0	1945300	0	0	493420	130590	0	4557200	1084800	0	5317700	384930	0	19605	62863	0	222730	61922	0
FGR	P09769	208590	0	0	470870	67929	0	0	0	0	1057900	15512	0	113500	0	0	233450	0	0	378190	0	0	716350	0	0	3058000	24231	0	78107	0	0	277760	0	0
C1S	P09871	721910	3375700	9781900	1533600	2866300	7504800	382910	1422600	4048800	1390000	2880100	4874000	1524800	15264000	3309100	1038600	1019000	13165000	7181600	652530	12519000	6528000	4769800	8793000	4618400	9417800	7611400	20849000	3586600	10419000	4384600	6609200	2866100
PARP1	P09874	172610	16848	0	12115	0	0	55622	29266	0	0	0	0	8800.3	16801	0	816270	46500	0	0	0	0	17750	0	0	0	0	0	0	0	0	28485	89142	5085.6
IFIT2	P09913	110420	0	0	0	0	0	141640	0	0	0	0	0	0	0	0	12128	0	0	0	0	0	14583	0	0	140160	0	0	0	0	0	0	0	0
IFIT1	P09914	846870	122910	0	0	0	0	1210000	407830	26121	108940	0	0	314330	102630	0	14342	483250	39347	70490	0	0	290630	0	0	700350	0	0	83100	0	0	68823	0	0
ALOX5	P09917	417170	0	0	43529	0	0	307960	0	0	833110	29918	0	420020	0	0	90476	33965	0	196850	0	0	12774	0	0	121490	0	0	0	0	0	0	0	0
UCHL1	P09936	0	0	0	0	0	0	32969	0	0	62980	0	0	382980	330570	0	0	0	0	122890	48916	0	254470	0	0	43990	0	0	78808	29709	0	557320	156180	3816.3
LTA4H	P09960	742590	75278	0	597800	168790	0	825990	66119	0	1417700	151900	0	744750	53970	0	495710	19958	0	1091600	160610	0	2123900	192020	0	4106300	118490	0	428260	127790	0	887990	93335	0
ALDOC	P09972	408350	315310	0	0	237720	0	546350	251490	93087	1787100	370420	45869	381530	1318900	0	0	278450	0	1969600	591740	32007	2675000	405940	61918	3325000	0	51999	698620	0	0	983890	307180	0
C4A	P0C0L4	2017900	1044100	810180	0	0	0	1567000	295520	160030	4132800	1604100	1077600	2297400	358350	818340	5521800	171530	213470	2054500	102110	620290	807990	276500	313040	576820	86925	284130	2946300	745880	852760	2013000	913580	712860
C4B	P0C0L5	52910000	38758000	83614000	44566000	31435000	48036000	56717000	36013000	54362000	65493000	41219000	67218000	58419000	28513000	49318000	71433000	21205000	38098000	114500000	39946000	102990000	42267000	10473000	40285000	40617000	8603200	60582000	115080000	21251000	69790000	59697000	26386000	43987000
HIST1H2AG	P0C0S8	8635200	6027700	36542	1395400	3269700	61612	6350600	4700800	293100	10508000	7350100	243950	4698800	1597800	251840	2332200	7727600	574190	10027000	12781000	750850	8027700	12558000	4008200	3176900	6545600	705860	4208200	5850500	195530	1116600	3405000	46614
IGLC6	P0CF74	0	0	0	0	0	0	0	0	0	0	0	0	0	0	44965	0	0	0	0	0	0	0	0	0	0	0	0	0	0	0	0	0	0
GPR89B	P0CG08	202290	39307	0	38598	0	0	88366	0	0	57078	0	0	125830	0	0	92975	0	0	0	21950	0	11316	0	0	0	0	0	0	0	0	125940	0	0
SLC35E2B	P0CK96	12232	0	0	0	0	0	8225.9	0	0	0	0	0	0	0	0	14782	0	0	0	0	0	0	0	0	0	0	0	0	0	0	0	0	0
SAA1	P0DJI8	906040	1571500	1584900	75717	680460	220940	395140	538160	55718	198910	533980	75117	278260	644350	1186100	0	186100	56817	1027700	1489100	1899900	1367800	3846900	3273500	1145800	7495500	3704900	530330	451800	226170	2647000	6986400	4575300
SAA2	P0DJI9	286040	181310	127360	0	56804	0	0	0	0	37416	0	0	0	6063	111620	0	71902	0	84995	147680	223220	326260	711560	769060	709930	1069100	1318700	53793	55554	0	723710	1387700	303540
TPBGL	P0DKB5	0	0	0	0	0	0	0	0	0	0	0	0	0	0	0	1474.5	0	0	0	0	0	0	0	0	0	0	0	0	0	0	0	0	0
SULT1A3	P0DMM9	315200	179250	0	732700	113850	0	1692100	1724200	0	1151300	365140	0	652990	6269.6	0	1011400	1699800	53781	494770	218290	0	46733	0	0	1331200	0	0	75187	0	0	0	19875	4299.6
HSPA1A	P0DMV8	2231200	2003100	43213	2138000	1240000	0	4995500	1709500	436470	8470800	2723200	15839	5810000	3818600	252010	2535700	2639800	251330	7238800	2511300	0	20732000	7453800	1495500	10978000	1165500	145850	2240000	577620	0	6608400	2266200	59907
P0DOY2	P0DOY2	8006700	26496000	47366000	14587000	19763000	34259000	5659000	8520600	50345000	11731000	9738500	35383000	13535000	39337000	26447000	13775000	6356900	43624000	36747000	5332000	52836000	35482000	10539000	24507000	19036000	13933000	33237000	46146000	9950600	49866000	37811000	23739000	7468600
P0DOY3	P0DOY3	18744	0	0	0	0	55605	0	0	110340	28982	0	248990	25837	0	155410	0	0	0	174430	0	0	24107	0	0	24225	0	0	101320	0	0	92442	0	317200
P0DP01	P0DP01	0	0	99738	0	0	0	0	0	78066	0	0	0	0	0	0	0	0	88933	67086	0	103690	50984	0	54881	0	0	382930	173210	86298	64262	178490	11999	0
P0DP02	P0DP02	162430	2335800	6276000	269090	2422700	858550	62068	612680	3018700	3229000	2004800	3051900	151070	2924600	1314200	106710	294520	2828200	5859100	345950	3924100	5706900	1023400	5038500	1836000	1004100	2748500	5178100	1061300	4589900	5063300	1338100	1088600
P0DP03	P0DP03	18285	387730	1326500	341190	349980	141050	0	214420	1072900	671630	355570	1022700	99587	833100	154020	415710	0	1119400	2147000	98100	1342900	1834400	262070	1246800	223640	231960	626910	2489000	326890	1181000	1617500	115100	253720
P0DP04	P0DP04	0	0	0	0	34040	0	0	0	0	0	0	0	0	478320	2490800	0	0	0	45281	0	21715	0	0	27865	0	0	0	0	0	0	0	0	0
P0DP08	P0DP08	0	128380	489960	468920	497820	377370	19230	39875	362840	3334200	976380	3345100	4617400	1431400	13883000	263770	259200	1204400	5201300	150050	2597600	2989200	407200	2690000	1507000	521660	1896600	14679000	623920	2363100	4077000	78778	267170
IGKV1D-13	P0DP09	0	0	59614	0	0	0	0	0	178520	47385	0	39775	0	0	20276	0	0	120330	0	0	0	0	0	62751	0	39356	230120	3672400	595740	2915700	230620	57210	93789
P0DP25	P0DP25	4157200	1806100	64242	3409200	1471900	0	9703300	2532700	184070	7861700	2076900	42249	5324300	2180000	140960	3463600	2752000	127080	5833400	1674000	33909	4342300	1306400	193200	10238000	714210	92122	4176700	1010000	19876	7053000	2030700	8050.6
P0DPA2	P0DPA2	0	0	0	0	0	0	0	0	0	13911	0	0	0	0	0	0	0	0	0	0	0	0	0	0	97291	0	0	0	0	0	40260	0	0
P0DPI2	P0DPI2	0	26838	0	0	18950	0	0	0	0	0	23896	0	0	0	0	0	0	0	38771	0	0	50194	0	0	0	0	0	72020	0	0	66337	31692	0
IGKV1D-37	P0DSN7	0	0	0	0	0	0	0	0	0	0	0	0	0	0	0	0	0	0	0	0	0	60978	0	205620	0	0	184900	72685	0	661910	15787	0	0
P0DTE1	P0DTE1	31051	11749	52582	66077	0	75913	0	0	32715	0	0	243500	92449	0	202240	44883	0	0	0	0	0	0	0	32236	0	0	58487	60225	0	40484	33511	2644.7	185710
TRAC	P0DTU3	0	0	0	0	0	0	0	0	0	20402	0	0	0	0	0	0	0	0	16826	0	0	0	0	0	95474	0	0	0	0	0	30531	0	0
TRBC1	P0DTU4	0	0	0	91737	0	0	96571	0	0	170460	0	0	0	0	0	200460	0	0	59276	0	0	13135	0	0	430710	0	0	30641	0	0	152880	0	0
RAP2A	P10114	0	0	0	0	0	0	137620	13927	0	99144	27294	0	0	0	0	0	0	0	78532	0	0	73621	0	0	13301	0	0	0	0	0	57315	0	0
SRGN	P10124	48818	0	0	0	0	0	61019	0	0	82011	0	0	0	0	0	0	0	0	10442	0	0	0	0	0	8226.4	37407	0	0	0	0	0	54012	0
TROVE2	P10155	38262	0	0	114480	0	0	133740	0	0	142910	0	0	140170	0	0	211330	38384	0	78109	0	0	193410	13193	0	136110	0	0	14369	0	0	81574	0	0
MYBL2	P10244	0	0	0	0	0	0	0	0	0	0	0	0	21226	0	0	0	161550	0	0	0	0	0	0	0	0	0	0	0	0	0	0	0	0
GAA	P10253	197120	0	0	0	0	0	112170	0	0	65595	0	0	53618	0	0	70133	0	0	0	0	0	106510	0	0	0	0	0	0	0	0	94323	0	0
RRAS	P10301	575670	245960	0	1314700	342810	0	3607600	469090	0	1334600	288890	0	1093800	191880	0	1006000	947220	0	1670300	578380	16688	982030	67835	0	4013600	59547	0	593460	191710	0	365110	152500	0
HLA-C	P10321	5187500	1316700	0	13600000	3465400	0	7258500	1511500	0	3233900	675120	0	10200000	863420	0	10872000	3302100	0	6434600	1210300	0	5376300	1106100	0	20329000	1933400	0	3241600	600980	0	2184300	660910	0
ARAF	P10398	14317	0	0	20679	0	0	12722	0	0	36718	0	0	27687	0	0	0	0	0	37617	18463	0	61188	0	0	213130	0	0	0	0	0	0	0	0
HIST1H1E	P10412	0	0	0	0	0	0	0	0	0	0	0	0	34844	0	0	99629	0	0	0	0	0	0	0	0	0	21410	0	0	0	0	0	0	0
SPP1	P10451	0	0	0	0	0	0	0	0	0	0	0	0	0	0	0	0	0	0	0	0	0	74837	0	291800	0	0	0	0	0	0	0	0	0
DLAT	P10515	63774	72959	0	26708	0	0	240650	0	0	124790	40845	0	484210	32676	0	137610	0	0	12476	0	0	88905	0	0	0	0	0	0	0	0	108620	141450	0
PTPRF	P10586	2258300	495900	0	98319	25776	0	1127700	34010	0	327520	0	0	942330	236320	0	491280	173420	0	606470	54070	0	883250	54226	61439	1355000	16733	0	47267	0	0	569440	74314	536110
TXN	P10599	81187	73244	0	0	57717	0	172360	116070	0	416630	98211	0	131450	422250	0	0	0	0	369870	247020	0	687620	43208	0	536270	113220	0	147890	0	0	210590	0	0
COX5B	P10606	0	0	0	0	0	0	76480	0	0	0	0	0	0	0	0	11169	0	0	0	0	0	0	0	0	0	0	0	0	0	0	0	0	0
CTSA	P10619	58838	0	0	0	0	0	11874	0	0	57948	0	0	25494	0	0	39041	37498	0	0	0	0	14905	0	0	0	0	0	0	0	0	14218	0	0
MGST1	P10620	701400	246800	0	0	0	0	433910	76910	0	309240	188630	0	615550	56437	0	41908	113340	0	212180	46729	0	58825	0	0	59894	0	0	163880	53122	0	29654	0	0
C7	P10643	4491700	1960100	1765200	1093200	564220	1320100	1391100	672430	1203200	2528400	1285200	2215400	2079900	1129100	1223500	602050	566910	643860	3688800	417990	1727300	4747200	1559800	1468400	1635600	179930	1872300	6011800	953090	2059800	3094000	1238600	1482600
PRKAR1A	P10644	420720	71122	0	961180	42372	0	684130	42755	0	890870	574970	0	990280	109040	0	1484800	124540	0	759410	241150	0	300770	20415	0	529850	0	0	220150	55623	0	244750	96284	0
CHGA	P10645	0	0	0	0	0	0	0	0	0	0	0	0	0	0	0	0	0	0	0	0	0	0	0	19039	0	0	0	0	0	0	0	0	0
ALPPL2	P10696	0	0	0	0	0	0	0	0	0	63820	0	0	31510	0	0	0	0	0	863710	74342	0	110870	34616	0	97620	0	0	0	0	0	0	0	0
ESD	P10768	0	0	0	103010	0	0	298280	0	0	1227700	31095	0	140950	0	0	166360	86266	0	768710	0	0	1015400	132530	0	1838300	0	0	220560	0	0	575360	0	15902
HSPD1	P10809	230850	1244000	0	205840	894240	0	32003	454210	0	1181700	365260	0	4129500	814890	0	282900	341710	0	93093	138370	0	158580	225730	0	73133	0	0	256530	159260	0	753150	3594500	31801
CLU	P10909	4489800	10018000	8715700	2085500	7820300	7055300	10004000	17496000	5992500	7827400	18605000	9029100	5638200	12357000	4964800	3720500	15699000	9962300	6337700	3900100	8095700	23231000	29643000	18850000	5132300	13871000	6576800	7736700	10612000	7472700	5158000	14862000	6835300
HAPLN1	P10915	0	117750	0	0	57531	0	0	77616	0	0	204400	0	91494	226790	0	0	135310	0	0	437910	0	0	0	0	0	0	0	0	270780	0	0	1296200	12296
CD8B	P10966	0	0	0	26078	0	0	17598	0	0	6274.8	0	0	0	0	0	50554	0	0	0	0	0	0	0	0	51827	0	0	0	0	0	8868.1	0	0
HSPA5	P11021	11538000	12771000	158860	6017800	4412400	0	10290000	4720200	399260	16025000	5806600	62386	10262000	6635600	0	8678100	9176900	166150	8563200	3914600	61733	4530200	1803600	598170	1876200	432500	34663	4933700	2614800	0	6263400	3984900	0
LAMC1	P11047	100070	1806700	52894	179710	3290700	117160	116920	1361000	29361	228420	1384400	26338	157770	6298000	1027100	386190	1332500	845850	91479	555270	109920	133480	3988800	360290	305390	5019600	266760	535810	7438900	102250	538570	4883600	133550
CD37	P11049	0	24031	0	53363	0	0	0	0	0	238360	0	0	86073	0	0	71095	24266	0	228190	0	0	50225	0	0	891580	20838	0	55072	0	0	232980	27121	0
ACP2	P11117	180690	0	0	90457	0	0	216980	0	0	566300	82062	0	0	0	0	0	114230	0	309950	0	0	211000	0	0	108270	0	0	104310	0	0	251620	0	0
HSPA8	P11142	6011500	2154200	357690	4586000	2612600	36906	8170100	1931800	936490	10786000	3632300	179270	11525000	5930300	822120	5993900	3410800	620720	9418300	3418100	40834	16814000	6184600	1562800	13289000	1524600	211800	4074700	1677400	0	6060600	1678200	58787
SLC2A1	P11166	1891800	791140	0	2705200	1180700	0	5218000	729360	0	12793000	3109200	0	8742100	1870600	40563	12425000	1656300	0	6947600	2837400	0	39042000	8275000	22049	7036100	642470	0	2479500	1272400	0	12004000	4325700	0
SLC2A3	P11169	277860	75345	0	526150	134260	0	190830	0	0	1136600	205970	0	160820	41959	0	302230	91560	0	606280	110820	0	3250900	298460	0	8820900	958730	0	347570	0	0	784920	105620	0
EPB41	P11171	175700	158360	0	605400	527860	0	1498000	197670	0	4777100	901110	0	411430	161710	0	3334400	583320	0	1419200	394560	0	344270	19684	0	1807900	59499	0	327030	219660	0	6484300	2501700	0
UMPS	P11172	2806.8	0	0	0	0	0	0	0	0	99535	0	0	0	0	0	0	20258	0	61064	0	0	463740	0	0	198850	0	0	36449	0	0	62381	0	0
PDHB	P11177	0	18449	0	0	0	0	0	40771	0	14214	48983	0	0	0	0	0	42881	0	0	0	0	0	0	0	0	0	0	0	0	0	0	165400	0
ITGAM	P11215	5725100	1671400	0	7209900	3798800	0	4512700	613890	0	10473000	1778700	0	2596000	850160	0	3896600	1166500	0	6207600	791110	0	16174000	1065900	0	25973000	1347000	0	2169100	706200	0	4104900	1251400	0
PYGB	P11216	0	40816	0	110060	38955	0	232680	23706	10233	640880	19862	3027.5	284320	80210	17328	250540	23488	0	265450	125350	0	1146600	366260	35561	1216800	19456	0	60250	0	0	242510	57096	23837
PYGM	P11217	0	0	0	18603	0	0	43485	0	0	29159	0	0	0	0	0	70008	0	0	0	0	0	0	0	0	0	0	0	0	0	0	0	0	0
MBL2	P11226	0	0	0	144960	197750	324090	75673	68531	0	240130	52105	28273	75189	39466	0	63832	0	166540	391450	0	261730	11493	0	27662	6904.1	0	0	13854	0	0	213910	1094.1	0
RALA	P11233	598980	275180	0	153040	184860	0	556870	140130	0	579920	495270	0	534560	329870	0	185400	220590	0	1018800	714480	0	1209400	295100	0	1944000	319520	0	78228	158830	0	666390	386120	1921.5
RALB	P11234	1347000	378870	0	1454900	573920	0	1480200	132920	0	1643700	933090	85413	1340100	428960	0	965100	482830	0	2990600	787460	0	2111100	352930	0	7723600	413000	39659	538870	158310	0	1700100	615780	0
BCR	P11274	48171	251250	0	46316	355240	52935	91461	122720	0	39734	250070	0	105140	60570	39614	93353	1923.4	0	16621	0	43060	18466	187080	0	95995	0	0	37022	86362	0	7990.6	200070	25026
SPTB	P11277	2411300	2667700	0	5385200	4154300	0	7972700	1789900	0	38317000	11511000	73320	3442600	612410	9552.8	19851000	5899600	0	6824300	4189800	0	339140	23767	0	323660	0	0	2685600	2842700	0	39672000	31461000	120970
LAMP1	P11279	580660	327790	0	0	189410	0	1094400	199900	0	1874100	352480	0	39125	335780	0	105590	263070	0	903220	293640	0	1748200	226120	0	392880	0	0	424950	93327	0	1055500	109830	0
FGFR1	P11362	0	0	0	0	0	0	21630	0	0	0	0	0	0	0	0	53347	0	0	0	0	0	0	0	0	0	0	0	0	0	0	0	0	0
TOP1	P11387	0	0	0	0	0	0	0	0	0	0	0	0	0	0	0	184360	0	0	0	0	0	0	0	0	0	0	0	0	53786	0	0	0	0
TOP2A	P11388	0	0	0	0	0	0	0	0	0	0	0	0	0	0	0	66913	0	0	0	0	0	0	0	0	0	0	0	0	0	0	0	0	0
G6PD	P11413	114390	30004	0	287190	0	0	292540	10234	12514	768110	25401	0	336590	18623	0	388350	0	0	566600	66001	0	1319100	32601	13434	1373100	0	0	419010	0	0	656110	73376	0
CYP19A1	P11511	0	0	0	12408	0	0	66671	0	0	0	0	0	49482	0	0	12604	0	0	0	0	0	0	0	0	0	0	0	0	0	0	0	0	0
DMD	P11532	6411	0	0	27012	0	0	43133	0	0	22577	0	0	5196.7	0	0	9722.2	0	0	0	0	0	15236	0	0	43376	0	0	0	0	0	0	0	0
MTHFD1	P11586	23066	0	0	8992.6	0	0	81050	0	0	185880	0	0	1206700	0	0	6616.1	0	0	156610	0	0	413170	29130	0	800130	0	0	73579	0	0	251390	0	0
CETP	P11597	61230	102710	0	0	475450	58401	136370	203400	0	1667.6	315410	27021	0	45231	0	9559.9	130930	17484	11942	67101	56117	106060	55556	0	100560	29782	0	220710	320630	22958	121040	153150	0
EPX	P11678	0	0	0	0	0	0	0	0	0	0	0	0	0	0	0	140840	0	0	0	0	0	0	0	0	0	0	0	0	0	0	0	0	0
IGF2R	P11717	3282100	85207	0	551670	0	0	1286300	0	0	1282100	8143.7	0	2752000	16400	0	1006500	0	0	1022300	0	0	1186600	0	0	328460	0	0	244450	0	0	1199300	47606	0
ADH5	P11766	237870	89804	0	535080	50924	0	757060	96699	0	915820	273140	0	355350	38230	0	518850	182640	0	859840	275000	0	631450	84621	0	1312200	0	0	171590	20584	0	591450	136040	0
CDK4	P11802	0	0	0	0	0	0	41431	0	0	10997	0	0	38391	0	0	43317	0	0	0	0	0	8386.3	0	0	17621	0	0	0	0	0	0	0	0
MS4A1	P11836	29389	0	0	97770	0	0	7901.5	0	0	0	0	0	0	0	0	104130	0	0	0	0	0	0	0	0	0	0	0	0	0	0	22401	0	0
PABPC1	P11940	285260	186210	0	145110	85830	0	455460	97348	0	488400	160190	0	834700	287940	0	398040	182420	0	272120	180590	0	665590	100120	0	648830	0	0	75129	44526	0	225190	37384	0
PCNA	P12004	0	0	0	0	0	0	63986	0	0	11415	0	0	0	0	0	0	0	0	36767	0	0	137370	15392	0	350060	0	0	21754	0	0	6544.6	0	0
HARS	P12081	0	0	0	80606	0	0	74094	0	0	133780	0	0	352690	0	0	0	0	0	66925	26094	0	140890	0	0	139840	0	0	11651	0	0	29333	0	0
COL11A1	P12107	0	1491300	237480	0	0	0	0	0	0	327260	0	0	0	342800	0	0	925650	246830	333420	0	0	551790	0	0	217200	0	0	316470	0	0	199820	1076900	0
COL6A1	P12109	1093900	2040600	51455	1101500	2063200	0	717400	470630	60473	1996600	4039500	84909	1469500	2664200	33665	1361400	815920	90114	781630	1600300	88353	356340	265330	297310	1052000	1623700	125510	1518100	7209100	0	514590	3582800	407190
COL6A2	P12110	428070	705550	0	185310	806120	0	221910	103980	0	591090	1555200	0	409990	1004000	0	673020	40249	0	199530	865630	0	33123	72232	0	199030	512700	0	443360	2824800	0	46262	1114600	36927
COL6A3	P12111	1160300	3911300	79322	700870	4645400	111680	576080	1228900	56816	3686900	9725700	172310	2453900	8369700	208360	1652600	901610	0	1019200	5289300	212140	228160	889980	379460	1670600	4213300	229230	1975400	16432000	258090	553020	7389800	96641
SLC25A4	P12235	0	19210	0	0	0	0	0	0	0	0	24998	0	145320	0	0	0	0	0	0	0	0	0	0	0	0	0	0	0	0	0	0	30694	0
SLC25A6	P12236	903560	689880	0	344500	376410	0	715350	327740	0	998440	538230	0	183160	325930	0	1025400	407720	0	372780	171880	0	54084	0	0	16185	54073	0	141660	90694	0	205940	365530	0
F5	P12259	325820	712060	77751	194400	928400	0	247100	858530	34949	429900	831870	0	367980	442980	0	1104200	831230	158180	289870	12016	57572	364260	422300	63643	35914	0	39444	122920	56244	93946	410970	668130	3227.9
IMPDH2	P12268	120800	0	0	343060	0	0	254110	0	0	249800	0	0	4105300	284080	39990	659820	0	0	93986	32144	0	110630	0	0	398460	0	0	6173.8	0	0	54082	0	0
TPR	P12270	0	123180	0	445210	0	0	0	0	0	248420	0	7541.4	0	0	0	0	6859.8	0	106650	0	0	99458	0	0	196650	0	0	40403	0	0	60411	4435.2	0
PIP	P12273	56942	83429	0	0	80247	0	123270	135130	0	59690	69861	0	0	136760	0	0	297940	68082	94036	481510	0	24719	0	0	29461	55369	0	46410	98924	0	286610	36659	0
CKB	P12277	0	11675	0	0	0	0	192420	0	0	239170	47115	0	377510	104920	0	21207	0	0	295200	53484	0	1492100	402030	0	495860	0	0	137080	6700.1	0	318570	18963	0
FCGR1A	P12314	321540	107600	0	93573	83074	0	199750	0	0	761130	112730	0	24520	10812	0	52194	12090	0	409450	0	0	1590100	51424	0	5728200	604870	0	272130	65858	0	594190	160690	0
FCGR2A	P12318	771180	0	0	1207200	88305	0	680870	0	0	985890	0	0	316570	0	0	132990	0	0	488480	0	0	1582900	0	0	4609000	41450	0	244350	0	0	317060	0	0
ANXA3	P12429	4403700	1739200	0	1577800	980020	0	5282600	2059700	0	5014200	1256700	5302.9	14603000	4669900	0	1827600	2167700	0	5817500	826270	0	4316300	660760	0	3958300	517010	0	561520	213470	0	4525200	1308500	0
CKMT1A	P12532	0	0	0	0	0	0	0	0	0	35226	0	0	0	0	0	0	0	0	0	0	0	0	69912	0	124100	0	0	0	0	0	0	0	0
RNASE3	P12724	80833	35953	0	40491	39364	0	93911	32953	0	116460	32726	0	51705	26932	0	103480	43117	0	29619	31510	0	0	0	0	0	0	0	0	0	0	0	9727	0
ACTN1	P12814	1139700	707240	61422	1605000	706910	19220	3949800	588370	159980	2712200	931400	0	3461400	921800	0	3097500	1392000	87755	1933800	917600	20581	1276300	156040	71572	2495200	43658	44860	612620	86426	0	2783000	961900	3185.8
ACE	P12821	70679	0	0	322630	0	0	385900	0	0	874530	153150	0	0	0	0	353130	0	0	4697400	927880	0	730370	0	0	1000300	0	0	448090	112630	0	334500	21837	0
CDH1	P12830	59618	72628	0	0	0	0	178130	0	0	0	0	0	362420	41643	32644	0	0	0	99986	272120	0	170860	0	0	329510	45583	0	13215	0	0	221910	61230	0
MYH7	P12883	31445	249850	0	646080	338020	0	0	0	0	0	28158	0	0	0	0	10489	0	33483	0	0	0	0	0	0	0	0	0	0	0	0	0	83894	30160
SRC	P12931	12807	0	0	332000	0	0	161320	0	0	210060	0	0	41361	0	0	126370	0	0	155510	0	0	568650	58246	0	1801700	0	0	180090	0	0	235350	0	0
PEPD	P12955	101300	34225	0	78995	0	0	176910	0	0	256780	35385	0	187890	39448	0	29819	50710	0	159860	0	0	244530	42926	0	677000	0	0	56170	0	0	107420	23754	0
XRCC6	P12956	1521200	2087700	0	509490	924090	0	194480	709900	47968	769680	1352900	0	2336400	1864700	0	2711900	873630	48938	42466	32730	0	879520	604180	92414	42336	0	0	27577	46251	0	182860	1172700	0
XRCC5	P13010	1861800	1651000	0	323830	282330	0	451450	342540	57798	967180	792900	23989	2389700	1294500	10377	2031000	859920	42037	192220	0	0	759320	228370	47727	350770	0	0	41248	0	0	395730	980070	11366
COX4I1	P13073	0	57679	0	36999	57822	0	612220	65081	0	207880	81899	0	60000	30474	0	142730	411700	0	65614	0	0	0	0	0	0	0	0	21289	0	0	49937	178760	0
GP1BB	P13224	31521	0	0	21467	0	0	0	0	0	89503	0	0	0	0	0	110080	0	0	25346	0	0	5791.6	0	0	0	0	0	0	0	0	74143	0	0
IFI30	P13284	0	0	0	163910	0	0	49571	36701	16117	919100	0	0	81372	27786	0	300570	91101	0	72096	0	0	23191	0	0	18167	0	0	65186	0	0	15384	0	0
LAMP2	P13473	1134300	469290	31885	263650	321010	0	1425300	426320	0	1139900	394300	0	625620	365470	6195.1	533530	730600	34461	903250	183460	0	1815600	332680	0	309250	37694	0	364900	150860	0	1519300	322300	5509.7
RNH1	P13489	1471100	204780	0	1303800	548770	0	5741700	704420	66989	4753400	895990	0	435560	45008	0	891160	1267000	43288	3054700	889810	0	2485500	109560	0	5164600	54653	0	1093700	313220	0	1233900	200940	0
BMP1	P13497	4042.8	0	0	23742	0	0	0	0	0	0	0	0	9234.9	0	0	7579.6	0	0	0	0	0	0	0	0	0	0	0	0	0	0	0	0	0
CYBA	P13498	1260800	384470	0	1674500	558040	0	0	0	0	1682700	214270	0	1373100	157190	0	762380	189760	0	531420	75350	0	1925400	80131	0	4474300	0	0	382330	191560	0	445720	160680	0
NCAM1	P13591	103020	11579	0	83010	0	0	49299	0	0	574800	0	0	0	0	0	30141	0	0	100230	0	0	522840	23278	0	241310	0	0	113460	0	0	1038100	109200	14160
ICAM2	P13598	85774	0	0	9720.7	0	0	50078	0	0	59692	3655.5	0	55781	0	0	75824	0	0	22069	0	0	48846	0	0	138930	0	0	22012	0	0	69777	3328.3	14681
VCAN	P13611	126230	23002000	0	777640	70366000	113720	27462	14951000	0	27014	14129000	55308	405910	19559000	0	323930	25431000	261550	9727.3	23646000	0	335630	40353000	741260	293820	18556000	65909	412270	162700000	415750	5614.6	51360000	153680
ITGA4	P13612	327600	0	0	369360	12567	0	300510	0	0	308930	0	0	89339	0	0	266190	0	0	236460	0	0	452170	0	0	2201900	25121	0	128080	0	0	353600	0	0
EEF2	P13639	2228900	953580	45426	3255100	943090	0	3977300	1004600	149830	5523700	1321200	38492	3671200	1553500	29755	2867700	1700600	59817	3601000	1393900	0	9555900	3969900	738300	9167500	601730	40416	1406900	575560	0	2672600	689360	0
PDIA4	P13667	5687900	5285600	0	2057800	3087800	0	2704600	1084900	0	7674300	1816900	0	3742700	2606900	0	3287400	1948000	0	3008400	851490	0	821280	90426	0	137060	0	0	2085200	921230	0	6655600	3865500	0
C6	P13671	4522200	1782700	1579500	2502900	957820	2315900	1715100	857390	1900000	2157600	1447800	2241600	4105300	1446600	2314700	1852300	746710	1145500	3114100	676180	2661200	3876900	1149000	1480400	1470800	348470	2110000	5219900	1238700	2430700	2471200	1521200	2265400
P4HA1	P13674	1023800	87908	0	420110	23338	0	572580	6709	0	600930	53655	0	639350	14309	0	349640	78628	0	126690	0	0	106610	0	0	9934.8	0	0	227620	13292	0	266100	159410	0
CEACAM1	P13688	98923	0	0	263020	41935	0	37625	0	0	123940	0	0	233650	0	0	36213	0	0	434760	191500	0	117380	0	0	437910	0	0	22213	0	0	19828	0	0
TPT1	P13693	0	11847	0	215660	0	0	311320	0	0	393840	0	0	531950	81054	0	37938	49651	0	465860	62115	0	522680	0	0	851230	0	0	201060	0	0	211710	12661	0
ALAD	P13716	0	228550	0	88632	0	0	182420	0	0	364990	490220	0	198170	0	0	526630	0	0	131610	0	0	28280	0	0	286110	0	0	0	0	0	483150	101980	0
F3	P13726	0	0	0	0	0	0	0	0	0	58332	0	0	0	0	0	0	0	0	158040	0	0	130270	0	0	275990	0	0	0	0	0	27061	0	0
PRG2	P13727	0	9395.1	0	0	0	0	0	0	0	78189	0	0	0	0	0	81935	178280	0	143260	0	0	98346	0	0	75587	0	0	227440	0	0	120070	7378.3	0
HLA-E	P13747	241540	162570	0	110960	0	0	396960	164230	0	89341	0	0	0	0	0	120820	267150	0	48269	0	0	212660	65784	0	123070	0	0	13184	0	0	13528	0	0
HLA-DRB4	P13762	0	0	0	0	0	0	0	0	0	20687	0	0	0	0	0	0	0	0	0	0	0	290320	0	0	0	0	0	0	0	0	0	0	0
LCP1	P13796	882030	537330	19775	1743600	992790	28452	1979400	777210	129560	4209700	654510	15028	1024000	205860	119220	1638700	1101400	0	1753500	379960	0	4938300	176900	0	9851400	558440	55964	1405600	507530	0	2692900	719430	55917
PLS3	P13797	4562100	1817300	27289	8723900	3031100	0	19568000	5106000	159350	12239000	3698100	23051	3728700	826850	0	4167600	6941900	101900	7706800	2847600	0	2908800	474850	0	10945000	881160	0	3813900	1475900	0	2806800	840760	14768
APEH	P13798	60929	15971	0	119430	0	0	100530	0	0	598750	32335	0	412850	60540	0	106970	0	0	338050	55790	0	453850	0	0	774500	0	0	151050	0	0	470220	27851	13485
ETFA	P13804	0	34575	0	0	0	0	0	0	0	37269	20434	0	78972	0	0	27594	43393	0	0	0	0	0	0	0	0	0	0	0	0	0	0	39757	9929.7
GYS1	P13807	26721	15793	0	103490	0	0	71633	14360	0	34485	0	0	92475	10249	0	324690	0	0	0	0	0	311230	90283	0	36450	0	0	0	0	0	0	0	0
PRKAR2A	P13861	256070	100970	0	402880	108430	0	1020900	255230	0	969680	382840	0	515650	79188	0	374850	460880	0	835500	183940	0	451180	48219	0	685050	0	0	212940	0	0	523620	127870	0
SLC5A1	P13866	0	0	0	0	0	0	0	0	0	0	0	0	0	0	0	0	0	0	54721	0	0	0	0	0	67869	0	0	0	0	0	0	0	0
ANXA8	P13928	0	20976	0	0	0	0	363920	12393	0	480940	29624	0	0	19556	0	0	158010	0	368810	45341	0	0	0	0	104870	0	0	112910	0	0	0	0	0
ENO3	P13929	0	0	0	0	0	0	0	0	0	0	0	0	0	0	0	0	0	0	0	0	0	0	0	0	18925	0	0	46537	0	0	0	0	0
CD59	P13987	2181900	1297000	0	4218100	1387300	0	580140	897330	0	4501700	2558200	0	3721900	1074400	0	3296600	945560	0	6841500	589890	0	3796600	524440	0	5320500	367170	0	2225500	818920	0	4472000	1198900	0
HSD17B1	P14061	0	0	0	0	0	0	30566	0	0	0	0	0	0	0	0	0	0	0	0	0	0	0	0	0	0	0	0	0	0	0	0	0	0
SELL	P14151	0	0	0	116040	0	0	0	0	0	29508	0	56082	0	0	0	0	0	0	81968	0	0	110370	0	0	191440	0	0	56710	0	0	95175	0	0
MIF	P14174	0	368960	0	0	124690	0	187200	479070	0	2082200	1239800	0	48156	967620	0	0	167390	0	2808500	61013	0	2214000	424940	40170	1611900	82059	0	1066200	570780	0	2208000	660150	0
FOLR2	P14207	873650	83870	0	633160	82918	0	1665600	101100	0	2258200	441900	0	634670	53743	0	1514700	179090	0	657720	33545	0	600870	5378.7	0	1263100	21087	0	430400	57109	0	412040	64902	0
CD99	P14209	565370	105840	0	86211	85796	0	862420	112890	0	348800	46291	0	16336	8315.9	0	727400	221680	0	595140	93595	0	339830	93675	0	796790	83235	0	381490	53741	0	263320	94658	9178.1
PRKCSH	P14314	4382100	1866200	0	928860	529560	0	1879800	615500	0	3526400	809140	0	1484100	899990	0	1367900	808860	0	1157000	318110	0	343040	0	0	211760	0	0	746500	240910	0	8857700	4572100	2536.6
HCLS1	P14317	36444	0	0	44422	0	0	104590	0	26142	173150	109400	0	15646	0	0	12531	12811	0	16472	0	0	90357	0	0	245800	0	0	21446	0	0	34132	0	0
FDPS	P14324	2729	0	0	0	0	0	32702	0	0	27480	0	0	109550	35175	0	37137	0	0	30640	25737	0	262920	110530	17440	111460	17277	0	23472	0	0	37127	0	0
CPM	P14384	191800	30878	0	78054	44509	0	71836	0	0	321210	169110	0	82197	0	0	94161	0	0	323520	0	0	235030	3956	0	813070	0	0	46297	0	0	43436	0	0
COX7A2	P14406	0	66805	0	0	79736	0	0	75167	0	0	90212	0	0	56980	0	0	110420	0	0	0	0	0	0	0	0	0	0	0	0	0	0	78875	0
NID1	P14543	0	92403	0	0	155340	0	0	0	0	0	14602	0	0	603870	0	0	53451	26993	0	13087	0	0	375720	0	0	340400	0	0	665370	0	0	188180	0
AKR1A1	P14550	267430	112400	0	296190	87443	0	526660	98538	0	1591100	199910	0	639180	112960	0	341510	270030	0	898250	181220	0	1683300	407040	0	2064700	0	0	264910	32588	0	332960	76814	0
PLA2G2A	P14555	51110	0	0	0	0	0	48009	0	0	32717	0	0	50152	0	0	401280	0	0	21928	0	0	1689.3	0	0	245250	4867.5	0	0	0	0	66762	0	0
NCF1	P14598	0	0	0	0	10240	0	16378	85047	0	162000	0	0	0	0	0	0	48108	0	31459	0	0	264790	0	0	682650	0	0	0	0	0	23648	0	0
PKM	P14618	5576000	4272800	160620	11331000	4480800	97568	9672500	3922700	645310	13852000	5847800	217920	22731000	9474800	734350	6482900	4435300	626460	10477000	5538400	21979	39624000	14565000	3626200	38173000	7343200	957080	6590300	3381800	4098.4	7231700	3165100	51717
HSP90B1	P14625	16357000	9348600	0	10317000	4693700	0	9222400	2548600	160970	11987000	5118100	118470	12288000	3849800	0	13107000	3081700	80832	5186100	3192200	0	1861800	357990	255220	893570	33871	44982	3493300	1473700	0	9316900	4865500	28831
MYL6B	P14649	0	0	0	0	0	0	0	0	0	0	0	0	34758	0	0	0	0	0	0	0	0	0	0	0	0	0	0	0	0	0	0	0	0
SLC2A4	P14672	0	0	0	0	0	0	0	0	0	15580	0	0	0	0	0	0	0	0	0	0	0	0	0	0	0	0	0	0	0	0	6678.9	0	0
SNRPB	P14678	42274	73566	0	0	0	0	0	0	0	0	0	0	79582	21182	0	85216	0	0	0	22859	0	0	13929	0	0	0	0	0	0	0	0	66399	0
IDE	P14735	0	0	0	0	0	0	0	0	0	7222.2	0	0	0	0	0	0	0	0	2521.1	0	0	6545.7	0	0	12694	0	0	0	0	0	0	0	0
IL1R1	P14778	261670	0	0	159390	36726	0	529380	0	0	320300	0	0	0	0	0	150870	0	0	297590	0	0	64106	0	0	859360	0	0	113980	0	0	130570	0	0
MMP9	P14780	405600	200610	0	787660	256870	0	27780	23336	0	819640	39819	0	0	31603	0	145230	0	0	280410	0	0	18156	0	0	0	0	0	0	0	0	59848	21418	0
COX6B1	P14854	88355	0	0	44662	0	0	137940	6831.9	0	259050	24679	0	133560	0	0	0	55791	0	119700	0	0	0	0	0	6937.5	0	0	39394	0	0	7265.3	20016	0
HNRNPL	P14866	53109	23631	0	38456	0	0	113500	16182	0	50412	0	0	87616	0	0	97722	21982	0	0	0	0	161590	0	0	61914	0	0	0	0	0	3258.2	0	6797.1
DARS	P14868	99322	55434	0	263060	72558	0	214360	19778	0	250340	87466	0	784110	394980	0	661950	98634	0	138310	76544	0	1547700	368340	30638	645530	12284	0	82615	12332	0	388300	305300	0
IDO1	P14902	0	0	0	0	0	0	0	0	0	20361	0	0	0	0	0	0	0	0	0	0	0	0	0	0	680370	0	0	0	0	0	29269	0	0
UQCRB	P14927	0	47673	0	0	0	0	175680	32078	0	156410	40421	0	117130	0	0	102170	50464	0	48999	0	0	0	0	0	0	0	0	0	0	0	25366	58569	0
CPA3	P15088	0	0	0	0	0	0	0	0	0	122180	0	0	0	0	0	0	79014	0	0	0	0	0	0	0	0	0	0	0	0	0	0	0	0
FABP4	P15090	0	51497	0	0	56968	0	0	122990	0	686180	274100	0	0	0	0	0	58179	0	93945	0	0	9909.4	0	0	0	0	0	201640	34308	0	10470	0	0
GLUL	P15104	238710	309960	12496	73610	39653	0	410000	57109	32428	2189600	221790	27008	403640	58098	0	163130	61125	28870	3215300	100400	0	2170700	33107	0	3221300	0	0	1442800	119790	0	1170000	13811	0
AKR1B1	P15121	152850	38555	9879.1	303500	0	0	244220	0	0	624100	0	0	579800	16378	0	252130	0	0	395380	0	0	550200	39619	0	902160	0	0	185890	0	0	1058600	2742	0
ANPEP	P15144	12829000	6052900	112180	2862300	2092900	0	8898400	1728800	0	12505000	7021700	32920	9803200	13478000	19676	2254600	3334300	0	20024000	2648600	0	18039000	1411600	0	34285000	2582700	0	3483100	805530	0	7424500	2915700	89963
PVR	P15151	157620	37484	0	172560	0	0	122900	0	0	54568	0	0	732180	122240	0	173180	0	0	102650	0	0	143530	0	0	316010	0	0	25913	0	0	54550	4900.4	7730.1
RAC2	P15153	259610	272790	0	494770	377380	0	265780	654530	0	993970	359350	0	381150	34730	0	293980	370030	0	843880	92097	0	1488400	112230	0	3200200	225240	0	403800	0	0	1201100	194860	0
CPN1	P15169	93005	62061	760960	55048	0	223920	84053	29109	524350	38805	21287	556770	62378	41143	294950	122370	0	353020	185950	0	558900	317360	157870	1079800	143770	0	431320	286890	0	360190	166600	102660	411400
GSPT1	P15170	0	0	0	12663	0	0	13538	0	0	47130	0	0	17512	0	0	0	0	0	63341	32721	0	147410	0	0	185410	0	0	0	0	0	44508	0	0
B4GALT1	P15291	108780	0	0	61611	0	0	311030	0	0	355980	12364	0	73619	0	0	145300	0	0	77676	0	0	61551	0	0	70585	0	0	17118	0	0	0	0	0
ACPP	P15309	55234	0	0	44614	0	0	67164	0	0	29279	0	0	34183	0	0	148210	15832	0	28929	0	0	62660	0	0	33468	0	0	5131.2	0	0	30516	0	0
EZR	P15311	22841000	13569000	0	36018000	22521000	0	147680000	36603000	386390	74941000	50771000	184090	37865000	12737000	186770	30924000	70533000	365960	58403000	54744000	0	30898000	15249000	78713	119730000	16565000	45928	22426000	10488000	0	35680000	13916000	103860
FOLR1	P15328	202140	72649	0	515110	172850	0	114940	0	0	104900	46302	0	978860	289570	0	144400	16356	0	10358000	130710	0	667870	5868.4	0	145080	0	0	1264200	114540	0	2663800	212180	0
UCHL3	P15374	0	63279	387870	120970	62741	697970	434470	162160	333680	309240	64500	554600	544540	0	439620	311480	194640	358880	866610	0	170600	245610	0	0	571310	0	0	1155900	0	29983	377230	57449	623910
CSF2RA	P15509	31637	0	0	62425	0	0	36289	0	0	43988	0	0	0	0	0	0	0	0	68425	0	0	101560	0	0	196740	0	0	83617	0	0	56183	0	0
CD46	P15529	267060	19450	0	317290	0	0	523210	0	0	191900	18754	0	572910	22206	0	103670	28769	0	170130	0	0	194700	0	0	589200	0	0	90836	0	0	178690	62298	0
NME1	P15531	0	25562	0	659330	0	0	526150	0	0	399110	27038	0	2469400	262410	0	21965	86335	0	207500	43067	0	1112500	450670	0	757970	0	0	90965	28650	0	202480	100250	10570
NQO1	P15559	22101	0	0	19304	0	0	19957	0	0	90313	20283	0	275260	22780	0	13080	0	0	58016	31273	0	1980.9	0	0	54206	0	0	2381.4	0	0	0	0	0
GNS	P15586	0	0	0	0	0	0	0	0	0	0	0	0	0	0	0	0	0	0	2740.1	0	0	4786.4	0	0	0	0	0	0	0	0	23836	0	0
PHKG2	P15735	0	0	0	0	0	0	0	0	0	0	0	0	26504	0	0	41117	0	0	0	0	0	0	0	0	0	0	0	0	0	0	0	0	0
IGLL1	P15814	0	386770	2247300	0	301490	697200	0	219360	1435700	7053.9	344190	628670	0	767970	333820	0	0	1247200	10639	0	2003100	0	0	1297900	0	285980	1384500	118020	468360	1706200	4314.7	259720	90713
HIVEP1	P15822	0	0	0	2463400	0	0	0	0	0	157500	0	0	0	0	0	0	0	0	170340	0	0	163260	0	0	852850	0	0	24883	0	0	40737	0	0
RPS2	P15880	390080	368800	0	866050	376200	0	2096600	830310	0	530350	61016	0	2928600	313610	0	1662200	661170	53080	271210	107220	0	995930	356960	0	394110	84061	0	67905	84062	0	286400	197650	129260
ST6GAL1	P15907	0	0	0	12370	0	0	54223	0	0	42529	0	0	26489	0	0	0	0	0	0	0	0	0	0	0	0	0	0	0	0	0	0	0	0
RPA2	P15927	0	0	0	0	0	0	0	0	0	8905.7	0	0	0	0	0	0	0	0	0	0	0	23167	0	0	0	0	0	0	0	0	6126.5	0	0
MUC1	P15941	37772	183800	0	897830	1704400	0	183060	206540	0	552730	1480300	0	8696000	15585000	36101	83504	247270	0	4574100	3936100	0	7013100	7715500	116460	2160000	1185500	0	3988400	6028800	0	460230	439620	0
COX7C	P15954	62661	0	0	18968	0	0	91270	0	0	34582	0	0	67309	0	0	17466	0	0	0	0	0	0	0	0	0	0	0	0	0	0	0	0	0
TIMP2	P16035	0	0	0	0	0	0	0	0	0	0	0	0	0	0	0	38348	0	0	0	0	0	0	0	0	0	0	0	0	0	0	0	0	0
ALOX15	P16050	279380	3612.3	0	908330	83368	0	7836700	2253600	0	3641200	848760	0	613580	0	0	5284100	3252900	53016	4057400	797400	0	14079	0	0	2877800	0	0	291870	0	0	77279	0	0
NPR1	P16066	463860	248450	0	30573	0	0	28185	0	10186	15403	19865	0	217210	207220	0	24124	0	12173	132490	63764	0	17921	0	0	0	0	0	36508	0	0	1956200	895970	0
CD44	P16070	1372200	913980	45376	1493700	2273700	43791	1683600	590790	54168	4493200	1035100	49486	1086000	785580	64335	800890	923730	37818	3211200	817800	42739	6180600	703090	45765	15707000	1569200	109840	1763300	808620	26044	3640900	1257000	43540
NQO2	P16083	0	0	0	0	0	0	0	0	0	64262	0	0	0	0	0	0	0	0	11566	0	0	17435	0	0	25713	0	0	0	0	0	0	0	0
H2AFX	P16104	673450	234250	0	0	51813	0	190390	42225	0	317420	228390	0	274670	0	0	86601	199620	0	216560	66646	0	238600	392000	60076	142260	192550	6470.8	66233	110280	0	0	124800	0
ACAN	P16112	0	39601	0	0	0	0	0	50709	0	0	0	0	0	116580	0	0	445500	0	0	0	0	0	94097	0	0	0	0	0	807460	0	0	386450	2508.7
ITGB4	P16144	43462	50514	0	0	0	0	30390	0	0	6215.2	0	0	149670	0	0	112350	0	0	719660	159560	0	202750	0	0	206380	0	0	16496	0	0	0	0	0
SPN	P16150	0	0	0	21067	0	0	317060	0	0	142160	0	0	0	0	0	517900	0	0	138250	0	0	105570	0	0	1323500	0	0	63575	0	0	187350	0	0
CBR1	P16152	221790	53200	0	79618	60648	0	633420	126210	0	436790	60236	0	151390	127220	0	96485	166640	0	678170	229640	0	909940	142800	0	1208400	31501	0	260870	0	0	328200	82794	0
ANK1	P16157	2486500	1505900	0	5051800	2477600	52193	13910000	1107400	0	35208000	10815000	22506	4556200	330420	0	24561000	4053100	0	6519700	2395500	0	337320	17251	0	72167	0	2386.9	1613600	1839600	0	27571000	22686000	0
ACADS	P16219	0	0	0	0	0	0	0	0	0	0	0	0	64070	0	0	0	0	0	0	0	0	0	0	0	0	0	0	0	0	0	0	0	0
PDGFRA	P16234	147270	0	0	606640	13816	0	218340	0	0	599330	0	0	150940	0	0	86885	0	0	310890	34055	0	0	0	0	698700	0	0	79875	0	0	3020.2	0	0
GLB1	P16278	54757	0	0	0	0	0	0	0	0	0	0	0	79327	0	0	22247	0	0	0	0	0	0	0	0	0	75067	0	0	0	0	0	0	0
PECAM1	P16284	5306.2	94882	0	395230	235480	0	586880	33650	0	1129100	38395	0	200330	20595	0	30800	126740	0	563180	130450	0	1415700	60842	0	3777800	155480	0	280820	87301	0	926300	136300	0
PPP3CB	P16298	0	0	0	0	0	0	0	0	0	0	0	0	0	0	0	0	0	0	0	0	0	0	0	0	40768	0	0	0	0	0	0	0	0
NCK1	P16333	0	0	0	0	0	0	22817	0	0	0	0	0	0	0	0	0	0	0	0	0	0	0	0	0	51491	0	0	0	0	0	0	0	0
HIST1H1B	P16401	0	0	0	0	0	0	0	0	0	0	0	0	0	0	0	21756	0	0	0	15230	0	0	0	0	0	0	0	0	0	0	0	0	0
EPCAM	P16422	754230	608350	0	2000700	819610	0	131790	0	0	126560	0	0	1725200	711020	0	2940400	0	66683	2321900	215260	0	7600900	1420100	0	5359000	115870	0	735150	311410	0	2707100	649830	0
POR	P16435	2286500	423210	0	732730	29649	0	285830	18777	0	435120	46573	0	1971900	184780	0	839130	0	0	63481	0	0	39223	0	0	145670	0	0	39749	0	0	446540	43992	0
EPB42	P16452	537230	379950	0	809870	770000	0	6247000	551920	0	10878000	3845900	18334	837320	125210	0	5727000	400300	0	2339800	1062900	0	340450	0	0	12450	0	0	524120	491950	0	10006000	6089000	0
PCSK2	P16519	0	0	0	0	0	0	0	0	0	0	0	0	0	0	0	0	0	0	0	0	0	0	287830	0	0	0	0	0	281370	0	0	0	0
ATP2A2	P16615	13505000	2898300	0	3518700	1191400	0	6358600	702050	0	8263700	1961800	0	8868900	813060	0	3461100	1075500	0	3035800	363390	0	214020	0	0	413450	0	0	1365300	241320	0	3290100	649340	38439
CD36	P16671	930660	225770	0	287300	247530	0	1118500	133470	0	3590400	783430	0	93029	0	0	695660	256960	0	902610	64973	0	1431600	36007	0	1863200	0	0	419110	58038	0	786380	143130	0
IL7R	P16871	0	0	0	0	0	0	0	0	0	0	0	0	0	0	0	0	0	0	0	0	0	0	0	0	62271	0	0	0	0	0	0	0	0
PLCG2	P16885	0	0	0	12845	0	0	0	0	0	13048	0	0	0	0	0	2023.3	0	0	3470.8	0	0	5916.3	0	0	17542	0	0	0	0	0	0	0	0
FAH	P16930	40772	0	0	110180	0	0	233040	0	0	226790	0	0	0	0	0	89049	0	0	169190	0	0	43590	0	0	346460	0	0	66631	0	0	120740	0	0
STMN1	P16949	0	0	0	0	0	0	0	0	0	25176	0	0	0	0	0	0	0	0	8065.1	0	0	36918	0	0	68375	0	0	8079	0	0	15280	0	0
YBX3	P16989	0	0	0	0	0	0	0	0	0	30048	0	0	0	0	0	0	0	0	18796	17373	0	30861	0	0	32087	0	0	0	0	0	6724.5	0	0
HSPA6	P17066	0	680650	0	0	641310	0	0	552790	240000	301690	551270	32591	0	1036300	0	0	241500	0	21706	805180	34607	1025200	292410	302600	185500	144140	0	179950	486910	14483	765750	386000	0
RHOQ	P17081	0	0	0	0	0	0	22405	0	0	22507	0	0	0	0	0	0	0	0	25062	0	0	29046	0	0	121110	0	0	0	0	0	7756.5	0	0
TMEM11	P17152	0	0	0	0	0	0	0	0	0	0	0	0	15990	0	0	0	0	0	0	0	0	0	0	0	0	0	0	0	0	0	0	0	0
GOT1	P17174	73512	10442	0	75964	0	0	240180	0	0	306010	15662	0	337190	140200	0	210180	0	0	274620	22255	0	573670	19460	0	697480	0	0	25331	0	0	334180	12462	0
BPI	P17213	0	0	0	0	33026	0	0	52525	0	0	0	0	0	0	0	144580	30684	0	0	0	0	0	0	0	0	0	0	0	0	0	0	15419	0
PRKCA	P17252	77724	0	0	0	0	0	217670	0	0	394120	42966	0	445250	0	0	150140	80542	0	198690	39263	0	5770	0	0	53420	0	0	46988	0	0	72326	0	0
ITGA2	P17301	148200	7720.9	0	57395	0	0	90198	0	0	290770	0	0	500950	85385	0	229280	0	0	424290	0	0	446250	0	0	1716600	0	0	1255100	0	0	1431800	0	8054.5
GJA1	P17302	59836	19141	0	658120	36596	0	462010	0	0	357710	26926	0	21409	0	0	172230	15953	0	299190	15750	0	65533	0	0	146320	0	0	80409	0	0	73462	0	0
NDUFB7	P17568	0	0	0	7503.5	0	0	26428	0	0	10653	0	0	0	0	0	93681	0	0	0	0	0	0	0	0	0	0	0	0	0	0	0	0	0
SYN1	P17600	1285600	0	0	0	0	0	0	0	0	0	0	0	5574100	0	0	1413300	0	0	0	0	0	0	0	0	0	0	0	0	0	0	0	0	0
PRKACA	P17612	153430	0	0	67841	0	0	130880	0	0	543790	0	0	135790	0	0	99793	0	0	296750	0	69197	185070	0	0	463470	0	0	51963	0	0	229170	0	0
CAPN2	P17655	844140	176060	0	728200	354170	0	2775600	994350	7860.4	3141300	722890	0	852760	122040	0	650170	1240600	0	1606000	407090	0	1426400	76337	0	3528800	45353	0	367090	0	0	961780	187860	0
DES	P17661	530130	1023300	18903	0	0	0	61214	68129	15193	71975	157330	0	44664	0	0	0	88186	0	43930	0	0	0	0	0	3812.8	0	0	4683.5	0	0	0	0	10198
HLA-G	P17693	0	199750	0	0	404910	0	0	355850	0	80504	209500	0	0	228410	0	0	264190	0	0	137950	6177.6	635680	0	0	61139	443510	0	249970	371390	0	0	10037	0
CTPS1	P17812	10871	0	0	0	0	0	6959.8	0	0	18482	0	0	1174400	22192	0	0	0	0	5900.1	0	0	287810	45032	0	66781	0	0	6355.3	0	0	0	4739.1	0
ENG	P17813	481480	60842	0	568030	238320	0	180610	28549	0	924480	121060	0	187120	42948	0	308830	0	0	757500	62658	0	1229200	40012	0	2568300	70921	0	487000	365010	0	397050	44576	0
DDX5	P17844	0	0	0	0	0	0	0	0	0	0	0	0	0	0	0	65284	0	0	0	0	0	40057	0	0	0	0	0	0	0	0	0	0	0
PFKL	P17858	218020	141240	0	590670	26914	0	871930	364040	0	910650	183860	0	975270	183280	0	722030	321720	15984	436910	122990	0	1114900	84552	0	1445700	12437	0	142120	11714	0	426090	116110	3944.2
CR1	P17927	82284	0	0	72776	0	0	0	0	0	154150	0	0	0	0	0	56057	0	0	60402	0	0	76462	0	0	711400	0	0	0	0	0	45757	0	0
LGALS3	P17931	302990	46298	0	849540	109900	0	978840	61948	46337	1590600	1479600	20037	2176900	297840	34201	636710	121160	30450	785410	53292	0	889160	198840	14640	1325300	101160	21579	264270	24391	0	463420	49364	5667
IGFBP3	P17936	0	0	0	0	0	26148	0	0	0	0	0	21958	0	0	39657	0	0	0	22782	0	0	82896	13990	6763.1	54540	0	17662	24272	0	0	20308	0	18440
PSMC3	P17980	62635	14348	0	43357	0	0	211280	29238	0	354040	0	0	74781	128830	0	90959	77730	0	140710	52606	0	606740	68771	0	267960	0	0	9392.1	0	0	269790	58628	0
TCP1	P17987	187920	340790	0	88879	151460	0	961330	244150	0	733890	393930	0	903540	1031400	0	202220	439970	29177	566640	328260	0	2167700	744520	11444	1747000	176000	0	199220	63743	0	494710	587910	3208.5
PTPN1	P18031	66070	0	0	19957	0	0	166640	0	0	90335	0	0	80508	0	0	0	0	0	26568	0	0	14739	0	0	0	0	0	11655	0	0	0	0	0
IGFBP2	P18065	79876	0	0	44243	0	0	0	0	0	65620	0	0	114340	0	0	48244	0	0	15558	0	0	107670	0	32921	60624	0	0	82034	0	0	164390	26041	4975.3
RPL35A	P18077	289710	48862	0	450830	0	0	251890	6837.6	0	101740	0	0	919190	84992	0	469290	23508	0	7967.1	0	0	0	0	0	58741	0	0	0	0	0	0	39738	0
ITGB5	P18084	1356200	145530	0	958580	336490	0	1032700	85922	0	1214400	135480	0	600120	133500	0	1454900	28957	0	372380	0	0	1149500	0	0	1148100	0	0	198690	0	0	619680	171910	0
ARF4	P18085	23999	571700	0	15667	264050	0	29454	1623500	0	394280	837100	0	43692	425780	0	18912	883050	38541	397070	317640	0	781750	354820	18924	694270	195010	0	223930	102140	0	262450	105720	76877
RPL7	P18124	3036500	237610	7202.2	2536000	503730	6538.8	1265300	459660	0	461230	364070	0	6228100	713840	20313	13367000	448650	25085	237080	196880	0	883810	270210	0	356220	47939	0	93031	50771	0	178730	452120	0
VCL	P18206	1248400	847700	29880	1132200	593490	0	1595000	491360	103850	4298900	981690	4739.7	2435700	1655600	31497	1001700	1270500	20573	3256900	1371600	0	5248500	665620	0	7143000	146810	0	1311900	320850	0	3870100	1144300	144920
LBP	P18428	8898100	10139000	983310	4075700	12446000	1212400	2414300	3179900	268480	1080500	10456000	935190	2894900	4120400	927900	1496000	4055600	499340	1659400	5230200	1164700	5113300	4167500	1636300	2592300	1615800	562040	11670000	14419000	548320	4956300	6914600	1944300
PTPRA	P18433	740750	33252	0	647260	32568	0	796450	19785	0	830080	17221	0	573520	0	0	422490	81431	0	729050	56447	0	1169900	0	0	1985600	14724	0	711160	0	0	624510	25092	0
IL1RN	P18510	0	0	0	0	0	0	0	0	0	54483	0	0	18832	0	0	0	36175	0	66411	0	0	18059	0	0	164130	0	0	11286	0	0	30119	0	0
ITGB6	P18564	0	219270	0	15779	0	0	0	0	0	114370	0	0	262120	0	0	54542	0	0	273360	24692	0	310970	0	0	2186900	0	0	244520	0	0	402170	101720	0
RHCE	P18577	56714	106730	0	0	232080	0	517270	33112	0	1456200	198010	0	68938	102060	0	430400	151250	0	477250	96554	0	112920	0	0	0	0	0	168900	186430	0	1679000	911240	0
RPL17	P18621	905220	196340	0	465250	81600	0	607970	284640	0	363430	154700	0	995390	339680	0	1726300	256060	0	126300	121630	0	546950	106870	0	169770	0	0	43314	0	0	179480	187370	0
PGAM1	P18669	768500	293160	0	2141700	683810	0	2864800	272520	74210	4097600	728000	0	4841800	996200	80638	1457900	458040	0	2882400	594380	0	9335700	1976600	365170	7702700	240730	0	1199100	247350	0	2285800	483620	0
RCC1	P18754	0	0	0	0	0	0	0	0	0	0	0	0	0	0	0	0	0	0	0	0	0	127520	253070	19957	0	0	0	0	0	0	0	0	0
SDC1	P18827	0	0	0	0	50468	0	0	0	0	0	0	0	0	0	0	0	0	0	0	0	0	0	0	31143	0	28951	0	0	108410	23847	0	0	0
ATP5J	P18859	0	0	0	0	0	0	0	0	0	70037	0	0	0	0	0	0	0	0	16655	0	0	0	0	0	0	0	0	6660.5	0	0	10982	0	0
PAM	P19021	0	0	0	18259	0	0	0	0	0	0	0	0	0	0	0	0	0	0	0	0	0	0	0	0	0	0	0	0	0	0	0	0	0
CDH2	P19022	39209	28056	0	0	0	0	108860	0	0	52471	0	0	0	9595.6	0	0	0	0	89331	20237	0	89545	0	0	132570	0	0	114660	0	0	306720	30090	0
PLCG1	P19174	0	0	0	0	0	0	0	0	0	66703	0	0	0	0	0	0	0	0	3474.1	0	0	81249	0	0	52366	0	0	375950	0	0	188600	0	0
CD58	P19256	0	41987	0	0	0	0	0	0	0	164830	0	0	0	0	0	0	0	0	153660	0	0	309870	27413	0	254220	0	10075	52560	0	0	268720	0	0
VCAM1	P19320	610130	135260	24472	457340	93464	38467	2462800	628310	59272	2011000	293650	27929	187150	0	29035	227760	1523900	39936	2122800	965630	57998	259950	28517	115210	2196700	24357	79453	439990	41278	51409	305500	33307	4440.3
NCL	P19338	45129	0	22281	0	0	0	57713	0	22223	80166	0	16348	39677	246420	0	216400	0	0	18291	0	0	218960	67915	33861	109600	0	0	0	0	0	54310	49827	228810
HK1	P19367	354430	46060	0	371490	7796.3	0	8709.2	68814	0	128830	0	0	41288	0	0	123360	0	0	12779	0	0	0	0	0	0	0	0	0	0	0	15813	61121	0
GGT1	P19440	143590	21110	0	35250	23969	0	0	0	0	162980	178680	0	45416	17342	0	0	0	0	137710	0	0	67253	0	0	150060	0	0	0	0	0	29215	0	0
TRIM21	P19474	0	0	0	0	0	0	0	0	0	95101	0	0	0	0	0	7329.1	0	0	95373	0	0	35214	0	0	197370	0	0	0	0	0	0	0	0
EIF2AK2	P19525	0	0	0	0	0	0	280400	146750	0	19970	0	0	134180	11202	0	14905	135370	0	0	0	0	35248	0	0	32416	0	0	0	0	0	0	0	0
SLC9A1	P19634	206000	12622	0	389400	24523	0	315970	0	0	169280	0	0	296280	0	0	95400	0	0	205420	73918	0	311450	0	0	550500	0	0	50247	0	0	49308	0	0
ORM2	P19652	2126400	1154200	4715300	3756100	1755900	5760400	1001400	101070	4698400	2185100	1073400	6883800	1324700	1492400	6066300	655000	824350	1348400	5852000	216020	2896500	8330400	1352100	4105700	1727300	765530	6539400	9584800	301810	3329500	13139000	2261800	11015000
CSNK2A2	P19784	0	2123.2	0	40541	0	0	105920	0	0	0	0	0	104370	0	0	367140	0	0	0	0	0	0	0	0	0	0	0	0	0	0	0	1810.9	0
ITIH2	P19823	2039700	34475000	18227000	5191600	160790000	16674000	2023300	27528000	16365000	2362200	11405000	25859000	1539700	60039000	10322000	1867800	39334000	12342000	7629600	24977000	30856000	12686000	82042000	17135000	4297900	106260000	23584000	7324300	188230000	15943000	2938500	90132000	11823000
ITIH1	P19827	515770	55068000	14072000	2927900	315500000	14108000	722920	50571000	12037000	942580	33251000	20443000	308060	67339000	5473000	296790	66257000	10992000	4101300	78077000	16979000	3352600	163430000	14913000	1819100	260350000	18057000	4718900	387380000	14139000	2335600	181100000	12291000
NFKB1	P19838	13690	0	0	117400	0	0	87014	0	0	129340	0	0	119260	0	13830	77687	0	0	64704	0	0	62141	0	0	148300	0	0	2961.6	0	0	27295	573460	34929
NCF2	P19878	23592	0	0	0	0	0	40923	0	0	51364	0	0	0	0	0	30246	0	0	5329.3	0	0	74289	0	0	270820	0	0	28579	0	0	4175.9	0	0
FST	P19883	0	0	0	0	0	0	0	0	0	0	0	0	0	0	0	0	0	0	0	0	0	0	0	0	0	0	0	11545	0	0	0	0	0
TYMP	P19971	136800	200760	0	520420	323660	0	808180	1718100	140470	1733500	251640	0	570080	208000	4940.5	453080	1798300	82249	585880	12963	0	4705500	1752600	350530	6626300	1139400	43458	960240	251000	0	551650	177400	0
ATP2B1	P20020	2132800	888330	0	1248900	473040	0	3705900	389510	0	2188700	437410	0	1485400	419780	0	1766200	1026200	0	1931300	962110	0	1099300	192630	0	2995200	22173	0	459470	169530	0	588750	129680	0
HLA-DPA1	P20036	769760	271430	0	238330	263240	0	1143700	154300	0	1155400	229230	0	473770	248150	0	354820	318830	0	1013200	55478	0	1021900	73829	0	7142500	1028000	0	492090	204990	0	841370	315050	0
EIF2S2	P20042	0	0	0	0	0	0	0	0	0	16545	0	0	77293	0	0	27384	0	82677	5121.6	23761	0	74776	0	0	61382	0	0	1379.9	0	0	7880.2	0	0
ANXA7	P20073	2922600	1098700	0	2127500	649650	0	2304900	570950	0	4189500	841350	0	2616500	828830	0	3126800	886340	0	2537800	713610	0	3139500	351410	0	1285500	63997	0	897070	292830	0	3373500	574790	0
CD33	P20138	42222	19296	0	70129	20748	0	51518	14186	0	0	0	0	0	16183	0	11245	0	0	45048	0	0	166080	0	0	423790	0	0	21437	0	0	53918	26986	0
AZU1	P20160	62197	0	0	47993	53960	0	10826	0	0	178860	34284	0	0	0	0	64982	0	0	43192	12214	0	22451	0	0	0	0	0	0	0	0	0	20147	0
TPSB2	P20231	0	0	0	0	0	0	94012	21790	0	35505	0	0	0	0	0	0	59434	0	0	0	0	0	0	0	0	0	0	0	0	0	0	0	0
ALOX5AP	P20292	265040	231350	0	160600	154740	0	107840	63219	0	0	118340	0	0	0	0	270730	32531	0	0	52814	0	0	0	0	0	0	0	0	0	0	0	0	0
RAB3A	P20336	0	0	0	0	0	0	0	0	0	124200	0	0	0	0	0	0	0	0	101380	0	0	0	0	0	182410	0	0	0	0	0	0	0	0
RAB4A	P20338	0	0	0	0	0	0	0	0	0	12529	0	0	40817	0	0	0	0	0	6801.4	0	0	55654	0	0	0	0	0	0	0	0	0	0	0
RAB5A	P20339	0	177930	0	0	92691	0	336950	199510	0	442120	137850	0	127230	121920	0	0	167880	0	354460	113730	0	493930	0	0	878800	180650	0	22418	29205	0	177810	155680	5302.7
RAB6A	P20340	0	39782	0	194520	25687	0	0	33717	0	102280	35818	0	0	0	0	123240	0	8772.4	206500	50161	0	295040	23075	0	328720	0	0	36395	0	0	161150	0	0
MX1	P20591	266830	42045	0	340600	29593	0	4073600	2398400	266100	294720	0	0	2019100	411540	0	55279	3026300	270340	72555	0	0	689600	104610	0	728700	22289	0	406330	32668	0	219250	15720	0
MX2	P20592	0	0	0	0	0	0	429130	0	0	0	0	0	63425	0	0	13481	33362	0	0	0	0	0	0	0	0	0	0	0	0	0	0	0	0
NPR2	P20594	0	0	0	114950	0	0	201080	0	0	83594	0	0	0	0	0	0	0	0	68709	0	0	0	0	0	190820	0	0	10388	0	0	80780	17304	0
PSMB1	P20618	69293	0	0	256140	0	0	474000	0	46382	217290	0	0	997310	0	0	612150	0	0	282030	0	0	908780	0	96621	1115200	0	56140	79908	0	0	129950	0	0
M6PR	P20645	3946900	289520	0	682780	25157	0	1373100	38998	0	626680	57936	0	2362300	120810	0	1586300	47426	0	487010	18723	0	789430	56970	0	1202000	42837	0	198690	0	0	1394800	151200	0
COX5A	P20674	0	0	0	0	0	0	0	0	0	32579	0	0	95583	0	0	0	0	0	0	0	0	0	0	0	0	0	0	0	0	0	0	0	0
LMNB1	P20700	127030	45894	34278	0	0	0	0	15824	50791	110370	0	0	16184	0	0	21342	0	132750	6193.6	0	0	11538	0	0	59582	0	0	2118.1	0	0	35670	35243	0
ITGAL	P20701	306520	20205	0	548120	44005	0	1295000	44292	0	2638500	107340	0	522380	0	0	573070	69537	0	1210900	0	0	3349200	22381	0	19890000	65164	0	1412500	91636	0	3271400	84902	0
ITGAX	P20702	766410	48598	0	1155300	52316	0	278640	0	0	870010	16512	0	240980	0	0	540330	3057.2	0	448430	0	0	2849200	19422	0	5827500	87244	0	191300	0	0	441560	29521	0
PZP	P20742	402230	649840	4425800	2211100	622320	5184800	743220	610590	6587900	133940	14496	289280	321700	370680	1146300	442720	837740	7907400	5281000	46618	8491500	2488300	726510	1696400	2618400	835080	2761900	1470600	23778	943300	1902700	892470	2351500
OGN	P20774	0	8438.3	0	11373	0	0	1761500	531430	38067	103730	80147	0	0	0	0	355360	615960	288960	0	0	0	0	0	0	9432.4	0	0	11448	0	0	0	0	0
CAST	P20810	0	0	0	125650	0	0	215440	0	0	121790	0	0	0	0	0	195430	94275	0	39873	40244	0	26963	0	0	177550	0	0	24315	0	0	21294	67856	0
IMPDH1	P20839	0	0	0	0	0	0	0	0	0	0	0	0	185400	0	0	2576.9	0	0	0	0	0	0	0	0	0	0	0	0	0	0	0	0	0
C4BPB	P20851	2646700	3108300	1711800	2624700	1760000	2871200	1897200	1516900	967860	1886900	2216800	1379000	2922900	2757800	1314400	1271000	1139700	3592600	1925100	145710	2339000	2383700	3566100	3845400	1219200	5717900	2041600	3153600	2196600	2901100	2030000	5694300	2361800
COL5A1	P20908	118170	732810	0	101470	2190100	48953	0	52319	0	84740	766680	0	198130	831250	98547	114230	155130	0	0	862170	0	121600	926350	64670	72448	1767800	7413.1	988980	881360	5694.7	5110.4	3525800	99307
FLG	P20930	0	0	0	0	0	0	0	0	0	0	0	0	0	0	0	0	44567	0	0	0	0	0	0	0	0	0	0	0	0	0	0	0	0
RASA1	P20936	23807	0	0	34425	0	0	13941	0	0	0	0	0	0	0	0	0	0	0	0	0	0	0	0	0	18154	0	0	0	0	0	0	0	0
PTMS	P20962	0	0	0	0	0	0	45797	0	0	20629	0	0	147810	44027	0	56432	0	0	8688.5	0	0	16271	0	0	44775	0	0	21195	0	0	13382	7040.4	0
CD247	P20963	37313	0	0	228230	0	0	279740	0	0	252400	0	0	48687	0	0	371720	0	0	97780	0	0	8860.5	0	0	944150	0	0	45674	0	0	288040	0	0
CDK11B	P21127	68139	0	0	0	0	0	107180	0	0	20033	0	0	61644	0	0	36616	0	0	0	0	0	0	0	0	120260	0	0	0	0	0	0	0	0
PTN	P21246	0	0	0	0	0	0	0	0	0	0	0	0	0	0	0	0	0	0	0	0	0	0	0	0	0	0	0	0	0	0	0	25911	0
GSTM3	P21266	35869	34137	0	89969	0	0	602680	169640	0	489820	74601	0	91014	0	0	487900	289610	0	282330	148760	0	563890	77219	0	165490	0	0	154600	79010	0	267090	57269	28466
ATP6V1B2	P21281	613710	99930	0	281560	52860	0	218210	0	0	1816700	208630	0	922580	70121	0	421910	50068	0	788660	0	0	1590400	124730	0	1545700	0	0	809040	9768.4	0	559620	208700	0
ATP6V1C1	P21283	92484	7795.4	0	0	0	0	62766	0	0	244150	0	0	162920	21631	0	0	0	0	45797	0	0	267330	0	0	229730	0	0	17164	0	0	43282	0	0
CSRP1	P21291	42401	32791	0	121450	0	0	684990	21131	0	102710	21003	0	531500	21872	0	214810	121620	0	221990	395150	0	162270	16967	0	185340	0	0	19098	0	0	361790	64790	0
FLNA	P21333	17082000	9483300	170430	9582700	4535200	22975	16662000	5382400	458880	27384000	6818400	23534	27982000	17265000	906710	7906600	7211300	983280	9153200	5318700	0	10217000	2226500	280700	10912000	1210300	18060	3705700	1394900	0	10783000	4248500	129060
NF1	P21359	0	0	0	20968	0	0	0	0	0	48823	0	0	32840	0	0	20436	0	0	37554	0	0	29963	0	0	186950	0	0	0	0	0	23673	0	0
MAOA	P21397	336470	41020	0	123330	0	0	119250	0	0	98666	25956	0	7222.2	0	0	457650	0	0	0	0	0	0	0	0	0	0	0	3010.4	0	0	0	0	0
ACO1	P21399	93195	66369	0	440290	122580	0	1107600	102680	0	1824800	261680	0	291480	0	0	348520	280030	0	1100900	96968	0	1045600	224160	0	1866300	0	0	411270	0	0	538790	37482	6264
FPR1	P21462	0	0	0	0	0	0	0	0	0	62217	0	0	0	0	0	0	0	0	36246	0	0	102660	0	0	436220	0	0	14386	0	0	35611	0	0
NT5E	P21589	1155300	406800	0	521330	244750	0	4486400	505860	0	4216100	2599200	0	1692500	302900	0	994210	904870	0	4583100	421670	0	961230	0	0	4026700	247300	0	1271600	285380	0	2013700	516560	0
GPD1	P21695	148950	0	0	48062	0	0	216130	0	0	356000	141910	0	0	0	0	262270	0	0	6814.6	0	0	9809.9	0	0	27775	0	0	0	0	0	24002	0	0
C5AR1	P21730	200900	24842	0	111980	131010	0	44491	0	0	311600	15974	0	27248	0	0	41416	0	0	266360	14313	0	607880	22143	0	529990	15847	0	127630	0	0	262560	26684	0
MDK	P21741	0	0	0	0	589530	0	0	553460	0	0	0	0	0	0	0	6905.7	0	0	0	0	0	0	0	0	0	48517	0	0	0	0	0	85113	0
MSR1	P21757	1030500	22867	0	271400	0	0	330370	0	0	477160	27542	0	542170	0	0	431200	21770	0	244700	0	0	162740	0	0	374780	0	0	87070	0	0	87732	0	0
VDAC1	P21796	631640	788730	0	467120	135650	0	670390	221360	0	671880	344770	0	995640	434490	0	678800	167870	0	246250	0	0	145640	0	0	5745.1	0	0	89839	8156.5	0	109580	866910	67596
BGN	P21810	35463	50307	0	0	32499	0	842340	256290	19017	84506	99729	4870.6	47568	49562	0	230820	296880	245140	8170	0	0	0	0	0	0	0	0	45608	63636	0	5674.6	39065	0
CD72	P21854	2475	0	0	8621.4	0	0	0	0	0	26229	0	0	0	0	0	15574	0	0	11259	0	0	30986	0	0	386290	0	0	9255	0	0	11971	0	0
SDHB	P21912	0	81742	0	0	29379	0	0	0	0	140080	73622	0	131340	0	0	47057	0	0	59535	0	0	0	0	0	0	0	0	0	0	0	0	96517	6973.4
CD9	P21926	29194000	7252200	0	3374500	2082100	0	6044700	612360	0	8471800	3843600	0	5073500	1713600	0	2647400	1081900	5875.7	16158000	1679500	0	20081000	6404100	30843	23365000	1851800	0	3862500	1863300	0	9386000	3296700	0
COMT	P21964	4851300	508700	0	920540	209780	0	2467000	303350	0	2410200	486860	0	4288100	305300	0	1825800	216080	0	868000	0	0	111410	0	0	81437	0	0	344140	0	0	307470	15492	30392
TGM2	P21980	5086100	4386400	0	3409600	3501000	0	7364900	9369000	247460	5887500	4063600	0	13584000	22697000	319300	3026500	6502400	995240	3760900	2560300	0	1457800	187380	0	23360000	8195800	0	1305100	779650	0	2010200	1202400	405860
OSBP	P22059	112310	13037	0	127850	0	0	205960	0	0	122930	0	0	397650	0	0	171530	62270	0	53567	0	0	273880	0	0	630760	0	0	2116.9	0	0	97308	0	0
PCMT1	P22061	235120	68603	0	287770	115510	0	293730	55838	0	600260	186900	0	635130	133120	0	404720	292800	0	908500	79278	0	420440	107630	0	597880	24455	0	82717	70090	0	421090	231230	0
FBL	P22087	110370	0	0	0	0	0	31281	13723	0	0	0	0	157460	0	0	292190	0	0	0	0	0	0	0	0	0	0	0	0	0	0	0	0	0
GART	P22102	7833.2	0	0	14996	0	0	183720	0	0	216330	0	0	416370	0	0	67094	0	0	185640	0	0	740260	34255	0	1011100	0	0	15636	0	0	268940	0	0
TNXB	P22105	16985	66406	0	0	163090	60806	37130	131690	0	31908	73095	4414.4	0	507500	55831	160790	36192	10455	0	258420	39882	67064	307130	29558	66615	1036500	0	805250	681280	25605	16605	1138600	0
CDH3	P22223	16119	0	0	0	0	0	53428	0	0	14039	0	0	91334	0	0	0	22072	0	63232	0	0	26024	0	0	33870	0	0	9962.9	0	0	52135	10386	0
PAICS	P22234	125990	13844	0	66290	0	0	226520	0	0	171350	0	0	1032800	133070	0	111800	8133.2	0	235430	47454	0	457320	0	0	639840	0	0	89992	0	0	153470	28106	0
ACHE	P22303	0	0	0	17380	0	0	24505	0	0	125390	0	0	0	0	0	291340	0	0	8022.4	0	0	9182	0	0	31274	0	0	0	0	0	551840	0	0
SCP2	P22307	68062	264530	0	242550	28682	0	35520	0	0	195560	97331	0	239580	0	0	380770	17372	0	32001	0	0	150040	0	0	0	0	0	23384	0	0	5150.1	5333.8	0
UBA1	P22314	1540700	810000	0	665060	513410	0	2500600	969330	23732	4033200	492140	0	2392000	2439100	84317	285520	1553300	0	3104900	1406800	0	9557800	5263000	555210	6304000	544990	0	2149600	430930	0	1777100	347530	11450000
GPX3	P22352	0	22896	137890	0	25018	0	0	0	29277	0	20529	27505	0	0	0	290390	25240	0	111320	0	117310	184540	45634	152460	44518	0	124240	159530	0	68703	75754	0	6863.5
NME2	P22392	1520400	390290	0	1144800	235180	0	1724900	271290	14073	2114000	550440	12744	6514400	2388700	172810	1353200	638480	0	1663800	387860	0	3837200	784870	0	4151400	161500	0	591390	166250	0	946750	342130	0
ENPP1	P22413	33932	6650.6	0	420180	0	0	301170	10220	0	237000	0	0	0	0	0	213430	35821	0	56287	0	0	30949	0	0	67114	0	0	71816	0	0	181470	23017	0
FDXR	P22570	0	0	0	0	0	0	0	0	0	0	0	0	0	0	0	4089.9	0	0	0	0	0	0	0	0	0	0	0	0	0	0	0	0	0
PRKACG	P22612	0	15135	0	0	0	0	130650	26062	0	245610	74712	0	0	30950	0	0	58483	0	123930	10695	0	76322	0	0	146220	0	0	21929	0	0	104130	26553	0
HNRNPA2B1	P22626	304870	28866	0	1217200	9978600	0	0	68361	0	97701	0	0	655480	120950	0	19493	56059	0	112170	166500	0	284820	80188	0	154540	0	0	15408	0	0	23241	13973	0
CALB2	P22676	224470	165440	0	396070	363210	0	1783300	581780	20922	1888600	557380	0	714920	100400	0	1092500	1290100	0	3591200	2008300	0	39263	0	0	2334100	70457	0	636450	140220	0	284220	78525	0
PRKACB	P22694	0	0	0	0	0	0	44188	0	0	53582	0	0	0	0	0	0	0	0	30854	0	0	3390	0	0	42377	0	0	8634.7	0	0	15293	0	0
UQCRC2	P22695	273470	151470	0	354140	70180	0	750070	134550	0	518920	208360	0	793890	95284	0	1340000	271850	0	167690	36078	0	0	0	0	9849	0	0	38168	0	0	77834	218120	0
SLC2A5	P22732	259250	122420	0	84112	38055	0	171170	0	0	261130	90083	0	148050	57184	0	0	30968	0	197980	72246	0	355250	0	0	850270	45061	0	136570	24124	0	100800	23028	0
TGM1	P22735	630440	248210	0	985490	271360	0	3712600	632450	0	798540	296920	0	4661700	1714300	0	993990	1298400	0	5966000	3540300	0	1579600	352230	0	10183000	557840	0	539270	286130	0	8519900	1803800	0
CA4	P22748	0	0	0	265180	0	0	0	0	0	0	0	0	0	0	0	45388	0	0	0	0	0	33146	0	0	0	0	0	0	0	0	0	0	0
AADAC	P22760	50881	0	0	38867	0	0	33951	0	0	19644	0	0	142550	0	0	488290	0	0	4860.8	0	0	0	0	0	0	0	0	0	0	0	0	0	0
CPN2	P22792	78905	130840	919110	28417	21824	516150	60546	81560	683400	108550	94391	821190	78407	176210	477150	134180	67044	587920	443950	0	864050	889340	407750	1645400	124160	118120	842700	735710	0	967880	352470	234460	427240
EVI2A	P22794	0	0	0	0	0	0	0	0	0	0	0	0	0	0	0	0	0	0	0	0	0	0	0	0	201120	0	0	0	0	0	0	0	0
FECH	P22830	0	0	0	0	0	0	0	0	0	0	0	0	0	0	0	4804.4	0	0	0	0	0	0	0	0	0	0	0	0	0	0	0	0	0
PROZ	P22891	0	0	0	0	0	0	0	0	0	27193	0	0	0	0	14584	0	0	0	0	0	0	11148	0	0	35476	0	0	4281.8	0	0	0	0	0
MMP8	P22894	0	0	0	103230	0	0	0	0	0	0	0	0	0	0	0	0	0	0	0	0	0	0	0	0	0	0	0	0	0	0	0	0	0
MRC1	P22897	1234900	932920	0	468570	1925100	0	1932800	153570	0	6202300	5751800	0	705390	597080	0	1714500	505180	0	1661200	279380	0	260640	752980	0	66726	10888	0	1283700	1854900	0	133600	425890	0
P23083	P23083	0	166310	743240	500930	232620	34695	0	0	545840	79266	96441	143760	461700	255550	502230	16757	0	249950	386260	51155	791480	884560	86050	994660	22225	16368	313660	607590	77663	821140	671250	79059	17951
CES1	P23141	476060	70112	0	232940	23874	0	299580	0	0	5405600	1054900	0	34253	0	0	1753000	0	0	511660	0	0	132940	0	0	0	0	0	372280	0	0	76360	0	0
FBLN1	P23142	139400	5524400	1145800	835070	15620000	1192400	213550	3144100	941790	464250	3742700	1024000	317560	3749900	1036900	16358	4449600	1038600	128030	3767200	1070100	505980	5324500	967810	359490	2827700	1080900	1109700	30074000	2233300	500990	7414200	705170
PTGS1	P23219	1618000	64234	0	323250	0	0	1240900	49502	0	421780	91086	0	1231500	0	0	1413700	68939	0	121600	0	0	6492.1	0	0	0	0	0	29960	0	0	463310	193210	0
ITGA6	P23229	175300	42049	0	111740	19086	0	267870	10858	0	386920	0	0	69330	14376	0	103280	25092	0	1628000	77502	0	434610	0	0	1014400	16576	0	172550	17534	0	351940	10893	0
SFPQ	P23246	85315	0	0	0	0	0	0	0	0	8876.4	0	0	34341	0	0	11593	177510	0	7298.4	0	0	44576	0	0	0	0	0	0	0	0	47583	17802	0
TUBG1	P23258	44477	0	0	0	0	0	17910	0	0	0	0	0	494870	0	0	84796	0	0	0	0	0	0	0	0	0	0	0	0	0	0	0	0	0
KEL	P23276	0	0	0	0	0	0	39087	0	0	548340	32996	0	0	0	0	179560	0	0	49000	0	0	0	0	0	74784	0	0	61227	0	0	314640	41949	0
PPIB	P23284	4888700	2573100	0	2113900	1144100	0	2364100	844190	0	5044700	1290700	0	3788500	783750	0	6363600	909910	156700	3124700	1076800	0	438800	0	0	140850	0	0	1773400	477070	0	1799600	512510	0
S100A1	P23297	199480	13198	0	0	0	0	0	0	0	114030	0	0	1267000	259180	87125	0	0	0	256050	0	0	974110	125640	0	0	0	0	0	0	0	124990	0	0
ME2	P23368	0	0	0	0	0	0	0	0	0	167740	40958	0	0	41827	0	0	0	0	0	73416	0	55651	25269	0	0	0	0	0	0	0	0	0	16632
GLDC	P23378	0	0	0	0	0	0	0	0	0	0	0	0	523970	0	0	0	0	0	0	0	0	0	0	0	0	0	0	0	0	0	0	0	0
WARS	P23381	389150	69706	0	992160	492650	0	1511700	388620	63480	1756100	316920	0	992550	401590	51886	706910	793740	0	2109000	539680	0	1729600	580520	21130	33135000	2675700	565010	630180	32184	0	633440	63885	18466
RPS3	P23396	0	398980	0	0	111890	0	135700	2575700	0	325100	402540	0	77741	659840	0	224460	1086400	74878	428600	263100	0	1841200	798070	156640	952820	68670	0	129980	0	0	244740	256400	21513
JAK1	P23458	706050	54728	0	1456000	197200	0	1107300	10377	0	1018300	12981	0	765500	0	0	576560	128390	0	1059400	122910	0	627280	0	0	3659300	12949	0	336470	10717	0	563650	13047	0
PTPRB	P23467	0	0	0	0	0	0	0	0	0	0	0	0	0	53967	0	0	0	0	0	0	0	0	0	0	0	0	0	0	0	0	0	0	0
PTPRE	P23469	15263	13767	0	132340	0	0	281880	25829	0	124600	0	0	16913	0	0	14522	34167	0	99998	0	0	313580	0	0	1609500	0	0	1380.4	0	0	40704	0	0
PTPRG	P23470	191920	9331.6	0	181980	0	0	197510	0	0	63468	0	0	255500	0	0	207660	0	0	86033	0	0	36499	0	0	163100	0	0	11426	0	0	50618	4498.1	0
TNFSF4	P23510	0	0	0	0	0	0	0	0	0	0	0	0	0	0	0	0	0	0	0	0	0	0	0	0	0	0	0	0	0	0	38947	0	0
AHCY	P23526	530320	321220	0	653390	86569	0	564050	73615	0	762100	153640	0	2910200	494910	100820	938420	118170	6370.8	1461400	149750	0	5399700	2473100	487840	1813700	115610	0	439200	85974	0	778170	170810	35573
CFL1	P23528	3048800	1778500	109060	3296100	2078900	0	6230200	1505600	68545	14263000	3735000	122150	6669000	4009500	18317	3954100	2300800	81322	10130000	1596000	0	12210000	1646300	59966	20752000	1209400	0	4236900	1420700	0	7836200	2207200	40172
EIF4B	P23588	11839	0	0	46183	0	0	44597	0	0	2584.1	0	0	47925	0	0	85821	0	0	0	0	0	0	0	0	8495	0	0	0	0	0	0	0	0
ATP2B4	P23634	10810000	3699600	0	11546000	3551500	0	14330000	2865200	0	9880100	2433000	0	11388000	2678700	0	7240100	4011200	0	10960000	4663800	0	14044000	1100200	0	18275000	1098000	0	4442100	1665800	0	8023900	1750200	124930
DGKA	P23743	0	0	0	0	0	0	49082	0	0	25168	0	0	0	0	0	0	0	0	28320	0	0	40383	0	0	118610	0	0	0	0	0	23025	0	0
CPT2	P23786	0	0	0	0	0	0	1964800	1246600	13435	438380	812040	0	0	0	0	0	1719100	0	213360	1054300	0	43148	0	0	517880	0	0	54060	0	0	76401	374730	22597
DTYMK	P23919	0	0	0	12248	0	0	0	0	0	11221	0	0	117360	0	0	12208	0	0	6092.6	0	0	11743	0	0	0	0	0	0	0	0	3598.3	0	0
RRM1	P23921	0	0	0	0	0	0	0	0	0	0	0	0	0	0	0	0	0	0	0	0	0	7857.5	0	0	35588	0	0	0	0	0	0	0	0
LAMA2	P24043	0	139900	0	0	0	10282	0	6420.7	0	0	78674	0	0	663700	0	0	35575	12460	0	0	4859.6	0	0	0	0	424980	0	0	266670	0	0	202020	26499
PRTN3	P24158	35440	0	0	236020	0	0	69004	0	48874	409630	5833.9	0	59932	0	0	159010	35078	0	54730	0	0	83390	11030	12580	0	0	0	0	0	0	5217.9	0	0
KDELR1	P24390	3526400	462000	0	1710100	37978	0	888490	112810	0	1206000	271880	0	1503600	53335	0	1717100	55982	0	638730	0	0	72000	0	0	214750	0	0	81762	0	0	357790	184160	0
EEF1B2	P24534	114720	94535	0	0	83913	0	102370	45915	0	270230	112480	0	795070	497940	0	116580	124390	88367	152930	70661	0	344910	56947	44054	559140	0	0	151600	11387	0	88161	48282	0
ATP5F1	P24539	140280	163140	0	200370	65857	0	207500	52336	0	784940	173540	0	411240	33725	0	1140000	105590	0	236870	8724.5	0	2838.5	0	0	10500	0	0	53976	18917	0	99766	186370	0
TBXAS1	P24557	883030	176240	0	478390	0	0	1813100	128370	0	1051800	317740	0	978020	11043	0	1258200	95687	0	403350	0	0	169960	0	0	0	0	0	376250	0	0	383730	22456	0
IGFBP6	P24592	0	3599.1	0	0	0	0	0	0	0	0	0	31131	0	0	42787	0	0	0	0	0	0	0	0	0	0	0	41806	0	0	0	0	8657	59916
IGFBP5	P24593	0	0	0	0	0	0	27582	0	0	0	0	0	0	0	0	0	0	0	0	0	0	0	0	0	0	0	0	0	0	0	0	0	0
ACP1	P24666	0	0	0	0	0	0	0	0	0	226020	0	0	0	0	0	0	0	0	184560	75055	0	240220	0	0	187370	0	0	69284	0	0	168290	2563.7	0
PRKCH	P24723	0	0	0	0	0	0	5301.4	0	0	0	0	0	0	0	0	14254	0	0	0	0	0	0	0	0	7622.4	0	0	0	0	0	0	0	0
ACAT1	P24752	0	7265.8	0	0	0	0	11925	0	0	147780	0	0	233270	0	0	82303	0	0	14973	0	0	120800	99100	0	0	0	0	0	0	0	1594.2	17453	0
TNC	P24821	0	481240	4033.6	25226	394040	17750	9216.8	1781500	137330	5594.1	1200800	0	15184	825280	0	36272	1918900	1689000	0	0	0	30824	2783800	1200100	24993	4371200	362100	0	3873400	97637	0	2802500	63412
MYL9	P24844	0	34420	0	0	0	0	40536	47405	0	37353	40201	0	0	0	0	0	47446	0	13058	0	0	0	0	0	21818	0	0	0	0	0	19505	61244	0
POLR2A	P24928	0	0	0	0	0	0	0	0	0	0	0	0	0	0	0	5709.2	0	0	0	0	0	0	0	0	0	0	0	0	0	0	0	0	0
CXCR1	P25024	0	0	0	0	68837	0	0	0	0	0	14268	0	0	0	0	0	0	0	0	0	0	0	0	0	0	0	0	0	0	0	0	0	0
CXCR2	P25025	0	0	0	228400	0	0	0	0	0	108010	0	0	0	0	0	0	0	0	60490	0	0	19527	0	0	67211	0	0	0	0	0	27594	0	0
FPR2	P25090	0	0	0	0	0	0	25014	0	0	52458	0	0	0	0	0	0	0	0	25163	0	0	40758	0	0	333000	0	0	0	0	0	0	0	0
ADRBK1	P25098	0	0	0	2713.5	0	0	0	0	0	5480.7	0	0	0	0	0	49894	0	0	6043.9	0	0	24661	0	0	129850	0	0	13098	0	0	3610.7	0	0
EDNRA	P25101	0	0	0	0	0	0	20997	0	0	0	0	0	0	0	0	0	0	0	0	0	0	0	0	0	0	0	0	0	0	0	0	0	0
PTAFR	P25105	0	0	0	41553	0	0	0	0	0	20421	0	0	0	0	0	5859	0	0	29087	0	0	135660	0	0	637210	0	0	0	0	0	10610	0	0
ACKR3	P25106	0	0	0	0	0	0	0	0	0	0	0	0	0	0	0	0	0	0	0	0	0	66900	0	0	0	0	0	0	0	0	3599.2	0	0
MCM3	P25205	0	0	0	0	0	0	0	0	0	0	0	0	0	0	0	16974	0	0	0	0	0	0	0	0	0	0	0	0	0	0	0	0	0
AZGP1	P25311	60912	248150	911600	162710	343810	838680	28509	95145	1505400	541190	235350	1271700	91609	488360	1821600	15712	412990	183970	2422300	142950	1165500	2742000	118210	729220	410080	42023	685970	4265900	83697	1177300	4125500	414080	1160500
MPST	P25325	0	1276.8	0	0	0	0	179840	0	0	143980	0	0	74933	0	0	202450	0	0	14868	0	0	46331	0	0	65570	0	0	9257	0	0	0	0	0
LAMA1	P25391	0	0	0	0	0	0	0	0	0	0	0	0	0	0	0	0	0	0	0	0	0	0	0	0	0	0	0	0	106120	0	0	0	0
RPS12	P25398	243560	67401	0	149310	32230	0	323170	56106	0	410630	110730	0	396450	126890	11403	231320	157450	0	230040	17939	0	874550	205340	0	136850	10468	0	91786	9928.5	0	181770	57337	0
FAS	P25445	447700	128180	0	724870	293640	0	625680	93564	0	542840	133270	0	664760	30884	0	349640	109950	0	526890	45590	0	216710	0	0	1198000	28890	0	260580	62694	0	356200	35857	0
DNAJB1	P25685	0	0	0	0	0	0	106260	35940	0	188390	0	0	0	0	0	0	0	0	164560	0	0	282170	37832	0	244270	0	0	68116	0	0	141720	0	0
ATP5A1	P25705	373700	1021700	0	224690	558370	0	392650	509570	0	1424200	804670	0	730830	240960	0	482150	741690	0	167840	411840	0	36635	15075	0	0	0	0	112940	147360	0	224970	1546500	184030
CTSS	P25774	0	0	0	0	0	0	0	0	0	149130	0	0	9389.6	0	0	0	0	0	45755	0	0	29499	0	0	0	0	0	19763	0	0	19137	0	0
PSMA1	P25786	0	182340	0	66101	19255	0	120530	0	15739	221930	0	0	490520	9275.5	0	101440	314370	149530	372780	0	0	712300	39380	255370	713880	0	0	130110	11406	0	133650	77134	0
PSMA2	P25787	474760	0	0	447770	0	0	711470	0	13483	452320	0	0	1880200	77719	28436	749720	58755	45590	514020	0	0	1229000	72518	135800	1129700	0	0	306040	0	0	386440	0	0
PSMA3	P25788	46967	13455	0	199750	0	0	132500	0	50129	391910	0	4095.7	520500	49755	55917	157430	0	0	466150	46673	0	948400	28123	83252	670770	0	0	171620	0	0	369460	15600	0
PSMA4	P25789	173010	5854.8	0	44784	0	0	396970	42749	0	341610	24089	0	288990	73553	0	0	95363	67795	351600	40619	0	670530	29544	85489	903450	118050	0	218700	0	0	284830	0	0
S100P	P25815	22319	0	0	0	39903	0	0	0	0	27810	0	0	0	0	0	0	19314	0	74717	24739	0	21717	0	0	5496	0	0	0	0	0	19838	0	0
CD40	P25942	0	0	0	0	0	0	67640	0	0	212250	0	0	32251	0	0	0	0	0	131780	0	0	271820	0	0	4311900	151130	0	76569	0	0	24298	0	0
ITGA3	P26006	1300000	538210	0	1362900	98131	0	1690300	65119	0	1549500	69709	0	3655400	825900	0	1266700	303650	0	2500800	56193	0	2301000	256870	0	4674700	209040	0	966170	56604	0	1533100	233570	60945
ITGB7	P26010	0	0	0	0	0	0	0	0	0	49635	0	0	0	0	0	0	0	0	41127	0	0	23624	0	0	698050	0	0	0	0	0	52077	0	0
ITGB8	P26012	175770	89700	0	201050	73554	0	209490	34846	0	138500	0	0	862260	199590	0	99336	69860	0	443920	44660	0	584410	69523	0	2061900	126090	0	97028	28625	0	88647	4275.3	3029
PTX3	P26022	0	1440000	0	0	2557900	0	52392	1127200	0	480570	582000	0	1024000	3723100	31101	0	2790900	172360	424640	777300	0	160940	6028500	27684	407950	1650100	0	57144	3771500	0	58206	5719700	32512
MSN	P26038	14283000	6625500	0	17369000	9109100	18771	47157000	9431500	110740	30081000	13153000	17803	9950000	4845100	0	14549000	18369000	9361.9	21870000	12775000	0	27466000	9197900	4996.1	47416000	3118500	0	9874200	3534600	0	23238000	8767500	51126
PTPN3	P26045	0	0	0	9947.1	0	0	0	0	0	0	0	0	0	0	0	0	0	0	0	0	0	0	0	0	0	0	0	0	0	0	0	0	0
DDX6	P26196	31300	17764	0	21511	19132	0	66094	0	0	8587.3	0	0	157670	37012	0	47313	7526.2	0	0	0	0	48102	24487	0	0	0	0	0	0	0	16355	7553.4	0
CTNNA2	P26232	477450	123650	0	185010	76373	0	782190	84438	0	373570	36684	0	372600	188460	0	119810	186980	0	351060	48501	0	556290	64308	0	787900	0	0	254170	31944	0	419640	79026	0
U2AF2	P26368	0	0	0	0	0	0	146340	0	0	21701	0	0	0	0	0	57420	0	0	0	0	0	72879	0	0	0	0	0	18624	0	0	0	7114.8	0
RPL13	P26373	0	33557	0	0	42431	0	0	0	0	104580	37471	0	218250	157740	0	77656	0	0	38680	39039	0	139320	86249	7380.6	90674	0	0	0	0	0	22751	82956	0
HSD3B2	P26439	723270	0	0	36180	0	0	31418	0	0	0	0	0	31853	0	0	0	0	0	0	0	0	0	0	0	0	0	0	0	0	0	0	0	0
S100A4	P26447	170210	68097	0	50030	252030	0	0	327450	51606	3145400	203510	0	560050	540720	0	165370	299900	0	1224000	261390	0	5342600	193590	69645	2892600	111070	0	721390	123670	0	1748200	209880	15077
MGAT1	P26572	69216	0	0	13229	0	0	13560	0	0	116250	0	0	13462	0	0	222300	0	0	0	0	0	0	0	0	0	0	0	0	0	0	0	0	0
HMGB2	P26583	0	10532	0	0	0	0	23554	0	0	0	0	0	45997	18343	0	470040	0	0	0	0	0	0	0	0	0	0	0	0	0	0	0	29175	0
PTBP1	P26599	323390	178130	0	0	93003	0	338040	380170	0	266640	178100	0	239000	99208	0	99836	423940	0	0	0	0	268720	0	0	156300	0	0	12296	0	0	72382	7784.7	0
TARS	P26639	50517	3084.8	0	34766	0	0	96244	0	0	240580	0	0	1060100	60184	0	45517	0	0	248290	30433	0	664610	0	0	726930	0	0	14778	0	0	54197	65305	0
VARS	P26640	0	42125	0	69506	0	0	433040	202490	0	233900	67849	0	463670	45429	0	211560	151940	0	70132	17113	0	489020	160950	0	212260	0	0	14761	0	0	57112	21611	88609
EEF1G	P26641	248670	288040	0	62941	112220	0	496450	68395	0	469220	315580	0	1958000	662010	13993	484250	245060	0	375860	99442	0	1698000	943210	150270	861880	113720	0	125510	23503	0	167500	57741	0
KLRC1	P26715	0	0	0	0	0	0	0	0	0	0	0	0	0	0	0	0	0	0	0	0	0	0	0	0	18370	0	0	0	0	0	0	0	0
FKBP2	P26885	380830	144990	0	51036	42235	0	89203	112860	0	354070	55651	0	127270	40349	0	70436	33438	0	78893	47040	0	0	0	0	0	0	0	15654	0	0	98884	30356	0
MST1	P26927	0	0	0	0	0	0	15530	0	0	0	0	36415	0	0	0	0	0	0	0	0	0	13601	61915	0	6355.3	0	0	0	0	0	0	0	0
IL3RA	P26951	0	0	0	0	0	0	12121	0	0	1335.8	0	0	0	0	0	0	0	0	0	0	0	4670	0	0	200030	0	0	0	0	0	0	0	0
CNTFR	P26992	0	0	0	0	0	0	0	0	0	24872	0	0	0	0	0	21293	0	0	0	0	0	0	0	0	10606	0	0	28609	0	0	3320.4	0	0
ACVR2A	P27037	0	0	0	60990	0	0	0	0	0	0	0	0	0	0	0	0	0	0	0	0	0	0	0	0	0	0	0	0	0	0	0	0	0
STOM	P27105	4142200	1703800	0	4671300	2606800	0	10444000	3006600	0	17179000	11181000	0	3984900	1244000	0	7278300	3765000	0	8465000	2980500	0	3393900	274880	0	10493000	546010	0	3816500	1046400	0	17008000	4645300	0
AK4	P27144	0	0	0	15922	0	0	0	0	0	0	0	0	14630	0	0	17819	0	0	0	0	0	0	0	0	0	0	0	0	0	0	0	0	0
PON1	P27169	884690	2750000	7456000	576890	3378000	7082800	2490500	4784600	7670700	1470100	9458700	9006800	179400	500910	1839100	391840	4892500	4807000	2495400	879540	10928000	9908600	16643000	11939000	1268100	5934400	5392600	1754400	1380400	5793900	551160	3522000	1379200
ANXA13	P27216	550870	0	0	542550	0	0	334810	0	0	850130	19150	0	755590	23135	0	593590	0	0	225700	0	0	190990	0	0	601180	0	0	70664	0	0	66982	0	0
MAOB	P27338	924100	192170	0	445830	54271	0	789710	40596	0	1160000	326440	0	281320	9727.7	0	1108300	186820	0	244230	0	0	25395	0	0	130170	0	0	122710	4978.5	0	18675	1801.8	0
YWHAQ	P27348	1891800	1419600	43172	1098200	1874400	0	4954700	1539500	123320	5385600	1472100	0	1827700	1070600	7617.6	689500	2446100	107400	4430400	972470	0	4606600	1162800	182690	7417000	657920	51987	2871400	1119400	0	4282200	1622300	2769.3
MAPK3	P27361	0	23969	0	0	0	0	0	41507	0	126920	0	0	0	0	0	55333	0	0	148190	205470	0	56704	0	0	224290	0	0	17957	0	0	31497	0	0
MARK3	P27448	0	0	0	0	0	0	0	0	0	13448	0	0	0	0	0	0	0	0	2942.4	0	0	9106.2	0	0	93065	0	0	0	0	0	8713	0	0
ATP6V0C	P27449	1508100	108760	0	2330200	0	0	1413100	34649	0	692640	96721	0	3360500	0	0	2863800	81616	0	369600	0	0	248330	0	0	114250	0	0	120370	0	0	264590	39463	0
DPP4	P27487	1783300	5478500	0	3542000	1347800	0	10400000	1702600	0	6313700	841980	0	1707100	420050	107440	3472900	6325700	0	8252800	1502600	0	3756100	1088500	0	9919600	452700	0	3144500	635900	0	3114200	529390	0
CERS1	P27544	0	0	0	0	0	0	0	0	0	0	0	0	0	0	0	101540	0	0	0	0	0	0	0	0	0	0	0	0	0	0	0	0	0
RPL10	P27635	445360	124960	0	167320	25523	0	850820	70040	0	262700	52134	0	618500	139860	0	1249700	145770	0	96211	82565	0	378960	79024	0	50116	0	0	34116	0	0	73778	91362	0
RPA1	P27694	0	1801.6	0	0	0	0	0	0	0	0	0	0	27287	0	0	124940	0	0	0	0	0	16637	20462	0	0	0	0	0	0	0	8760.1	22507	0
APEX1	P27695	0	0	0	35588	0	0	0	0	0	91948	0	0	195750	0	0	153930	0	0	16957	0	0	126920	0	0	81144	0	0	9887.2	0	0	140560	0	0
CD82	P27701	562460	188980	0	894650	658990	0	384150	39726	0	811100	291760	0	1632500	722360	0	931240	403460	0	1569100	433800	0	2068100	977250	0	3331000	219370	0	602520	219400	0	1302500	458060	0
CAD	P27708	256830	462730	0	602470	48441	0	1396500	29015	0	964830	37092	0	5335400	611210	0	1699500	0	0	674760	13564	0	1306800	43886	0	677130	0	0	213590	0	0	1781500	270460	0
CALR	P27797	21169000	5753600	0	6868200	3473700	0	10673000	1212300	24835	16980000	2730400	0	16946000	3169400	23891	11786000	4566500	0	7217100	906530	0	2435200	247700	0	967650	0	0	6295200	1231800	0	13237000	4005300	66373
MAP4	P27816	0	0	0	24169	0	0	34314	0	0	22956	0	0	0	22320	0	67575	0	36670	0	0	0	0	0	0	9438.4	0	0	0	0	0	0	0	20566
CANX	P27824	28994000	6524800	0	5914900	3799800	0	18028000	3231200	0	16686000	4363900	0	11769000	1619100	0	11696000	4859700	0	8519400	1053200	0	1677200	68038	0	1030400	12250	0	4102900	1163200	0	7458400	1836600	7049.9
CFP	P27918	270210	82549	131410	398250	326640	76117	299460	151380	0	341600	390040	0	402440	373500	0	1466800	254780	394220	678620	60922	168430	103680	0	60973	295630	0	98696	684130	179340	55787	491690	382750	83569
PIK3R1	P27986	0	0	0	0	0	0	49847	0	1189100	35266	0	0	0	0	0	18896	0	0	0	0	730510	22555	0	0	0	0	0	0	0	0	15240	0	0
PSMB8	P28062	48921	17807	0	259060	0	0	199670	24354	25822	199560	54278	0	1083700	34771	54432	470620	26402	47502	462770	0	0	552770	8576.5	65762	833120	23208	0	102500	0	0	105450	0	0
PSMB9	P28065	23321	10109	0	0	0	0	47553	0	0	79422	12454	0	0	0	0	0	0	23476	144310	0	0	160240	0	0	295190	0	0	36106	0	0	42666	0	0
PSMA5	P28066	174660	160140	0	122600	3892.6	0	253890	3225.5	0	243640	8193.5	0	549580	229290	41555	193920	22795	77029	454520	0	0	1104800	68137	97406	442070	3052.7	13670	331300	0	0	360040	505810	42091
HLA-DMA	P28067	242880	16547	0	0	0	0	0	0	0	95131	131120	0	23249	0	0	116490	49728	0	32959	0	0	10184	0	0	18187	0	0	7244.6	0	0	18735	0	0
HLA-DMB	P28068	237410	0	0	144300	0	0	210940	0	0	291850	68360	0	156570	0	0	115830	0	0	91544	0	0	8790.4	0	0	99184	0	0	25511	0	0	60081	0	0
PSMB4	P28070	201720	0	47293	0	0	0	270350	0	75806	441120	58618	0	0	0	0	0	2616.9	0	411700	0	0	1121300	0	111890	1026800	0	0	378040	0	0	618720	0	0
PSMB6	P28072	0	0	0	0	0	0	0	0	0	41792	0	0	0	0	0	0	0	0	66983	0	0	288690	0	32215	0	0	0	68298	0	0	110370	0	0
PSMB5	P28074	46845	0	0	44885	0	0	49573	0	0	83003	0	0	575720	0	28808	192700	0	0	81123	0	0	473520	0	23737	151070	0	0	162890	0	0	332060	9880	55906
GSTM2	P28161	63674	35670	0	136860	0	0	180990	29483	0	104740	26849	0	199560	115320	0	277760	0	0	60965	0	0	122820	73603	0	35110	0	0	113420	15865	0	116400	194170	0
ABCD3	P28288	0	58442	0	41787	0	0	0	0	0	0	0	0	108880	0	0	109160	0	0	0	0	0	0	0	0	0	0	0	0	0	0	0	15809	0
TMOD1	P28289	7400.5	6667.8	0	0	0	0	0	0	0	298540	55932	0	0	0	0	15765	98718	0	51103	0	0	0	0	0	0	0	0	0	0	0	402150	317430	0
LOX	P28300	21933	63680	0	49948	0	0	0	0	0	86639	0	0	53678	0	0	34260	0	0	0	0	0	15280	0	0	7878.5	22601	0	42345	0	0	0	0	0
NDUFS1	P28331	46115	93046	0	36297	24442	0	183100	184680	0	529150	152480	0	70712	0	0	329690	121860	0	72452	0	0	0	0	0	19409	0	0	14546	0	0	46682	136450	0
MAPK1	P28482	162770	78792	0	23672	85312	0	608880	163650	0	749110	137090	0	322430	105780	0	275750	213100	0	834630	104050	0	447480	47350	0	1206000	20094	0	164420	0	0	343820	3828.6	0
GCA	P28676	482050	66615	0	236520	198040	0	362060	34110	0	1412500	258040	0	103880	6120.6	0	132550	141710	0	726350	0	0	788040	0	0	612480	0	0	143180	0	0	282770	16307	0
GRN	P28799	63955	0	0	0	0	0	59802	0	0	223390	25932	0	30641	0	0	21448	0	0	54946	0	0	29899	0	0	17374	0	0	33120	0	0	28826	0	0
LAP3	P28838	343050	148600	0	279970	43597	0	1297800	377350	122540	1486400	142720	0	2875700	1038700	17278	681930	368810	34893	1746900	105640	0	3034500	773730	10840	17049000	844100	20404	937000	27969	0	557390	89211	0
HSD11B1	P28845	130250	0	0	34029	0	0	0	0	0	0	0	0	63999	0	0	0	0	0	0	0	0	0	0	0	0	0	0	0	0	0	0	0	0
CD34	P28906	164200	18632	0	155760	30082	0	637810	60515	0	589470	119220	0	36487	0	0	554120	174190	0	335400	152180	0	12838	0	0	32191	0	0	86685	29702	0	27762	7724.6	0
CD38	P28907	165220	53522	0	902150	97726	0	1122200	0	0	1014200	73561	0	1348500	17318	1095.2	461040	201110	0	481950	0	0	884270	27232	0	12623000	646200	0	534530	0	0	638870	74729	0
GJB2	P29033	0	0	0	0	0	0	0	0	0	71016	0	0	0	0	0	0	0	0	51036	0	0	3119	0	0	83075	0	0	13826	0	0	0	0	0
S100A2	P29034	0	0	0	0	0	0	0	0	0	11660	0	0	519520	34249	0	0	0	0	26521	0	0	121580	0	0	42876	0	0	0	0	0	0	0	0
PCSK1	P29120	0	0	0	0	0	0	0	0	0	0	0	0	0	0	0	35261	0	0	0	0	0	0	0	0	0	0	0	0	0	0	0	0	0
TPP2	P29144	679780	1660200	0	7961.5	0	0	31796	9431	0	107210	1637900	0	1607700	520150	0	1020500	17058	182680	122960	11891	0	327060	85977	0	131730	0	0	85825	0	0	341610	2628500	76448
IMPA1	P29218	0	0	0	0	0	0	27581	0	0	42558	0	0	0	0	0	0	0	0	55063	0	0	19007	0	0	92456	0	0	10678	0	0	45975	5268.2	0
EPHA2	P29317	104440	29918	0	276610	24533	0	228600	13383	109090	249120	136430	0	731040	72725	0	359590	39699	0	345820	141650	0	245900	0	0	862090	0	0	61424	0	0	67542	177630	103080
EPHB2	P29323	83532	59443	0	166970	0	0	417690	71383	0	627290	68693	0	170060	0	0	141810	114290	0	1001000	235860	0	666070	47308	0	1267100	0	0	397110	0	0	852060	111330	0
PTPN6	P29350	203630	29875	0	458280	0	0	483400	8080.7	0	635670	0	0	216770	4849.7	0	132700	16831	0	196950	0	0	1078600	92887	0	3096100	0	0	258110	0	0	591320	22675	0
SHC1	P29353	0	0	0	0	0	0	12904	0	0	0	0	0	0	0	0	0	0	0	14934	0	0	24629	0	0	34207	0	0	0	0	0	0	0	0
CRABP2	P29373	1012900	135090	0	1794100	100220	0	396470	0	0	299500	3382.6	0	2367900	503280	12841	189200	0	0	142500	25465	0	698650	93876	0	529520	0	0	78031	0	0	478370	29948	0
TKT	P29401	351800	21594	0	892180	230560	10385	778980	52032	59103	1799500	304080	6120.2	1972000	589200	98637	559410	164020	0	1721500	192100	0	4121200	988450	127120	2967700	37797	0	548020	71457	0	1092800	212190	26034
CASP1	P29466	0	0	0	0	0	0	0	0	0	79176	0	0	0	0	0	0	20150	0	11405	0	0	36653	0	0	388020	0	0	4560.2	0	0	0	0	0
SERPINB3	P29508	0	0	0	187520	0	0	0	0	0	47531	0	0	52342	0	0	0	29833	0	74734	0	0	0	0	0	94738	0	0	0	0	0	27209	0	0
PML	P29590	0	0	0	0	0	0	0	0	0	0	0	0	43868	0	0	5769.6	0	0	0	0	0	0	0	0	0	0	0	0	0	0	0	0	0
TYK2	P29597	97129	2038.2	0	233050	0	0	152120	0	0	211490	0	0	97726	2342.1	0	106050	0	0	147080	0	0	261960	0	0	1728400	0	0	28322	0	0	469050	101300	0
SERPINA4	P29622	17343	77987	512980	380960	86373	518920	290810	230440	558080	106650	383970	1329200	80140	67758	622640	107520	259200	32161	197020	89548	702990	359360	157570	287280	154230	61122	687060	381560	0	301510	139650	62102	337900
EEF1D	P29692	81096	273580	10461	460370	456730	0	51045	31464	0	115610	185570	0	345450	148510	0	214060	26688	0	94755	31500	0	476730	118520	69086	324280	0	0	45039	0	0	49667	51106	0
OAS2	P29728	35935	1004000	0	88039	0	0	1519400	509560	0	191120	0	0	639990	94274	0	25036	787780	0	114090	0	0	481130	0	0	1651000	37176	0	134910	0	0	224490	256040	0
CRABP1	P29762	0	0	0	0	0	0	0	0	0	0	0	0	20098	0	0	0	0	0	0	0	0	0	0	0	0	0	0	0	0	0	0	0	0
MARCKS	P29966	4347300	1659100	0	6931000	3760200	0	6629300	1801100	81582	5762600	1450100	0	3275200	1307200	0	5941600	2648200	0	4741300	1775900	0	8708800	1406400	0	23505000	2000300	0	4574400	1769900	0	6052200	3076100	24231
AQP1	P29972	2589900	1638400	0	3599900	2051800	0	10693000	2989600	0	5166100	1946500	0	3931900	1276100	0	3485900	6553800	0	9498300	6588000	0	616510	140950	0	10663000	764300	0	1516700	1058200	0	3124200	632950	17531
GNA11	P29992	1099900	305130	0	1237700	337140	0	2342900	149240	0	1596500	1360200	0	2041700	849490	0	911900	574690	0	1788700	554060	0	1179200	17658	0	2123900	45276	0	415450	20047	0	1190500	481300	0
ERP29	P30040	706690	593960	0	0	198710	0	76085	186510	0	1426000	210930	0	0	67889	0	0	202110	0	314930	47796	0	91340	0	0	0	0	0	259260	0	0	409170	201240	0
PRDX6	P30041	3549600	868170	0	3305500	809440	0	5539400	1502100	48962	4287000	1248900	0	6834200	1615900	180240	3254800	2344600	48363	5129300	3363000	0	5185600	1237500	0	7069300	197190	0	1881900	720620	0	7396600	2699200	247560
BLVRB	P30043	0	40041	0	90964	106270	0	351460	367250	0	1576400	480080	0	236960	160040	0	296020	515670	0	567490	206750	0	848240	85356	0	507380	0	0	306810	415210	0	882410	107910	5895.1
PRDX5	P30044	95035	171970	0	0	306900	0	612030	250130	0	1589900	869370	0	64389	412690	0	0	305310	0	1122200	526690	0	993970	130020	14933	1767800	69093	0	414440	81601	0	1127800	328320	0
DDT	P30046	37820	0	0	11553	0	0	76161	0	0	7248.1	0	0	264790	92222	0	13245	70866	0	46789	0	0	92242	0	0	158840	0	0	42109	69555	0	0	26419	0
PRDX3	P30048	0	200750	0	0	169230	0	0	32401	0	468410	174850	0	79239	193460	0	11189	65609	0	16530	0	0	0	0	0	36257	0	0	11667	0	0	160120	297230	0
RPL12	P30050	0	0	0	0	0	0	187390	0	0	445530	0	0	0	0	0	13640	0	0	139180	0	0	1079700	91157	63917	507440	0	0	57946	0	0	137340	0	0
ECHS1	P30084	16483	147630	0	21577	77742	0	9108.9	0	0	193210	146550	0	579040	207450	0	36191	0	0	0	0	0	0	0	0	0	0	0	0	0	0	171350	742580	0
CMPK1	P30085	0	0	0	0	31130	0	140770	0	0	165500	49419	0	8866.8	43447	0	0	36075	0	53698	0	0	267040	14635	0	271840	0	0	3199.2	0	0	112200	0	0
PEBP1	P30086	622320	143430	0	160840	237090	0	2399900	0	0	2173600	662510	0	2924600	796910	0	6416.9	208730	0	2220800	428890	0	2308400	233590	0	2053300	0	0	525500	0	0	3257200	726200	9430.2
PDIA3	P30101	25679000	11395000	0	7103600	6688500	0	11291000	4112900	0	21842000	5285300	17683	11584000	5426900	0	10613000	4638100	37375	11254000	2638000	0	2327300	379500	0	1517700	252780	0	5926200	2235800	0	6639500	2535200	0
PPP2R1A	P30153	1129900	169900	0	1068000	164290	0	1773700	620330	13669	2272900	418690	0	2407000	154270	0	1536900	816250	0	1414600	82215	0	1919100	261300	0	3739900	96960	0	623340	80016	0	1940400	392950	8339.8
PPP2R1B	P30154	0	0	0	0	0	0	0	0	0	0	0	0	0	0	0	108850	0	0	0	0	0	0	0	0	0	0	0	0	0	0	0	0	0
CD6	P30203	41422	0	0	124940	0	0	5997.7	0	0	175740	0	0	0	0	0	179120	0	0	101170	0	0	39535	0	0	458020	0	0	59617	0	0	257010	0	0
FCER1G	P30273	0	1269500	0	426380	92532	0	332300	77348	0	2671000	231750	0	457890	49430	0	326480	0	0	1402400	100030	0	4429600	165850	0	10212000	1246900	0	882660	0	0	1524800	144390	0
TM4SF1	P30408	969320	508580	0	626640	564310	0	4820200	1036900	0	1059500	958290	0	1305600	777940	0	0	2882200	0	1272700	128880	0	439710	450620	0	972190	349000	0	225670	0	0	777720	1067200	0
NMT1	P30419	30522	0	0	23794	0	0	12786	0	0	59340	0	0	79070	0	0	60882	0	0	10034	0	0	143850	19404	0	126820	0	0	0	0	0	0	0	0
HLA-F	P30511	40727	98448	0	210430	0	0	281090	20573	0	149460	0	0	465680	50601	0	245830	0	0	148860	0	0	18685	0	0	426920	0	0	51913	0	0	185170	33467	0
HMOX2	P30519	1497600	12291	0	365970	6359.9	0	918050	0	0	597080	34891	0	692990	0	0	655970	24934	0	134490	0	0	0	0	0	0	0	0	57663	0	0	235380	49730	0
ADSS	P30520	33923	0	0	60517	0	0	122040	0	0	119190	0	0	261420	0	0	0	0	0	78472	7932.5	0	338800	93032	0	331320	0	0	3491.6	49495	0	36672	0	0
AXL	P30530	13755	0	0	0	0	0	200670	0	0	57751	0	0	21813	0	0	107870	79447	0	113340	0	0	0	0	0	495820	0	0	18416	0	0	93627	0	0
LRPAP1	P30533	637620	74718	0	47576	0	0	385050	19616	0	250890	18656	0	128470	0	0	99740	0	0	56125	0	0	13258	0	0	0	0	0	16292	0	0	45438	10503	0
TSPO	P30536	77511	138090	0	0	73898	0	127830	49289	0	136820	98465	0	48931	55410	0	22365	49744	0	7633	0	0	0	0	0	0	0	0	0	0	0	0	20413	0
OXTR	P30559	17326	0	0	0	0	0	0	0	0	0	0	0	0	0	0	0	0	0	0	0	0	7499.2	0	0	0	0	0	0	0	0	0	0	0
ADSL	P30566	0	0	0	123440	0	0	16366	27074	0	34629	0	0	94871	0	0	269520	0	0	10445	0	0	114580	35991	0	96220	0	0	43339	0	0	14002	0	0
CLIP1	P30622	0	0	0	0	0	0	0	0	0	0	0	0	5939.2	0	0	635100	0	0	0	0	0	0	0	0	0	0	0	0	0	0	0	0	0
SRI	P30626	1096800	123900	0	44025	25454	0	528020	9968.8	0	2520200	124470	0	202280	231530	0	0	89147	0	1607800	285360	0	2646000	23732	0	645000	0	0	734590	57968	0	2932100	138590	0
GNA15	P30679	0	0	0	0	0	0	0	0	0	10176	0	0	0	0	0	0	0	0	0	0	0	0	0	0	67171	0	0	0	0	0	0	0	0
GSTT1	P30711	121350	9476.3	0	0	0	0	124490	19755	0	364280	73250	0	0	0	0	65277	62858	0	287020	0	0	0	0	0	92901	0	0	23647	0	0	82076	4119.3	0
SERPINB1	P30740	584690	159900	0	787020	344960	0	887470	203990	0	1756900	429640	0	930950	235960	19414	677740	371470	0	967820	116960	0	1464100	63194	0	2711700	88009	0	328660	0	0	699760	152660	51511
SLC7A1	P30825	0	0	0	0	0	0	0	0	0	20487	0	0	0	0	0	26329	0	0	53200	0	0	97224	0	0	97892	0	0	11963	0	0	41482	0	0
ALDH1B1	P30837	0	0	0	0	0	0	0	0	0	0	0	0	10358	0	0	0	0	0	0	0	0	0	0	0	0	0	0	0	0	0	0	0	0
POLR2B	P30876	0	0	0	1847.6	0	0	18572	0	0	0	0	0	112750	0	0	93120	48933	0	0	0	0	0	0	0	0	111420	0	0	0	0	0	324840	0
LCN1	P31025	0	0	0	0	0	0	0	0	0	0	0	0	0	0	0	0	0	0	0	108910	0	0	0	0	0	0	0	0	0	0	218090	0	0
SDHA	P31040	262670	165870	0	116260	0	0	225380	29643	0	409800	93247	4266.3	779700	18237	0	859620	0	0	107870	0	0	14386	0	0	0	0	0	9984.2	0	0	119570	157400	0
CORO1A	P31146	953190	228180	0	681980	348270	0	1399900	22323	156030	1818900	485270	0	613790	120850	0	1252600	380970	86198	1111500	234320	0	1784100	996290	107240	3355200	348480	0	535290	155100	0	1164100	272540	0
GDI1	P31150	263920	6883.5	0	96824	65095	0	744160	0	0	1190800	221060	0	440130	199090	0	100880	0	0	687040	81871	0	1892700	286490	16139	1850700	0	0	243070	0	0	1269600	217880	0
S100A7	P31151	0	0	0	0	0	0	0	0	0	9678.6	0	0	0	12372	0	0	13867	0	19024	51167	0	0	0	0	0	0	0	0	0	0	0	0	0
MAT2A	P31153	0	0	0	94919	0	0	0	0	0	78561	0	0	181490	0	0	93737	0	0	51903	0	0	237720	0	0	208200	0	0	28533	0	0	18002	0	0
PRKAR2B	P31323	0	0	0	0	0	0	0	0	0	100970	0	0	0	58956	0	0	0	0	39647	9410.4	0	38629	0	0	43320	0	0	0	0	0	47675	0	0
CASQ1	P31415	0	0	0	98141	44080	0	51302	0	0	0	0	0	0	0	0	0	0	0	0	0	0	0	0	0	0	0	0	0	0	0	0	0	0
SDC4	P31431	0	0	0	96025	0	0	0	0	0	28587	0	0	54924	127090	0	0	0	0	45269	0	0	189440	47131	0	513310	96740	0	10846	0	0	40066	0	0
DNAJA1	P31689	248780	37671	0	207240	21166	0	508820	108460	0	221710	33311	0	731160	79834	0	80714	95972	0	271330	25101	0	588550	35512	0	1004500	18361	0	60073	0	0	187660	23988	0
AKT1	P31749	29854	0	0	150770	0	0	124970	0	0	293720	0	0	50512	0	0	22648	0	0	91256	0	0	116370	0	0	394080	0	0	51350	0	0	156600	0	0
AKT2	P31751	5231.4	0	0	307630	0	0	28494	0	0	158660	0	0	217840	0	0	85784	0	0	14352	0	0	43941	0	0	198930	0	0	0	0	0	10820	0	0
UQCRC1	P31930	137300	74895	0	81033	44651	0	254000	111660	0	613050	121420	0	436950	59153	0	251310	181310	0	93921	0	0	0	0	0	17404	0	0	3480.3	0	0	43075	273580	0
HIBADH	P31937	0	127050	0	0	54817	0	0	0	0	196030	250410	0	0	0	0	0	12664	17945	53329	0	0	25678	0	0	14128	0	0	0	0	0	104530	418300	0
ATIC	P31939	408640	105090	0	365610	34556	0	912030	100390	0	987550	136010	0	1308500	284660	0	398360	272090	0	958370	253860	0	1267100	170490	0	2389100	39549	0	507270	0	0	945840	49361	0
HNRNPH1	P31943	32968	119160	0	50561	0	0	360210	219070	0	176750	52074	0	368610	277050	0	174930	124350	0	51865	42443	0	280580	205830	0	127530	0	0	24587	0	0	38380	41112	0
CASP14	P31944	45505	56805	18994	0	0	0	0	20522	0	13427	0	58473	0	0	119410	4133.2	100130	0	25569	210190	17101	10526	0	17504	0	0	0	14149	35241	31406	42767	0	91426
YWHAB	P31946	2597300	2080700	31233	2769700	1932300	0	4185800	1367600	163040	5692300	1789800	15619	2053400	1714600	40599	2553600	2332200	0	4825200	879180	0	7611500	1864000	152350	10279000	1071500	0	2366200	1130800	0	6077500	1765300	30051
SFN	P31947	0	0	0	2195600	0	0	0	0	0	3748.7	0	0	1119000	49836	0	0	0	0	38689	0	0	229100	0	0	476250	0	0	31692	0	0	45878	0	0
STIP1	P31948	207300	51778	0	165140	64678	0	586760	37721	0	670600	159510	0	1690800	924060	24747	322260	85141	0	377270	144890	0	971280	32261	0	855110	19387	0	222910	53626	0	540940	84486	2593.6
S100A11	P31949	7450100	2463300	27026	2234700	1925700	26356	6757400	1982900	123410	11958000	3984500	168840	6211800	2092000	0	1103900	2111700	185290	6466600	1909900	32566	7464000	1284500	106100	12663000	1021700	0	2610100	857470	0	3562600	731380	0
FCGR2B	P31994	1160800	52517	0	411710	0	0	618360	0	0	2128300	176870	0	231620	0	0	224970	35951	0	540000	0	0	2565900	47405	0	2507000	12080	0	336090	26063	0	519090	30423	0
CEACAM8	P31997	256670	15559	0	730810	35497	0	63202	0	0	183130	12676	0	175470	0	0	442400	0	0	47640	0	0	8545.9	0	0	0	0	0	0	0	0	7397.8	0	0
L1CAM	P32004	0	0	0	286090	60810	0	0	0	0	53417	0	0	109230	0	0	28284	0	0	22439	0	0	1154100	147540	17241	371290	0	0	10463	0	0	26280	0	0
PRDX2	P32119	350310	361140	0	57683	402690	0	1541500	483980	180530	2711600	1143700	103820	1319700	1008900	0	313400	901790	126810	1290500	726640	0	1886800	442330	0	1298000	118130	0	597970	569190	0	6322100	2086900	0
ARRB2	P32121	23567	0	0	102630	0	0	81782	0	0	104110	0	0	52433	0	0	151790	0	0	17223	0	0	85240	0	0	252360	0	0	8748.2	0	0	11617	0	0
CCR1	P32246	0	0	0	61050	0	0	161950	0	0	143410	0	0	107010	0	0	0	0	0	256300	0	0	774560	0	0	1933600	0	0	148920	0	0	232990	0	0
GPR183	P32249	0	0	0	0	0	0	0	0	0	9399.3	0	0	0	0	0	0	0	0	11657	0	0	39718	0	0	25287	0	0	0	0	0	26885	0	0
CDA	P32320	0	0	0	0	0	0	0	0	0	51083	0	0	0	0	0	0	0	0	48793	0	0	49606	0	0	55007	0	0	0	0	0	28534	0	0
DCTD	P32321	0	0	0	25474	0	0	24234	0	0	0	0	0	0	0	0	22852	0	0	0	0	0	0	0	0	0	0	0	0	0	0	0	0	0
PYCR1	P32322	0	0	0	0	0	0	0	0	0	0	0	0	10859	0	0	0	0	0	0	0	0	0	0	0	0	0	0	0	0	0	0	0	0
SLC8A1	P32418	165310	6146.8	0	168010	0	0	119930	0	0	225670	0	0	74589	0	0	199990	13145	0	40297	0	0	173530	0	0	664600	8871.6	0	16635	0	0	20253	0	0
GBP1	P32455	808900	124200	0	984000	125320	0	1078600	201580	17994	712260	97437	0	1231400	189160	0	763270	349630	9819.8	419990	24431	0	393110	55831	0	20878000	893920	30303	382940	9570.2	0	410230	10843	0
GBP2	P32456	0	0	0	0	0	0	166770	0	0	110910	0	0	47618	0	0	0	0	0	236590	0	0	80666	0	0	1563000	0	0	30449	0	0	29303	0	0
STX2	P32856	26443	0	0	0	0	0	350690	9505.6	0	318690	176080	0	0	0	0	34604	119950	0	71453	67070	0	26710	0	0	231550	0	0	2860.1	0	0	59487	2226.7	0
DSG3	P32926	65753	0	0	0	0	0	0	0	0	124170	0	0	34300	0	0	14965	0	0	39049	0	0	0	0	0	57183	0	0	0	0	0	0	0	0
ICAM3	P32942	148030	33277	0	277590	52691	0	40644	0	0	803730	0	0	41705	0	0	0	0	0	480320	0	0	671380	0	0	1441500	0	0	174540	0	0	480140	0	0
RPL9	P32969	305770	305640	0	62159	101650	0	813440	793410	0	418420	266500	0	163480	348490	0	559380	714430	9882	145580	112230	0	688440	278410	0	279320	0	0	39934	0	0	92134	96108	0
CD70	P32970	0	0	0	0	0	0	0	0	0	0	62752	0	0	0	0	0	0	0	0	0	0	0	0	0	0	0	0	0	0	0	0	0	0
ACSL1	P33121	566480	111490	0	210420	25872	0	424500	237170	0	925360	397810	0	402710	27245	0	528690	106940	0	247800	0	0	55821	0	0	45652	0	0	52647	0	0	0	0	0
KIF5B	P33176	100890	74729	0	213820	30384	1214500	738640	114200	358850	524900	11357	990860	636610	263890	0	429020	464830	494480	2221900	28540	0	794770	37414	0	901330	0	944470	1846200	0	0	2687000	26092	0
LSP1	P33241	110510	27295	0	52232	61387	0	135310	24396	0	315310	34667	0	0	0	0	107130	57997	0	79451	18065	0	78523	0	0	186440	0	0	46723	26393	0	97459	34117	0
ABCC1	P33527	287440	24037	0	592350	18416	0	740620	24069	0	1160700	38663	0	261910	0	0	351000	51913	0	742260	129380	0	1699500	0	0	2124100	0	0	230330	0	0	220520	13124	0
HIST1H2BB	P33778	0	99395	0	0	0	0	172280	118500	0	242820	108840	0	0	48227	0	52719	0	0	250570	122950	0	131300	239770	0	0	0	0	63143	179690	0	0	149350	0
ABCD1	P33897	0	6108.9	0	0	0	0	0	0	0	18771	0	0	0	0	0	0	0	0	0	0	0	0	0	0	0	0	0	0	0	0	0	0	0
MAN1A1	P33908	666830	39550	15120	354060	0	0	189520	0	0	491350	74493	0	111200	0	13097	567890	0	0	219670	0	50266	679110	576070	246310	436180	109100	124090	98353	0	0	83153	16714	93453
KDELR2	P33947	1040800	98371	0	236260	33336	0	530170	31407	0	173080	57811	0	548610	39086	0	962850	77206	0	98293	0	0	11311	0	0	20690	0	0	29070	0	0	67931	21778	13169
MCM7	P33993	0	0	0	0	0	0	0	0	0	0	0	0	0	0	0	11856	0	0	0	0	0	0	0	0	0	0	0	0	0	0	0	0	0
RNASE4	P34096	0	0	0	0	0	0	0	0	0	0	0	0	0	0	0	0	0	0	33583	20606	0	16207	0	0	138580	0	0	12343	0	0	59091	0	3515.7
SDC2	P34741	45787	0	0	157550	0	0	0	0	0	0	0	0	0	0	0	83316	0	0	8661.4	0	0	9789.3	0	0	11418	0	0	5349.6	0	0	7235.4	0	0
CD68	P34810	330320	104240	0	87984	81453	0	783030	119010	0	474050	249520	0	147530	66822	0	86105	146010	0	238350	33051	0	280920	45609	0	116420	0	0	103380	79868	0	147050	50942	0
SHMT1	P34896	0	0	0	0	0	0	24338	0	0	0	0	0	99424	0	0	0	0	0	0	0	0	75799	17891	0	10709	0	0	0	0	0	0	0	0
SHMT2	P34897	0	42789	0	0	6075	0	0	0	0	39416	43499	0	110950	87355	0	8559.3	0	0	910.14	0	0	89026	68896	0	2434.9	0	0	0	0	0	124860	806240	0
EVI2B	P34910	197010	53640	0	0	191780	0	335440	51212	0	682370	59589	0	38356	16719	0	81491	0	0	1125500	0	0	577000	27037	0	1948300	56893	0	121400	40213	0	232640	48620	0
EPHX2	P34913	0	9277.9	0	0	0	0	0	0	0	0	0	0	0	0	0	0	0	0	0	0	0	0	0	0	0	0	0	0	0	0	0	0	0
HSPA1L	P34931	0	16118	0	0	0	0	0	0	0	0	0	0	0	0	0	0	0	0	0	0	0	0	0	0	0	548890	0	0	0	0	0	0	0
HSPA4	P34932	181960	62994	0	138330	21573	0	424760	0	3663.7	1264300	103140	0	792360	661910	0	136360	63354	0	771020	201330	0	3499100	886480	40832	1816000	61486	0	308520	25599	0	443500	125540	13207
GRK5	P34947	0	0	0	182490	0	0	126010	0	0	0	0	0	57302	0	0	50268	0	0	0	0	0	4572.6	0	0	112250	0	0	0	0	0	8444.6	0	0
MPI	P34949	32518	0	0	79134	0	0	250120	0	0	242290	0	0	0	0	0	31433	0	0	135540	0	0	128230	0	0	333680	0	0	8882.9	0	0	64371	0	0
GPC1	P35052	29246	6546.9	0	197890	0	0	10616	0	0	22354	0	0	115110	0	0	103020	0	0	0	0	0	29892	0	0	212480	0	0	6893.2	0	0	83051	0	0
PFN2	P35080	0	64249	0	0	0	0	0	79239	0	65253	67998	0	0	80768	0	0	37493	0	40340	27355	0	184630	103190	0	136900	27284	0	0	24633	0	131450	57668	0
CTNNA1	P35221	5475300	1235300	0	4064000	1628300	0	5963400	955040	0	4394400	702080	0	5875400	1116500	64348	3287800	877240	0	5114900	2325400	0	7335400	654010	0	10389000	377690	0	2130900	433670	0	3758600	890700	8291.9
CTNNB1	P35222	3301300	858170	0	2490300	808240	0	4623800	631320	0	2997300	382480	0	3619700	884000	0	1820800	903050	0	3133400	1530100	0	3606300	529380	0	6070400	281690	0	1215500	234860	0	2166800	592980	17955
NOS2	P35228	0	0	0	0	0	0	0	0	0	0	0	97659	0	0	0	0	0	0	0	0	0	0	0	0	0	0	0	0	0	0	0	0	0
PHB	P35232	438770	879930	0	97816	474930	0	766840	214120	0	774120	554760	0	538530	311250	0	652270	281460	0	203120	55242	0	83355	0	0	0	0	0	45886	10917	0	257920	837180	0
SERPINB6	P35237	125490	60421	0	397800	0	0	272600	77821	0	1120800	170740	0	391460	24720	0	382290	0	0	543310	62871	0	1541700	200230	0	1442200	0	0	90580	0	0	260480	55567	0
NF2	P35240	136670	0	0	57973	0	0	58250	0	0	111850	0	0	122700	0	0	93228	0	0	80785	59885	0	58037	0	0	589720	0	0	35395	0	0	36301	0	0
RDX	P35241	544940	405100	0	1377300	598970	0	4359400	718360	0	2979500	1498200	0	1490500	1204000	0	1381700	1810000	0	2577900	1437900	0	3450000	2050700	0	7021500	706190	0	763300	277490	0	1351000	471660	0
RPA3	P35244	0	17672	0	0	0	0	0	0	0	0	0	0	13479	18726	0	13179	0	0	0	0	0	9675.1	41271	0	0	0	0	0	0	0	0	33371	0
RPL22	P35268	105240	79883	0	0	7067.3	0	58470	247910	0	117790	51585	0	37902	126720	0	65807	0	0	39309	139000	0	427670	59078	18518	143270	52415	0	0	0	0	19260	163470	0
SPR	P35270	0	13069	0	30617	55020	0	207980	227250	0	182110	47015	0	159690	11523	0	85204	230840	0	136890	69255	0	133160	72782	0	208290	0	0	19294	0	0	13752	0	0
HRH1	P35367	0	0	0	0	0	0	0	0	0	0	0	0	0	0	0	0	0	0	0	0	0	0	0	0	0	0	0	0	0	0	0	0	11450
THBS2	P35442	0	4379.4	0	71875	0	0	0	0	0	23881	0	0	46624	0	0	137240	0	17045	0	0	0	843660	938600	578030	2394.2	0	0	959390	55738	46713	18479	23476	0
THBS4	P35443	0	0	0	22770	0	0	0	0	10927	0	0	0	0	128170	103530	2852.8	0	28655	0	0	0	0	0	0	0	0	26170	0	0	0	0	8788.2	43388
CBS	P35520	0	0	0	0	0	0	0	0	0	0	0	0	23779	0	0	0	0	0	0	0	0	11134	0	0	0	0	0	0	0	0	0	0	0
SAA4	P35542	620770	10657000	3831600	1417400	3833000	2917800	596450	3083200	745170	337190	10913000	2971400	192370	308970	1463900	184350	1616700	545230	647680	2565500	4697000	2942000	15466000	12809000	726940	15495000	5727900	3203100	11557000	7785400	830110	6784200	5718400
FBN1	P35555	445060	46777	0	558090	153700	0	853160	41530	0	683700	0	0	1298000	315240	0	582800	21411	0	202480	0	0	16910	53787	0	223830	53868	0	854460	663430	0	582270	155460	0
AGL	P35573	0	0	0	0	0	0	0	0	0	0	0	0	40953	0	0	6528.4	0	0	0	0	0	0	0	0	0	0	0	0	0	0	0	0	0
MYH9	P35579	6379600	35905000	144530	6468500	20674000	5647.2	15612000	22260000	1102900	17892000	24152000	0	16263000	21273000	269140	13446000	15708000	3216300	8450800	10922000	105680	13388000	5369800	692860	14470000	7930600	12822	7657200	2816800	0	5267500	17669000	217140
MYH10	P35580	381190	3571100	0	998290	4847700	0	4313900	5408600	64452	3596900	4293400	0	621690	887490	0	5663500	6001300	211150	2167200	3576500	0	1289200	374820	0	2023100	565950	0	608650	110910	0	1829900	7797300	4841.3
COPB2	P35606	1331200	258690	0	988990	147950	0	4364900	899400	0	2266100	279660	35535	1969600	337930	0	1276600	979060	84188	580220	38167	0	991590	336020	0	807460	0	0	163280	0	0	1017200	198150	22987
ACTN2	P35609	0	0	0	0	0	0	0	0	0	0	134010	0	0	0	0	147890	0	0	0	0	0	0	0	0	0	0	0	0	0	0	0	0	0
SOAT1	P35610	553640	49517	0	400510	0	0	260940	0	0	79224	0	0	433130	13405	0	405370	18211	0	40647	0	0	0	0	0	0	0	0	0	0	0	0	0	0
ADD1	P35611	482680	188730	0	694190	503210	0	999140	117970	0	2539700	261270	0	630040	100040	0	1065200	264310	0	1045700	472110	0	384250	14528	0	2837300	149920	0	323220	109980	0	1445000	965610	0
ADD2	P35612	0	0	0	0	0	0	161200	0	0	1111000	151410	0	93014	0	0	107660	0	0	201670	0	0	22061	0	0	149510	0	0	29384	0	0	776320	331630	0
BSG	P35613	4496300	1139900	0	4903800	1153300	0	10674000	1429400	0	4577300	1141700	0	6069300	1227500	0	5987800	2035500	0	5078200	3175700	0	5296600	629760	0	7561000	386100	0	1851000	819020	0	2886200	790100	0
FUS	P35637	235340	0	0	44419	0	0	0	0	0	28705	0	0	178020	91129	0	91255	0	0	20416	0	0	77478	0	0	56509	0	0	0	0	0	39431	0	0
DEK	P35659	0	0	0	0	0	0	5911.6	0	0	0	0	0	0	0	0	281940	0	0	0	0	0	0	0	0	0	0	0	0	0	0	0	0	0
ATP7B	P35670	13179	0	0	0	0	0	41890	0	0	0	0	0	30339	0	0	64055	0	0	0	0	0	0	0	0	0	0	0	0	0	0	0	0	0
MYH11	P35749	0	0	0	0	0	0	0	0	0	0	0	0	0	0	0	0	0	0	0	0	0	76355	0	0	0	0	0	0	0	0	0	0	0
GLRX	P35754	0	0	0	0	0	0	0	0	0	26393	0	0	0	0	0	0	0	0	40168	0	0	49787	0	0	43012	0	0	0	0	0	42947	0	0
PPM1A	P35813	0	0	0	0	0	0	27050	0	0	39448	0	0	0	0	0	0	0	0	12666	0	0	0	0	0	65337	0	0	0	0	0	8194.2	0	0
IGFALS	P35858	123550	138160	778450	210040	48810	1016400	218160	227050	952280	127680	231970	1618100	53596	95612	1014100	75018	216180	451980	316240	0	758370	1652000	1569300	686120	444730	694640	928170	790210	135110	863190	200450	85192	433750
HMGCL	P35914	0	10898	0	0	0	0	0	0	0	0	0	0	0	0	0	0	0	4051.7	0	0	0	0	0	0	0	0	0	0	0	0	0	0	0
KDR	P35968	15428	0	0	0	0	0	312430	49096	0	44210	0	0	0	0	0	13444	63496	0	69562	33276	0	4750.2	0	0	86550	0	0	2120.4	0	0	11883	0	0
PSMC2	P35998	0	0	0	0	0	0	69036	0	0	165440	45630	0	0	77950	0	0	83510	46067	28868	0	0	348590	60771	0	154650	14938	0	11724	0	0	40762	0	0
SLC16A2	P36021	0	0	0	0	0	0	209000	0	0	88139	0	0	0	0	0	166670	69016	0	172620	82087	0	0	0	0	23548	0	0	0	0	0	0	0	0
CHI3L1	P36222	0	0	0	0	0	0	0	0	0	39003	0	0	0	0	0	0	0	0	57148	0	0	0	0	0	0	0	0	182040	0	0	45055	0	0
GGT5	P36269	137200	14458	0	119790	0	0	1604600	161810	0	953750	162690	0	76705	0	0	563900	438500	0	1141400	81821	0	0	0	0	626600	0	0	112860	0	0	180690	23059	10486
ARL3	P36405	6325	19218	0	0	0	0	0	0	0	441820	51387	0	25229	0	0	0	27101	0	194810	0	0	392640	0	0	380550	0	0	161120	0	0	328000	22137	0
TRIM23	P36406	0	130780	0	0	0	0	0	0	0	77313	115190	0	0	98592	0	0	135440	0	318220	0	0	241410	0	0	534880	58295	0	68087	68412	0	167720	58406	0
MAP2K2	P36507	0	0	0	30750	0	0	71364	57855	0	82005	0	0	83904	0	0	27170	0	0	37963	0	0	74409	0	0	199120	0	0	3251.6	0	0	21630	0	0
ATP5C1	P36542	0	139860	0	0	42664	0	0	72046	0	216410	90114	0	71107	25448	0	110110	67768	0	20580	0	0	0	0	0	8817.2	0	0	14107	0	0	25270	206630	0
ATP6V1E1	P36543	176880	0	0	189050	0	0	76934	0	0	239080	33285	0	536740	0	0	279280	0	0	104620	0	0	235950	0	0	231200	0	0	105960	0	0	130000	0	0
CPOX	P36551	0	0	0	0	0	0	0	0	0	0	0	0	0	0	0	19652	0	0	0	0	0	0	0	0	0	0	0	0	0	0	0	0	0
RPL4	P36578	1106600	160330	0	560700	221020	0	1906900	280310	0	484880	75820	0	2969100	325350	0	4113000	89454	0	119930	75511	0	554300	67755	0	169690	0	0	31108	0	0	139230	207940	0
LONP1	P36776	0	14027	0	0	15736	0	0	0	0	0	10675	0	6183.3	0	0	6545	0	0	0	0	0	0	0	0	0	0	0	0	0	0	0	47950	0
PGM1	P36871	216810	475940	0	786980	133100	0	775730	82619	0	1327400	445520	0	563170	274840	0	540080	181170	0	1595500	307900	0	1667400	310700	12767	1775200	22080	0	511320	17034	0	808000	16473	0
PPP1CC	P36873	148200	15564	0	212910	28906	0	175390	13520	0	93247	0	0	210780	0	0	163180	0	0	82129	0	0	57799	0	0	157920	0	0	21487	0	0	89368	47926	0
FLT3	P36888	22636	24279	248400	0	0	307630	0	0	136240	0	0	0	0	0	399800	39457	38165	132490	0	0	160280	0	0	0	0	0	333480	0	0	0	0	0	428590
TGFBR1	P36897	0	0	0	0	0	0	0	0	0	92292	0	0	0	0	0	95676	0	0	0	0	0	0	0	0	150100	0	0	0	0	0	3505.6	0	0
LTBR	P36941	0	0	0	52497	0	0	0	0	0	50646	0	0	17825	0	0	148030	0	0	80542	0	0	101580	0	0	58606	0	0	106170	0	0	74181	0	0
SERPINF1	P36955	110870	186690	1314000	405620	156930	1831700	154080	15939	766340	310410	188020	2208300	627790	1211000	1858700	148220	37423	212380	884420	0	1877300	896430	5354400	3665900	443650	3432200	2144300	1383100	36839	1077100	653570	3370200	1057800
DLST	P36957	66514	227630	0	251340	61580	0	208270	0	0	0	84349	0	135490	0	0	124160	55005	0	0	0	0	35620	0	0	48107	0	0	2990.7	31429	0	29770	351360	0
GMPR	P36959	0	0	0	0	0	0	0	0	0	0	9685.7	0	0	0	0	0	0	0	0	0	0	0	0	0	0	0	0	0	0	0	0	0	0
GPX4	P36969	17260	68609	0	14909	57025	0	254510	158240	0	412480	63305	0	0	40994	0	0	232260	0	279310	41364	0	325050	25371	0	655910	0	0	70590	0	0	179900	60388	0
CFHR2	P36980	0	0	0	0	0	0	0	0	45669	126550	0	0	0	0	0	0	0	0	93785	0	0	146130	0	0	85561	0	31213	186420	0	101850	149440	4341.7	0
ACVRL1	P37023	0	0	0	0	0	0	0	0	0	9866.6	0	0	0	0	0	0	0	0	0	0	0	17418	0	0	295560	0	0	0	0	0	0	0	0
HSD17B2	P37059	14116	0	0	0	0	0	222000	0	0	0	0	0	0	0	0	78892	0	0	0	0	0	0	0	0	0	0	0	0	0	0	0	0	0
SRP14	P37108	0	43955	0	0	66662	0	0	102260	0	38943	45103	0	0	0	0	184270	56818	0	25921	32148	0	107150	32521	0	28621	24997	0	21148	0	0	35033	54632	0
TGFBR2	P37173	0	0	0	8077.6	0	0	35339	0	0	42189	0	0	0	0	0	20119	0	0	27103	0	0	13394	0	0	116210	0	0	5109	0	0	42422	0	0
HPCAL1	P37235	142770	38255	0	66492	30891	0	1018200	264460	0	568850	181770	0	101760	21738	0	380920	467380	0	357110	49257	0	194110	20086	0	404600	0	0	88516	0	0	166200	20104	0
FDFT1	P37268	95029	0	0	0	0	0	0	0	0	0	0	0	0	0	0	0	0	0	0	0	0	0	0	0	0	0	0	0	0	0	0	0	0
TAGLN2	P37802	1276800	585980	0	2609100	1078300	0	2700900	655940	66561	4589000	752150	41007	2834100	927610	0	978130	1168600	68602	2643200	924000	0	6019200	1292600	172650	5702000	267470	0	1736700	235760	0	2430700	378920	0
TALDO1	P37837	0	9047.3	0	0	0	0	77899	0	0	256320	0	0	91911	0	0	0	37758	0	161510	0	0	1538500	644110	294790	263780	33784	0	54549	0	0	165560	4486.5	0
ETFB	P38117	0	22103	0	0	0	0	0	0	0	49193	13420	0	0	11416	0	0	0	0	0	0	0	0	0	0	2672.7	0	0	0	0	0	2998.2	17158	0
RBMX	P38159	0	0	0	0	0	0	0	0	0	0	0	0	0	39984	0	0	0	0	0	0	0	0	0	0	0	0	0	0	0	0	0	0	0
ITGAE	P38570	0	0	0	0	0	0	0	0	0	0	0	0	0	0	0	0	0	0	0	0	0	2549.7	0	0	283990	0	0	0	0	0	1578.3	0	0
LIPA	P38571	0	0	0	0	0	0	0	0	0	19056	0	0	0	0	0	0	0	0	0	0	0	0	0	0	0	0	0	0	0	0	0	0	0
ATP6V1A	P38606	644280	193100	0	176110	135320	0	267000	15451	0	1867000	117520	0	1199500	200090	0	315520	96609	0	1105200	56298	0	2187400	318020	0	1626000	14747	0	1034300	71206	0	605750	123650	2003.6
HSPA9	P38646	5387.3	269790	0	69859	115680	0	60204	18515	0	380760	57641	0	1945600	826410	0	133170	57341	0	26078	62663	0	121420	0	0	117600	0	0	33689	0	0	117050	693030	38904
EIF4A3	P38919	25495	7511.8	0	0	0	0	29333	89222	0	20346	0	0	0	0	0	38208	83111	0	0	0	0	36468	113970	0	18917	0	0	0	0	0	0	0	0
RPS19	P39019	62138	0	0	41961	0	0	71459	0	0	38343	0	0	0	28310	0	125820	0	0	54726	0	0	124080	0	0	90985	0	0	0	0	0	33528	6293.6	0
RPL3	P39023	720590	228350	0	327290	344990	0	1102700	409740	0	397330	173610	0	946510	453350	0	2817200	395710	0	93295	161080	0	572390	161440	0	211290	0	0	8307.2	0	0	89186	181000	0
COL15A1	P39059	0	677090	0	35758	418330	2173.2	0	361950	0	0	473340	0	44783	1151400	0	8432	671060	50397	0	434950	0	0	263250	38586	0	484020	0	0	2865400	0	0	1083700	0
COL18A1	P39060	0	241650	0	0	716200	0	15784	507110	0	24650	383560	0	0	892480	0	9887.1	451820	134210	0	731790	0	7425.4	658610	28375	20614	1554200	0	48668	4402400	52749	85665	1030000	0
MPV17	P39210	0	0	0	0	0	0	0	0	0	45619	0	0	0	0	0	0	0	0	0	0	0	0	0	0	0	0	0	0	0	0	0	0	0
DDOST	P39656	2331800	1054200	0	887930	399830	0	2511700	654860	0	4322400	758200	0	984970	237470	0	1458900	519740	0	1150200	211380	0	91729	0	0	62538	0	0	576640	0	0	1987700	433580	0
CUX1	P39880	24526	0	0	0	0	0	0	0	0	0	0	0	0	0	0	0	0	0	34976	0	0	55450	0	0	0	0	0	27445	0	0	35935	0	0
CAPG	P40121	257440	100300	0	157380	340170	0	740020	170640	0	1533800	319780	0	242680	235190	0	0	60004	0	1029900	303600	0	2688900	348990	0	2467200	113370	0	124930	25978	0	1373400	404200	5316.5
CAP2	P40123	0	0	0	0	0	0	0	0	0	18628	0	0	0	0	0	0	0	0	21514	0	0	66424	0	0	31078	0	0	11025	0	0	7127.8	0	0
IL6ST	P40189	146600	24472	0	473400	30427	0	509190	22110	0	205440	29892	0	199510	13338	0	162460	36685	0	329880	86689	0	2907.8	0	0	523130	0	0	108520	0	0	72557	0	0
CEACAM6	P40199	0	0	0	0	0	0	0	0	0	0	0	0	0	0	0	0	0	0	577930	209610	0	0	0	0	244680	0	0	0	0	0	275790	0	0
CCT6A	P40227	272280	177510	0	207740	90688	9970.5	639580	195590	0	639820	323560	0	896430	528620	47486	285320	215420	34016	489060	95316	0	1611100	665900	63566	1361400	102240	0	185020	0	0	432590	336520	2317.9
NNMT	P40261	568780	191560	0	1288600	461570	0	2162700	1342700	0	1427700	203410	0	1039300	3619.6	0	1098700	1760600	22663	1028300	317790	0	65195	0	0	2194300	0	0	314710	0	0	92131	14191	86914
IFI27	P40305	0	0	0	0	0	0	180350	17622	0	0	0	0	9056.8	0	0	0	20454	0	0	0	0	9577.9	0	0	0	0	0	0	0	0	0	0	0
PSMB10	P40306	0	41376	0	0	0	0	90217	77018	0	333040	69786	0	362450	103960	0	253130	0	19129	98452	0	0	93466	0	0	658300	11522	0	69034	0	0	30763	0	0
RPL13A	P40429	0	112720	0	0	47730	0	75683	187090	0	239770	94533	0	0	113140	0	0	116050	0	103210	119740	0	337840	122950	0	117420	0	0	31389	6696.7	0	134380	55631	0
ARL1	P40616	235490	111680	0	78423	0	0	171560	234850	0	111640	21898	0	18869	77438	0	75909	196310	0	29162	0	0	54211	0	0	75129	0	0	0	0	0	5758	11275	0
STAT3	P40763	106430	67052	0	341570	79291	0	973390	366510	22562	1034900	151680	0	580350	102100	0	817250	640190	15257	814470	297280	0	392830	14753	0	1487800	13496	0	182080	15401	0	546040	32624	0
MDH1	P40925	684860	249560	0	779450	454880	0	949510	230630	34736	2051300	572170	0	872930	302090	0	651310	354010	0	2336100	251690	0	2956700	426160	0	4315800	185430	0	912460	121220	0	1678000	367800	0
MDH2	P40926	340880	770370	0	72781	652920	0	110870	0	0	779020	281770	0	1898200	573910	0	189320	71973	0	100050	22394	0	836000	398650	0	191660	0	0	43033	0	0	790690	1066700	0
RFC5	P40937	0	0	0	0	0	0	5143.2	0	0	0	0	0	8349.1	0	0	20997	0	0	0	0	0	0	0	0	0	0	0	0	0	0	0	0	0
RFC3	P40938	0	0	0	146750	0	0	12487	0	0	0	0	0	0	0	0	31722	0	0	0	0	0	0	0	0	0	0	0	0	0	0	0	0	0
HADHA	P40939	147440	445080	0	118010	396100	0	444690	194530	0	1506500	637750	0	877840	189550	0	329800	136240	0	258090	80961	0	0	0	0	304310	0	0	106790	102320	0	84491	891920	0
EIF2S3	P41091	29964	21600	0	196180	0	0	154120	25462	0	168350	62807	0	560740	111840	0	474400	32738	0	95956	22251	0	511040	245390	0	417300	21006	0	10841	0	0	86485	43470	101990
EIF2D	P41214	0	0	0	0	0	0	0	0	0	0	0	0	20152	0	0	0	0	0	0	0	0	0	0	0	0	0	0	0	0	0	0	0	0
CD200	P41217	257130	119140	0	389760	205520	0	725850	188830	0	208230	310990	0	231540	53358	0	370890	241810	0	397800	107850	0	143830	0	0	208900	0	0	173540	193980	0	473600	357220	0
MNDA	P41218	0	0	0	0	0	0	0	0	0	45771	47247	0	0	0	0	0	27775	0	993.01	38488	0	41081	49664	0	0	0	0	0	0	0	0	78114	0
WNT5A	P41221	0	0	0	0	0	0	0	0	0	158500	0	0	0	0	0	0	0	0	76550	0	0	2030.4	0	0	21227	0	0	0	0	0	0	0	0
PTGDS	P41222	0	0	0	0	62572	0	0	0	0	103660	40213	0	0	0	0	0	50468	0	196820	0	173810	339230	147430	48406	203200	0	464610	229590	0	0	266900	41819	0
UBA7	P41226	0	0	0	24630	0	0	0	0	0	29197	0	0	34640	0	0	4603.8	0	0	0	0	0	0	39625	0	120770	179910	0	0	105420	0	0	50596	0
CSK	P41240	43190	0	0	62965	0	0	48351	0	0	128300	0	0	59381	0	0	97889	0	0	53017	0	0	106130	0	0	859560	0	0	22606	0	0	73588	0	0
GARS	P41250	0	6334.3	0	121530	0	0	245040	0	0	427760	0	0	352320	12462	0	26661	0	0	117900	0	0	1238600	358440	0	952560	0	0	98794	0	0	119530	0	0
IARS	P41252	62477	38057	0	79804	41254	0	445000	7445.6	0	193800	17676	0	518540	386400	0	987220	0	0	93484	0	0	667330	40665	0	324430	0	0	12600	0	0	190270	318370	0
FOLR3	P41439	9089.6	0	0	0	0	0	0	0	0	331030	44872	0	0	0	0	0	0	0	80431	0	0	0	0	0	109880	0	0	29253	0	0	79555	0	0
EIF1	P41567	69508	0	0	0	0	0	0	0	0	0	0	0	0	0	0	0	0	0	0	0	0	0	0	0	0	0	0	0	0	0	0	0	0
CCR2	P41597	0	0	0	0	0	0	0	0	0	48125	0	0	0	0	0	0	0	0	79633	0	0	155100	0	0	245950	0	0	136630	0	0	161120	0	0
TSPAN7	P41732	34150	0	0	0	0	0	0	0	0	64669	0	0	0	0	0	0	0	0	101350	0	0	0	0	0	0	0	0	4361.4	0	0	0	0	0
PRKCI	P41743	390020	11168	0	111800	0	0	363540	0	0	141920	19830	0	384020	24522	0	163850	53704	0	165680	186980	0	144730	0	0	350300	0	0	31589	0	0	342580	23266	0
ACTR1B	P42025	52874	0	0	94219	101080	0	16046	64577	0	95119	41719	0	278880	0	0	0	24072	0	104200	0	0	130680	39155	0	95488	0	0	20282	0	0	53637	0	0
CD86	P42081	0	0	0	0	0	0	0	0	0	0	0	0	0	0	0	0	0	0	0	0	0	0	0	0	197830	0	0	0	0	0	0	0	0
ECI1	P42126	0	124080	0	0	0	0	0	0	0	0	0	0	110770	31714	5956.2	0	0	0	0	0	0	0	0	0	0	0	0	0	0	0	0	58028	0
TMPO	P42166	0	0	0	0	0	0	0	0	0	0	0	0	0	0	0	9623.1	0	0	0	0	0	0	0	0	0	0	0	0	0	0	0	0	0
STAT1	P42224	92247	49154	0	299340	0	0	1313300	934540	56590	238720	0	0	1988000	438920	0	283040	1011300	20381	182400	109410	0	672240	45124	0	6377900	242730	0	337430	80340	0	231670	29380	0
STAT6	P42226	0	0	0	35566	0	0	0	16209	0	113130	10797	318500	99649	0	0	24056	0	0	187180	0	0	50155	0	0	153240	0	337840	426240	0	0	3012.2	0	0
STAT5A	P42229	0	0	0	0	0	0	23274	0	0	48574	0	0	0	0	0	41221	10788	0	9892.4	0	0	7589.1	0	0	45262	0	0	0	0	0	0	0	0
GRIA2	P42262	0	0	0	0	0	0	0	0	0	137870	0	0	0	0	0	0	0	0	24006	0	0	0	0	0	0	0	0	9472.3	0	0	0	0	0
SKIV2L2	P42285	0	0	0	0	0	0	0	0	0	32748	0	0	0	0	0	5579	0	0	14618	0	0	8997.4	0	0	22102	0	0	0	0	0	7265.8	0	0
AKR1C3	P42330	0	0	0	23074	0	0	0	0	0	190170	0	0	0	0	0	33323	0	0	0	0	0	30328	0	0	0	0	0	15650	0	0	44176	0	0
ARHGAP25	P42331	0	0	0	0	0	0	0	0	0	18982	0	0	0	0	0	0	0	0	0	0	0	4202.9	0	0	44848	0	0	0	0	0	0	0	0
MTOR	P42345	51507	0	0	110880	0	0	248980	0	0	154650	0	0	392790	0	0	344660	0	0	103280	17481	0	96321	0	0	374000	0	0	4416.5	0	0	72526	0	0
PI4KA	P42356	448820	2699.2	0	1402600	56856	0	1462200	27927	0	1309100	243120	0	543200	0	0	446010	85795	0	1107200	611170	0	545000	0	0	2340900	129450	0	284570	0	0	414360	30774	0
EPS15	P42566	270480	64851	0	28254	0	0	256410	48396	0	293540	57163	0	152440	34016	0	58563	128100	0	60923	0	0	171550	0	0	358020	0	0	0	0	0	10698	0	0
CASP3	P42574	26147	0	0	0	0	0	0	0	0	21062	0	0	9685.9	0	0	0	0	0	12512	0	0	4290.6	0	0	75832	0	0	0	0	0	4142.9	0	0
DPP6	P42658	0	6396.4	0	0	0	66829	204840	4522.4	0	79629	27762	0	0	0	13661	0	0	0	6621.4	0	0	9736.4	0	0	94468	0	0	9844.6	0	0	1779500	825600	13868
RPS27	P42677	102640	7366.7	0	0	0	0	121550	77928	0	42960	0	0	151850	39136	0	26675	71056	0	12245	0	0	110840	50194	0	60582	0	0	0	0	0	20666	0	0
FRK	P42685	54909	15486	0	0	0	0	0	0	0	0	0	0	78753	0	0	0	0	0	32878	0	0	2952.8	0	0	19969	0	0	0	0	0	0	0	0
LRPPRC	P42704	0	202090	0	0	68364	17503	0	0	0	0	0	0	196230	18600	0	64444	0	0	0	0	0	0	0	0	0	0	0	0	0	0	0	395820	30781
ACAA2	P42765	0	105590	0	22512	0	0	61717	0	0	221450	153090	0	0	0	0	263010	58391	0	13586	71523	0	2303.8	0	0	0	0	0	3259.4	0	0	52077	165000	0
RPL35	P42766	0	30460	0	0	0	0	0	28263	0	55927	0	0	0	37148	0	0	0	0	46311	45301	0	170320	51428	0	26782	0	0	0	0	0	35725	15156	0
WAS	P42768	0	0	0	0	0	0	0	0	0	55122	10511	0	0	0	0	0	0	0	57961	27566	0	113060	0	0	393360	0	0	39713	0	0	52103	0	0
CDKN2A	P42771	0	0	0	0	0	0	0	0	0	0	0	0	0	0	0	0	0	0	0	0	0	26659	0	0	17706	0	0	3787.6	0	0	0	0	0
PRCP	P42785	41969	0	0	14070	0	0	31218	0	0	0	0	0	17194	0	0	32187	0	0	0	0	0	18186	0	0	0	0	0	0	0	0	18605	0	0
HTT	P42858	0	0	0	0	0	0	13905	0	0	0	0	0	78631	0	0	53756	0	0	15039	0	0	20685	0	0	0	0	0	33841	0	0	30163	0	0
ECE1	P42892	205880	0	0	296660	0	0	80044	0	0	47673	0	0	1499800	90444	0	379820	0	0	13081	0	0	453490	0	0	598290	0	0	3776.7	0	0	94498	0	0
SLC1A3	P43003	102010	0	0	0	0	0	79385	0	0	13341	0	0	188950	0	0	0	0	0	0	0	0	0	0	0	250330	0	0	0	0	0	0	0	0
SLC1A1	P43005	0	0	0	0	0	97210	0	0	189780	0	0	179640	0	0	36788	0	0	0	5154.1	0	0	28078	0	0	2269.2	0	0	0	0	82377	0	0	90809
SLC1A4	P43007	0	0	0	0	0	0	308490	0	0	115770	0	0	66495	0	0	39002	0	0	125470	0	0	326410	0	0	671420	0	0	24325	0	0	6216.7	0	0
PAFAH1B1	P43034	0	34466	0	0	34546	0	281870	30413	0	205740	49951	0	85973	0	0	0	89492	0	213400	87142	0	410610	71103	0	523490	20630	0	54450	0	0	119470	24768	0
PTGER2	P43116	0	0	0	8494.7	0	0	11947	0	0	0	0	0	5678.4	0	0	9232	0	0	0	0	0	3424	0	0	19222	0	0	0	0	0	0	0	0
MCAM	P43121	0	5381.4	0	39149	0	0	18368	0	0	270110	0	0	16355	0	0	67107	0	0	7345.5	0	0	194420	12170	0	162160	0	0	40279	0	0	179170	18302	11150
CRAT	P43155	0	0	0	0	0	0	0	0	0	0	0	0	0	0	0	6769.7	0	0	0	0	0	0	0	0	0	0	0	0	0	0	0	0	0
MATR3	P43243	0	3027.4	0	0	0	0	61600	25979	0	3910.3	0	0	143660	0	0	371800	74700	0	0	0	0	0	0	0	0	0	0	0	0	0	0	0	0
GRK6	P43250	36450	0	0	514580	56753	0	120180	0	0	111320	0	0	150490	0	0	101650	7764.8	0	175910	20548	0	275070	0	0	985230	0	0	37305	0	0	177540	0	0
BTD	P43251	42387	2212.7	29738	51108	0	54394	51953	0	40879	101750	0	289060	0	0	144490	62891	0	59132	112470	0	23597	151620	62109	0	0	0	57664	215010	0	161190	10083	0	47113
GPD2	P43304	253690	97421	0	35282	0	0	92569	0	0	181950	5151.9	0	289550	5785	0	66479	0	0	59554	0	0	0	0	0	0	0	0	0	0	0	7485.3	66117	0
SSR1	P43307	0	573590	0	0	130830	0	341020	156490	0	861870	228660	0	0	124600	0	0	145600	0	298480	39321	0	79386	0	0	43343	0	0	211800	46034	0	413730	50225	0
ALDH3B1	P43353	248550	134880	0	162650	85280	0	1280100	202480	0	1239200	655590	0	732780	236930	0	22028	415850	0	853890	212670	0	523030	0	0	1997600	53108	0	360540	0	0	449100	139970	0
ZAP70	P43403	0	0	0	22970	0	0	0	0	0	0	0	0	0	0	0	25556	0	0	0	0	0	0	0	0	78033	0	0	0	0	0	0	0	0
SYK	P43405	102540	9450.5	0	667310	28246	0	60842	0	0	293290	0	0	186550	0	0	271110	0	0	210350	0	0	669150	0	0	2396600	15922	0	50250	0	0	118150	7611.5	0
RANBP1	P43487	0	0	0	0	0	0	0	0	0	354540	0	0	98461	126380	0	0	0	0	1177700	0	0	694690	35952	0	538740	0	0	1034400	0	0	42546	0	0
NAMPT	P43490	1974800	5370200	551270	7274300	2542800	12056	2132700	4334800	33781	2256200	3504500	0	5313300	3920200	567390	586780	4466200	1422800	3583900	535580	797150	1854800	5710500	532990	5094300	5067600	0	1566800	987520	361420	1031900	2757300	110110
AFM	P43652	47890	151080	2141600	1179600	255890	765030	23154	209280	2327200	350110	133340	2084600	108620	80129	1414700	84427	133010	493840	1627500	34081	2370000	1454600	211770	963040	169020	0	1430000	2380300	0	1264900	703850	111540	732450
PSMC4	P43686	35715	0	0	0	0	0	581940	3192.7	0	138120	0	0	217340	0	0	47747	27465	0	42010	0	0	191810	26716	0	163010	0	0	8598.5	0	0	50955	0	36425
VDAC2	P45880	922180	257710	0	580910	146030	0	859190	98590	0	764140	261730	0	1832900	336370	0	1020500	0	0	295160	0	0	166930	2252.7	0	0	0	0	88009	51525	0	363570	467540	9579.4
ACADSB	P45954	0	0	0	0	0	0	0	0	0	0	0	0	0	0	0	0	0	0	0	0	0	0	0	0	50471	0	0	0	0	0	0	0	0
USP5	P45974	247880	36704	0	146110	36935	0	341430	19701	0	421200	40818	0	432180	32689	0	114160	74296	0	248800	28269	0	1061600	127670	0	841440	0	0	93804	0	0	204890	14258	0
MAP2K4	P45985	0	15065	0	0	0	0	87058	71466	0	29337	26470	0	0	0	0	0	66981	0	14899	0	0	24086	0	0	49137	0	0	0	0	0	13126	0	0
PHKA2	P46019	0	0	0	0	0	0	41134	0	0	90858	0	0	221100	0	0	116960	0	0	29110	0	0	12073	0	0	28653	0	0	3111.7	0	0	17078	0	0
RANGAP1	P46060	0	0	0	0	0	0	0	0	0	18148	0	0	0	0	0	15081	0	0	8389.8	0	0	47154	0	0	101920	0	0	0	0	0	5625.6	0	0
RECQL	P46063	0	0	0	0	0	0	0	0	0	0	0	0	0	0	0	0	0	0	0	0	0	27410	0	8335.5	0	0	0	0	0	0	0	0	0
CRK	P46108	0	0	0	0	32269	0	0	0	0	120290	57989	0	0	0	0	0	0	0	141960	15820	0	218380	48629	0	121320	0	0	83649	0	0	20071	0	2160.3
CRKL	P46109	114810	0	0	88298	34001	0	161790	0	0	143320	36952	0	177400	0	0	128710	44194	0	84830	26773	0	62744	0	0	245100	0	0	42065	17519	0	55625	0	0
BAG6	P46379	24319	0	0	0	0	0	29955	14277	0	72941	0	0	355780	0	0	92037	0	0	0	0	0	116840	0	0	97201	0	0	0	0	0	4835.3	0	0
NSF	P46459	123230	14317	0	286960	0	0	314740	64995	0	310920	15355	0	283630	0	0	358130	62238	0	125920	27695	0	230660	0	0	465080	0	0	24509	0	0	42194	6470.6	0
NOTCH1	P46531	0	2078300	0	0	0	0	0	0	0	70308	0	0	0	674160	0	0	210310	0	21747	0	0	14099	0	0	86931	163340	0	22668	0	0	22463	547050	0
MAP2K3	P46734	0	0	0	19894	0	0	0	0	0	0	0	0	0	0	0	20541	0	0	0	0	0	0	0	0	0	0	0	0	0	0	0	0	0
BRCC3	P46736	0	0	0	0	0	0	0	0	0	54924	0	0	69173	0	0	0	0	0	6174	0	0	63970	0	0	94615	0	0	0	0	0	2786.5	0	0
RPL27A	P46776	0	15421	0	0	0	0	46055	0	0	154590	0	0	0	43176	0	271810	0	0	0	123650	0	93655	0	0	56301	0	0	0	0	0	0	0	0
RPL5	P46777	799290	93145	0	25366	0	0	895410	312560	0	446700	153940	0	611890	191060	0	694200	289090	1967.4	183450	21947	0	938600	359240	0	310550	0	15060	8577.5	0	0	34556	6928.4	0
RPL21	P46778	238200	64451	0	121080	16534	0	360840	22727	0	71996	0	0	392000	153350	0	863110	33858	0	32982	52494	0	285250	78252	0	50999	0	0	7144.3	0	0	13052	38018	0
RPL28	P46779	178550	55525	0	42416	148210	0	212450	24183	0	214350	48901	0	315290	36554	0	163350	87566	0	44095	0	0	263930	118780	0	92609	0	0	13154	0	0	60486	4724.4	0
RPS9	P46781	556720	188950	0	193840	101170	0	615530	370660	0	282620	113790	0	590680	401810	0	741450	226500	0	136650	134860	0	713330	196230	0	229400	0	0	31057	0	0	246810	94681	0
RPS5	P46782	603700	198100	0	104110	97455	0	1611100	1137400	0	586240	242920	0	188350	265750	0	308630	1102900	32563	262480	29270	21544	1182800	673530	17101	535540	0	0	32896	0	0	273140	112010	0
RPS10	P46783	128520	86951	0	0	40187	0	261410	245620	0	88639	77872	0	181310	87663	0	0	127390	29363	60541	66293	0	410450	245700	31064	186540	54835	0	17676	25390	0	53217	47686	0
MAP1B	P46821	0	35028	0	197700	458370	111250	0	0	0	70237	50648	0	0	0	0	251190	0	0	17052	0	0	29672	0	0	59605	0	0	0	0	0	0	592520	0
GNPDA1	P46926	0	26732	0	8527.9	0	0	0	0	0	240170	24035	0	71289	0	0	5637.5	0	0	151170	0	0	488990	33423	0	685700	0	0	75396	0	0	106820	0	0
NEDD4	P46934	0	0	0	0	0	0	46206	0	0	22679	0	0	0	0	0	0	0	0	0	18221	0	0	0	0	36222	0	0	0	0	0	0	0	0
UTRN	P46939	482610	0	0	405560	919570	0	365570	0	0	934130	0	0	330280	44301	634150	365470	26173	0	209870	15829	0	92876	0	0	521880	0	1959300	16882	0	0	80833	0	0
IQGAP1	P46940	4628100	3489400	19355	4278100	3109600	13605	12350000	3712600	108030	16185000	5778000	52559	9248800	4886700	101790	3422500	6814300	18311	8853500	6528400	35121	9784700	1999500	87173	23182000	1541500	10028	4398900	2313700	0	6209600	2382800	762450
GYG1	P46976	0	26899	0	0	0	0	0	52275	0	23026	55501	0	0	33973	0	0	72547	0	26294	45836	0	146800	134380	15269	7210.3	0	0	0	0	0	0	8157.4	0
STT3A	P46977	1145500	355330	0	799140	137450	0	432400	137740	0	1480200	330020	11455	546650	90861	0	501050	229110	0	454010	68316	0	87920	0	0	15217	0	0	144630	0	0	853280	239820	0
PLA2G4A	P47712	0	0	0	0	0	0	10877	0	0	0	0	0	0	0	0	2571.9	0	0	0	0	0	0	0	0	0	0	0	0	0	0	0	0	0
CAPZA2	P47755	574920	183040	0	921390	224450	0	1387700	294320	0	1129500	231980	0	836360	240100	0	572360	433290	0	636860	367570	0	1202400	178530	0	2116000	80206	0	555200	44091	0	737560	237330	0
CAPZB	P47756	651270	220360	0	552170	82923	0	987210	265220	21200	1857400	278600	0	1240300	299150	10914	1040200	403780	0	1670600	872370	0	2688900	152970	39247	5387000	141410	0	785650	240640	0	1445900	157610	0
EIF1AX	P47813	0	0	0	0	0	0	0	0	0	0	0	0	0	0	0	0	0	0	0	0	0	32046	0	0	25477	0	0	0	0	0	0	0	0
ALDH1A3	P47895	89273	0	0	717830	80424	0	740470	254590	0	923600	122010	0	436830	17368	0	665070	155530	0	1167300	511250	0	178730	0	0	1347900	0	0	239520	0	0	147520	25019	0
QARS	P47897	25533	0	0	62050	38097	0	102940	0	0	201460	10794	0	602830	36786	0	313610	10542	0	175260	0	0	847610	7151.2	0	380940	0	0	89080	0	0	173590	18757	1842.5
RPL29	P47914	0	0	0	0	59834	0	0	52129	0	72976	0	0	0	0	0	0	71060	0	0	54847	0	77033	38551	0	41201	0	0	0	0	0	20028	0	0
LGALS7	P47929	0	0	0	0	0	0	0	0	0	0	0	0	0	0	0	0	0	0	0	63556	0	0	0	0	435780	0	0	0	0	0	0	0	0
UQCRFS1	P47985	77101	6974.4	0	117180	0	0	264880	0	0	177040	33739	0	295550	0	0	234140	24233	0	21208	0	0	0	0	0	0	0	0	9052	0	0	14062	0	0
ATP5O	P48047	73717	102700	0	0	80527	0	0	96751	0	59511	97467	0	0	0	0	12061	107860	0	0	0	0	0	0	0	0	0	0	0	22261	0	0	200730	0
LIMS1	P48059	170940	25189	0	392110	0	0	215670	19618	0	314520	38760	0	135540	19134	0	178750	0	0	313750	19735	0	466000	0	0	1378400	0	0	87281	0	0	371070	37085	0
GLIPR1	P48060	68885	0	0	113950	0	0	86746	0	0	98900	0	0	44973	0	0	52371	0	0	7250.2	0	0	36888	0	0	167620	0	0	0	0	0	21111	0	0
CXCL12	P48061	31943	0	0	0	0	0	0	0	0	60995	12367	0	0	0	0	0	0	0	26327	0	0	24489	0	0	274160	21232	0	8202	0	0	9658.3	0	0
SLC6A12	P48065	62335	0	0	0	0	0	0	0	0	0	0	0	113170	0	0	8626	0	0	0	0	0	0	0	0	12757	0	0	0	0	0	0	0	0
SLC6A11	P48066	0	0	0	0	0	0	0	0	0	0	0	0	0	0	0	0	0	0	0	0	0	0	0	0	9322.7	0	0	0	0	0	0	0	0
PREP	P48147	0	0	0	123570	0	0	113850	0	0	143130	0	0	128480	0	0	53396	0	0	142140	0	0	274630	26303	0	449810	0	0	29477	0	0	108920	0	0
ME1	P48163	0	0	0	0	0	0	0	0	0	16750	0	0	0	0	0	0	0	0	0	0	0	0	0	0	0	0	0	0	0	0	0	0	0
TM4SF4	P48230	376660	2654.2	0	0	0	0	9370.7	0	0	7635	0	0	10300	0	0	0	0	0	16699	0	0	4653.8	0	0	28178	0	0	2810.6	0	0	0	0	0
PIP4K2A	P48426	249320	32451	0	356510	0	0	482850	0	0	243360	89862	0	160660	7830	0	637640	35043	0	167960	163880	0	192610	0	0	676040	0	0	83645	18551	0	192590	26898	0
ARCN1	P48444	247200	58969	0	229050	20204	0	381610	89687	0	650940	190380	0	277300	99713	0	215040	204500	0	162630	0	0	380450	106580	0	238840	0	0	3595.8	0	0	281920	24054	0
LSS	P48449	26976	0	0	66389	0	0	487040	0	0	100850	0	0	236030	0	0	0	0	0	35452	0	0	0	0	0	3544.8	0	0	0	0	0	14697	0	0
GCLM	P48507	0	0	0	0	0	0	29299	0	0	0	0	0	47797	0	0	53923	0	0	0	0	0	22421	0	0	15247	0	0	0	0	0	5037.2	0	0
CD151	P48509	487430	268820	0	470360	122080	0	1152200	65964	0	737400	167730	0	600470	210210	0	464700	107220	0	824870	39824	0	665180	227970	0	1716000	54902	0	261950	46914	0	563910	145390	0
PSMD8	P48556	0	0	0	0	0	0	47144	0	0	0	0	0	59579	9246	0	0	0	0	0	0	0	0	0	0	0	0	0	0	0	0	0	0	0
SERPINB4	P48594	25679	0	0	230150	0	0	0	0	0	0	0	0	0	0	0	0	0	0	0	0	0	0	0	0	30646	0	0	0	0	0	0	0	0
SERPINB10	P48595	0	22362	0	69414	0	0	0	0	0	0	0	0	0	0	0	0	0	0	0	0	190730	0	0	0	0	0	0	0	0	0	0	0	0
GSS	P48637	0	0	0	0	0	0	0	0	0	66357	0	0	0	0	0	0	0	0	101270	0	0	303110	0	0	388340	0	0	449860	0	0	145540	0	0
CCT5	P48643	336570	104070	0	603010	78399	0	206900	101070	0	514350	275000	0	2402000	633880	91560	909860	87673	33262	425690	46868	0	1801500	443560	25580	1151900	56883	0	264640	44501	0	286560	395750	25899
PTDSS1	P48651	52421	0	0	0	0	0	0	0	0	31106	0	0	32961	0	0	30998	0	0	0	0	0	5416.9	0	0	0	0	0	0	0	0	106130	0	0
HSPA13	P48723	22478	0	0	0	0	0	0	0	0	0	0	0	0	0	0	0	0	0	0	0	0	0	0	0	0	0	0	0	0	0	0	0	0
CSNK1A1	P48729	37022	0	0	0	0	0	0	0	0	51009	0	0	91515	0	0	7014.5	0	0	31109	0	0	49498	0	0	78304	0	0	5438.1	0	0	7615.8	0	0
IDH2	P48735	56000	174620	0	86983	279660	0	60805	46885	0	161560	98083	0	920510	180950	8194.4	259750	65019	0	5060.8	8132.6	0	7199.4	0	0	19002	21519	0	7045.5	14933	0	4396.8	100490	0
PITPNB	P48739	72304	0	0	206450	0	0	146980	0	0	313480	0	0	192320	0	0	64470	0	0	68836	23411	0	261540	0	0	642060	0	0	16635	0	0	23418	0	0
MASP1	P48740	802040	1138500	451550	426910	64006	292280	957200	523200	255660	694190	1082000	332600	738920	636780	355450	1655600	210280	874490	1139800	168540	420910	537430	186370	432970	713190	350350	450780	842560	333080	506580	884830	996960	183680
CD97	P48960	539440	169660	0	689090	270980	0	860810	142650	0	1367100	261950	0	608660	31829	0	982090	222090	0	1620000	115440	0	3469300	344880	30992	8950200	516390	0	922620	137490	0	1049800	161020	0
MARCKSL1	P49006	55395	418170	0	205300	0	0	251180	57279	0	875640	89775	0	0	106100	0	12331	103380	0	990070	405330	0	3433700	421060	0	1122100	0	0	828600	304230	0	2167900	487910	0
PXN	P49023	0	0	0	81826	0	0	35540	0	0	48635	0	0	38735	0	0	31350	0	0	17312	0	0	29607	0	0	189580	0	0	4459.5	0	0	9207.8	0	0
CAMLG	P49069	20056	0	0	0	0	0	0	0	0	6787.9	0	0	0	0	0	0	0	0	0	0	0	0	0	0	0	0	0	0	0	0	4023.3	0	0
DNASE1L1	P49184	108860	29834	0	263120	98145	0	21612	23284	0	315190	85549	0	66198	0	0	128640	0	0	908990	75833	0	410070	0	0	618160	0	0	90781	20637	0	210340	0	0
ALDH9A1	P49189	105610	63513	0	96615	121650	0	393040	132110	0	817010	273310	0	100370	37673	0	179930	193890	0	708910	488340	0	354650	0	0	949950	0	0	157320	0	0	310310	93261	0
RPL34	P49207	0	0	0	0	0	0	0	0	0	0	0	0	0	0	0	0	0	0	0	0	0	27761	0	0	0	0	0	0	0	0	0	0	0
RPIA	P49247	7234.9	0	0	16593	0	0	9831.4	0	0	17642	0	0	26153	0	0	24149	0	0	340950	0	0	27988	0	0	14736	0	0	0	0	0	24276	0	0
LMAN1	P49257	16993000	2478200	0	6136700	598300	0	12039000	518090	18849	8970200	1950800	0	8371100	571900	0	10420000	1061800	0	3127800	134890	0	550620	0	0	118280	0	0	1474500	37055	0	2588200	374790	11585
SLC11A1	P49279	55854	0	0	0	0	0	0	0	0	37111	0	0	0	0	0	0	0	0	0	0	0	0	0	0	0	0	0	0	0	0	0	0	0
SLC11A2	P49281	21333	0	0	0	0	0	22721	5582.6	0	224680	16046	0	729310	25931	0	340310	0	0	626380	31533	0	109710	0	0	88561	0	0	11097	0	0	1026500	219620	0
NASP	P49321	105190	229890	0	0	0	0	0	0	0	6574.3	0	0	0	0	0	0	6593.3	0	78535	0	0	82247	0	0	0	0	4100.9	256470	0	0	87973	0	1043.5
FASN	P49327	204860	48643	0	595330	23122	0	513620	13414	0	921100	177960	0	2544400	332010	0	1298000	6743.7	0	98930	0	0	2256100	402290	0	1011000	0	0	101430	22097	0	115490	1679.9	0
FNTA	P49354	0	0	0	0	0	0	24141	0	0	73022	0	0	0	0	0	0	0	0	47193	0	0	23098	0	0	122740	0	0	4364.4	0	0	10671	0	0
FNTB	P49356	0	0	0	0	0	0	0	0	0	7849	0	0	46736	0	0	0	0	0	0	0	0	3303	0	0	24752	0	0	0	0	0	0	0	0
DHPS	P49366	0	0	0	0	0	0	0	0	0	0	0	0	38521	0	0	0	0	0	0	0	0	0	0	0	0	0	0	0	0	0	0	0	0
CCT3	P49368	411520	140730	0	335680	59318	0	1101600	234920	0	963750	301040	0	1923900	776130	0	619360	270100	0	598840	230580	0	2437800	750180	0	1663100	97090	0	198190	35657	0	377020	408390	0
ARRB1	P49407	0	0	0	0	0	0	17290	0	0	174730	0	0	0	0	0	0	0	0	25137	0	0	115360	0	0	210680	0	0	0	0	0	5143.6	0	0
TUFM	P49411	321470	458870	0	5474.3	222500	0	50483	98830	1462.9	356670	207870	0	835650	164670	0	145130	47488	0	26429	0	0	0	0	0	0	0	0	15219	49151	0	79875	698060	0
ALDH7A1	P49419	37898	63530	0	128640	0	0	167500	34057	0	188950	20122	0	899130	318570	0	163050	38230	0	140370	46157	0	84260	22329	0	186960	0	0	6669.9	0	0	124860	152560	0
CYB561	P49447	0	0	0	0	0	0	0	0	0	0	0	0	192150	0	0	0	0	0	0	0	0	0	0	0	0	0	0	0	0	0	0	0	0
AARS	P49588	40971	48471	0	234820	69175	0	293110	85443	0	596290	21341	0	1305700	205990	0	138360	24472	0	583340	62525	0	2022000	629700	13608	2213800	81199	0	150800	0	0	1030900	44650	4352.6
CARS	P49589	0	0	0	0	0	0	0	0	0	46211	0	0	32249	0	0	0	0	0	4753.6	0	0	161130	0	0	194410	0	0	30719	0	0	8731.7	0	0
SARS	P49591	163590	53618	0	7475.9	17539	0	192610	172790	0	286750	29296	0	600880	285290	0	99125	183820	0	242900	140350	0	1142800	499940	0	608750	16906	0	100890	0	0	199460	11584	0
MAN2A2	P49641	23591	0	0	7130.2	0	0	0	0	0	0	0	0	0	0	0	126180	0	0	0	0	0	0	0	0	0	0	0	0	0	0	0	0	0
CASP4	P49662	0	0	0	0	0	0	2878.6	0	0	0	0	0	0	0	0	0	0	0	0	0	0	3874.8	0	0	100070	0	0	0	0	0	0	0	0
PSMB3	P49720	216650	46903	14203	188740	0	0	737540	27744	95573	602580	43279	0	1010400	110460	0	312290	137020	136710	689350	95513	0	1209700	37952	125230	1268000	0	21227	436350	21858	0	519990	85278	7258.3
PSMB2	P49721	156660	21505	0	111740	20830	0	350990	24936	28832	228700	28701	0	608190	28086	33402	97228	81375	52551	426280	21879	0	525100	40285	44535	754550	15789	22178	141560	19021	0	243460	18728	38180
MCM2	P49736	0	0	0	0	0	0	0	0	0	0	0	0	0	0	0	7420.7	0	0	0	0	0	0	0	0	0	0	0	0	0	0	0	0	0
THBS3	P49746	31389	3282.8	0	0	0	0	0	0	0	0	0	0	0	16620	0	32848	0	0	0	0	0	0	0	0	0	0	0	0	0	15314	0	16195	50814
COMP	P49747	0	56644	117690	40974	0	0	0	57953	51571	0	45625	0	26174	393670	0	0	61834	99019	0	0	57867	32028	0	147730	0	115140	0	235820	37718	255390	0	33989	0
ACADVL	P49748	104510	99216	0	60263	178110	0	263380	43692	0	583190	167430	0	226130	18950	0	348900	100110	0	117090	25924	0	17457	0	0	29589	0	0	6407.4	0	0	43389	47538	0
ACOT2	P49753	0	0	0	10381	0	0	0	0	0	0	0	0	0	0	0	0	0	0	0	0	0	0	0	0	0	0	0	0	0	0	0	0	0
TMED10	P49755	10954000	2092800	0	3478300	952870	0	9095200	1074400	0	7076000	1243400	0	4256000	471360	0	9816200	1138200	0	2696000	294940	0	717230	28620	0	527070	0	0	1363100	240800	0	3499400	493780	0
RBM25	P49756	0	2699.6	0	0	0	0	0	50297	0	0	0	0	0	0	24961	239700	0	67575	19973	0	0	39840	0	0	0	0	97176	162340	0	261010	105790	18195	31632
NUMB	P49757	0	0	0	45073	0	0	30925	0	0	5208.5	0	0	0	0	0	42343	0	0	803.57	0	0	13151	0	144390	55812	0	0	0	0	244990	0	0	0
PSEN1	P49768	40119	0	0	0	0	0	71841	0	0	65304	30791	0	0	0	0	64168	0	0	164570	0	0	322980	0	0	367820	0	0	8351.7	0	0	305990	0	0
EIF2B2	P49770	0	0	0	0	0	0	9568.8	0	0	0	0	0	20606	43624	0	157400	0	0	0	0	0	174450	52395	0	27776	0	0	0	0	0	0	19672	0
HINT1	P49773	0	0	0	0	0	0	0	0	0	341580	0	0	90769	0	0	0	0	0	163630	0	0	1345100	0	0	578590	0	0	41564	0	0	84871	0	0
RANBP2	P49792	9253	46416	0	0	0	0	0	0	0	224960	79973	0	23528	0	0	5804.7	0	0	0	0	0	130460	0	0	369100	0	0	53002	0	0	68383	0	0
RGS19	P49795	247210	0	0	133080	90964	0	226290	0	0	434080	14532	0	0	0	0	46081	0	0	382660	0	0	368050	0	0	1165600	0	0	49307	0	0	268680	0	0
NDUFV1	P49821	0	0	0	0	0	0	89274	0	0	67509	0	0	33388	0	0	227240	24843	0	3300.9	0	0	0	0	0	0	0	0	0	0	0	0	0	0
GSK3A	P49840	0	0	0	0	0	0	0	0	0	0	0	0	0	0	0	0	0	0	0	0	0	9047.4	0	0	47686	0	0	0	0	0	0	0	0
GSK3B	P49841	5460.1	0	0	14922	0	0	14552	0	0	0	0	0	9444.1	0	0	20771	0	0	0	0	0	17863	0	0	18733	0	0	0	0	0	0	0	0
NT5C2	P49902	27024	0	0	189760	0	0	42400	0	0	67764	0	0	594980	0	0	115020	0	0	11059	0	0	111090	0	0	160710	0	0	1842.9	0	0	13189	0	0
SEPHS1	P49903	0	0	0	0	0	0	0	0	0	0	0	0	0	0	0	0	0	0	11069	0	0	77027	0	0	19652	0	0	0	0	0	4656.2	0	0
SEPP1	P49908	0	56570	89046	0	117770	0	0	0	101390	173610	159560	111960	0	0	0	37512	65494	0	66826	0	72865	334090	0	80133	103930	83644	0	149900	0	119070	69845	86939	88970
CAMP	P49913	2162200	379230	42885	1547600	826600	161250	831900	542340	28848	1772000	554430	62414	1481000	292030	14056	1632100	714280	43653	675400	150680	47242	171390	385250	103310	17146	19979	20998	72423	77479	24942	154090	199390	15752
GMPS	P49915	0	0	0	0	0	0	0	0	0	2666.8	0	0	0	0	0	0	0	0	293110	0	0	182840	12644	0	95983	0	0	0	0	0	0	0	6605.3
MRE11A	P49959	0	0	0	0	0	0	0	0	0	0	0	0	33509	0	0	0	0	0	0	0	0	0	0	0	0	0	0	0	0	0	0	0	0
ENTPD1	P49961	44929	0	0	53101	0	0	33695	0	0	194200	0	0	26679	0	0	50049	0	0	97054	0	0	229380	0	0	485040	0	0	25634	0	0	49575	0	0
HNMT	P50135	0	0	0	0	0	0	0	0	0	72553	0	0	0	0	0	26229	7828.6	0	0	0	0	19598	0	0	54061	0	0	0	0	0	0	0	0
GNAQ	P50148	1094700	251730	0	1318200	263680	0	1589600	242050	0	1586700	851150	0	1860700	352490	0	657440	466650	0	1133700	267820	0	1076900	64409	0	2777600	82571	0	415850	77894	0	862860	137860	0
GNG4	P50150	0	0	0	0	0	0	0	0	0	8878.3	0	0	0	0	0	0	0	0	289160	0	0	0	0	0	149440	0	0	0	0	0	0	0	0
GNG10	P50151	170770	30664	0	502240	10893	0	25279	0	0	217590	57405	0	1167800	182130	0	388590	0	0	157600	0	0	249790	0	0	1076700	0	0	46522	0	0	296550	135660	0
IDH3A	P50213	0	0	0	0	0	0	0	0	0	0	0	0	53265	0	0	16173	0	0	0	0	0	0	0	0	0	0	0	0	0	0	0	0	0
SULT1A1	P50225	0	0	0	24916	0	0	350760	215900	0	92608	0	0	0	0	0	14397	288380	0	208520	25632	0	41136	0	0	322690	0	0	0	0	0	0	0	0
CRIP1	P50238	668980	56676	0	2031500	129470	0	1273800	33604	0	367120	0	0	807000	0	0	1228100	0	0	244320	0	0	434950	63489	0	177820	0	0	244110	0	0	182590	48907	0
MMP14	P50281	0	0	0	0	95247	0	0	0	0	582890	0	0	0	0	0	0	0	0	376930	0	0	630700	0	0	790430	0	0	261250	0	0	298060	0	0
GDI2	P50395	4214100	1692800	0	7002200	1960700	0	7391400	1493000	0	7784200	2975500	16604	7963000	2365300	81571	5527900	2301800	0	9392700	1867500	0	12157000	2251000	12938	22268000	1345900	0	3670500	1170100	0	6977800	2402500	2035.9
EMD	P50402	59905	0	0	32616	0	0	56791	0	0	72355	0	0	34767	0	0	62415	0	0	33407	0	0	0	0	0	0	0	0	20004	0	0	57225	0	0
CPT1A	P50416	714320	71370	0	216540	0	0	319930	24265	0	326680	52999	0	1061900	33303	0	642160	27457	0	101920	0	0	4637.2	0	0	0	0	0	14097	0	0	17389	13682	0
GATM	P50440	0	0	0	0	0	0	0	0	0	0	0	0	0	0	0	2997.3	0	0	0	0	0	0	0	0	0	0	0	0	0	0	0	0	0
SLC26A2	P50443	12040	0	0	0	5597.2	0	35358	0	0	13937	18711	0	73462	133290	0	9013.3	0	0	75279	32382	0	73838	0	0	113610	0	0	0	0	0	18365	54330	0
SERPINB8	P50452	0	0	0	0	0	0	0	0	0	0	0	0	0	0	0	0	0	0	0	0	0	36104	0	0	45259	0	0	0	0	0	9824	0	0
SERPINB9	P50453	54560	10494	0	60687	0	0	75285	0	0	238430	26498	0	0	0	0	9515.9	0	0	302430	0	0	204070	0	0	847930	27376	0	40814	0	0	185610	15551	0
SERPINH1	P50454	24306000	5678800	0	13447000	2985100	26021	14635000	2136400	16211	16667000	5085600	0	9242100	738710	0	17464000	3245200	88066	5092000	808820	0	1525600	688590	107980	405850	38164	0	4920500	1896600	0	2424100	1504200	8959.6
ST13	P50502	130880	41440	0	238520	44346	0	248430	52751	0	356680	57591	0	544330	178300	0	71639	65206	0	439080	257540	0	746330	0	0	641890	20815	0	203470	0	0	172200	25672	0
VASP	P50552	336560	26111	0	765540	57491	0	486310	22101	0	627620	65006	0	931750	74177	0	488840	57656	0	366630	194330	0	943830	18369	0	2621700	0	0	171540	15428	0	318710	30869	0
DNM2	P50570	131390	151370	0	44194	63218	0	214550	104560	0	619210	273380	0	173680	208220	0	141720	204570	0	174070	185900	0	534020	42493	0	1170100	0	0	19769	13488	0	606060	113410	0
METAP2	P50579	0	0	0	0	0	0	0	0	0	0	0	0	95385	0	0	15442	0	0	0	0	0	0	0	0	0	0	0	0	0	0	0	0	0
LRBA	P50851	23129	0	0	0	0	0	0	0	0	0	0	0	192770	15132	0	1547.8	0	0	0	0	0	0	0	0	0	0	0	0	0	0	0	0	0
BCAM	P50895	6766500	2631300	0	189360	43840	0	995980	25867	0	470890	99624	0	3075900	995230	65638	1557200	135990	0	1013100	157290	0	587180	77438	27362	607260	0	0	704400	222800	0	4506600	1401200	7125.5
PPT1	P50897	30365	0	0	0	0	0	33093	0	0	41271	0	0	41407	0	0	23847	0	0	0	0	0	164840	0	0	0	0	0	0	0	0	156530	29871	0
RPL14	P50914	111920	150810	0	0	55995	0	134520	263470	0	437780	0	0	162430	141880	0	262560	182720	11522	116170	112920	0	505660	0	0	201440	0	0	12631	0	0	196110	174940	0
CCT8	P50990	151060	251190	0	32507	191850	0	239950	92083	0	759470	347010	0	445260	1055600	0	53131	277970	61196	716860	239970	0	2363700	729890	0	1011400	125750	0	151250	42630	0	834930	690970	0
CCT4	P50991	191910	249960	0	229940	153420	0	576920	587130	0	542720	525700	0	1286300	840930	0	288920	949330	66719	373190	341810	0	1887700	1021300	28354	1003700	177200	0	157260	61397	0	351590	457720	0
ANXA11	P50995	13205000	3041900	0	6739000	2253300	0	9178000	1387700	0	7999100	1681600	0	9714700	3089900	8413.1	6704300	1599400	0	4243700	1436000	0	12304000	1929000	0	5083900	393730	0	2415300	694420	0	2640600	668740	0
FXR1	P51114	12644	0	0	0	0	0	14893	0	0	0	0	0	49256	0	0	72130	0	0	0	0	0	5887.5	0	0	0	0	0	0	0	0	0	0	0
RAB5C	P51148	1328500	805030	0	158590	809010	0	2191000	1118800	0	3065600	1103200	0	148000	790480	0	164550	763860	24910	2143600	776970	0	2767200	459550	27673	4886400	545070	0	1154700	500330	0	1610600	563040	28104
RAB7A	P51149	614150	659260	0	611450	779690	0	1086200	631310	0	2485200	699080	0	735150	1376800	0	562190	875590	3404.2	2283800	604360	0	6879000	1929100	224580	5350900	729860	0	832170	326930	0	2201500	550200	0
RAB9A	P51151	148620	0	0	199000	0	0	205720	19862	0	123950	17412	0	39341	11459	0	145080	48778	0	85637	0	0	117830	0	0	183230	0	0	20863	0	0	23805	0	0
RAB13	P51153	0	121120	0	642830	137150	0	400070	71266	0	500230	115400	0	0	53463	0	0	247060	0	699090	490780	0	608060	0	0	1056100	0	0	224830	0	0	525180	99305	125700
RAB27A	P51159	305750	0	0	272910	24186	0	257270	0	0	174110	0	0	91007	0	0	201250	15059	0	73436	0	0	29167	0	0	155190	0	0	59329	0	0	14693	0	0
PLCD1	P51178	492410	2905.8	0	602380	256370	0	2684000	343390	0	1249200	100810	0	1111500	82096	0	166410	668400	0	2003400	771900	0	209260	0	0	2702400	0	0	667850	91394	0	459290	9380.5	0
DUSP3	P51452	0	0	0	36157	0	0	31391	0	0	21925	0	0	0	0	0	26591	0	0	17460	0	0	17987	0	0	75630	0	0	0	0	0	0	0	0
MMP15	P51511	0	0	0	0	0	0	0	0	0	0	0	0	33031	0	0	0	0	0	6890	0	0	0	0	0	76039	0	0	0	0	0	0	0	0
SMARCA4	P51532	0	0	0	0	0	0	7655.4	0	0	0	0	0	0	0	0	154140	0	0	0	0	0	0	0	0	0	0	0	0	0	0	0	0	0
IDH3G	P51553	0	0	0	0	0	0	0	0	0	0	0	0	43236	0	0	0	0	0	0	0	0	0	0	0	0	0	0	0	0	0	0	0	0
GALK1	P51570	0	8276.6	0	68779	0	0	157890	81015	0	118090	0	0	0	0	0	0	46895	0	8636.4	13068	0	182200	0	0	177050	0	0	4439.4	0	0	14695	0	0
SSR4	P51571	3561900	565290	0	1150200	294600	0	1660200	247380	0	1682200	476690	0	1516200	176870	0	1565400	306980	0	304500	50854	0	113010	0	0	39447	0	0	205720	72114	0	430510	184140	0
BCAP31	P51572	11084000	2535500	0	2573800	561620	0	4195300	630780	0	2839900	842480	0	8690800	1479300	0	4041500	785320	0	1332800	85492	0	811590	152480	0	461890	0	0	512840	120680	0	1734400	289960	0
TPMT	P51580	20696	0	0	0	0	0	0	0	0	16995	0	0	52582	0	0	15860	0	0	0	0	0	18862	0	0	44929	0	0	0	0	0	4091.1	0	0
CAV2	P51636	1806600	87188	0	318140	55481	0	1259900	82825	0	1034400	194200	0	497420	38117	0	1091300	94251	0	187240	0	0	105750	0	0	43951	0	0	48062	0	0	0	0	0
ALDH3A2	P51648	1727800	879500	2197900	3986800	1476000	3299600	4242800	2897200	0	14993000	1744800	0	2437000	317630	2378900	19929000	2829100	8524900	4661100	0	0	2405900	162860	0	320960	0	0	2326100	0	0	9728800	4189800	7162200
ALDH5A1	P51649	0	0	0	0	0	0	0	0	0	0	0	0	22113	0	0	5568.7	0	0	0	0	0	0	0	0	0	0	0	0	0	0	0	3181.9	0
GPC3	P51654	1202.5	0	0	0	0	0	0	0	0	0	0	0	0	0	0	0	0	0	0	0	0	0	0	0	0	0	0	0	0	0	0	0	0
HSD17B4	P51659	350640	1073800	0	1062500	359550	0	451090	131350	0	948700	561120	0	316850	35382	0	1135000	173110	22722	139060	117890	0	251280	0	0	2400.4	0	0	197410	0	0	203250	238640	0
PSMD7	P51665	103040	0	0	30472	0	0	164730	0	0	106920	0	0	321040	0	0	247650	0	0	46478	0	0	166030	0	0	156190	0	0	0	0	0	23492	0	0
GPM6A	P51674	0	0	0	9888.1	0	0	176000	120060	0	0	0	0	0	0	0	19609	141690	0	0	0	0	0	0	0	0	0	0	0	0	0	0	0	0
CCR5	P51681	0	0	0	0	0	0	0	0	0	93414	0	0	0	0	0	0	0	0	90411	0	0	209600	0	0	655130	0	0	21524	0	0	63905	0	0
ARSD	P51689	38392	0	0	0	0	0	7497.2	0	0	0	0	0	0	0	0	24328	0	0	0	0	0	0	0	0	0	0	0	0	0	0	0	0	0
APLP1	P51693	0	0	0	0	0	0	0	0	0	0	0	0	0	0	0	49364	0	0	0	0	0	0	0	0	0	0	0	0	0	0	0	0	0
CLCN3	P51790	56293	0	0	0	0	0	20947	0	0	32880	0	0	156770	0	0	58394	0	0	0	0	0	19365	0	0	0	0	0	0	0	0	30037	0	0
CLCN5	P51795	66443	0	0	44606	0	0	33519	0	0	0	0	0	90905	0	0	73787	0	0	0	0	0	0	0	0	0	0	0	0	0	52419	0	0	0
DYNLT3	P51808	0	0	0	0	0	0	64370	0	0	31908	0	0	0	0	0	41299	0	0	0	0	0	30539	0	0	22385	0	0	0	0	0	0	0	0
VAMP7	P51809	252470	26089	0	88279	0	0	444500	22244	0	238730	22927	0	144070	23204	0	264880	63174	0	160780	0	0	138790	0	0	20926	0	0	18970	0	0	64437	0	0
RPS6KA3	P51812	95468	11289	0	158180	0	0	517740	0	0	250620	59855	0	348930	11415	0	120020	89134	0	316050	143430	0	125490	0	0	655310	0	0	53471	0	0	47336	0	0
ADCY7	P51828	0	0	0	0	0	0	17868	0	0	39870	0	0	0	0	0	0	0	0	17375	0	0	92651	0	0	711010	0	0	0	0	0	0	0	0
TKTL1	P51854	0	0	0	0	0	0	0	0	0	0	0	0	0	0	0	0	0	0	0	0	0	956590	154930	10458	19691	0	0	0	0	0	0	0	0
HDGF	P51858	0	0	0	0	0	0	0	0	0	0	0	0	46989	0	0	0	0	0	0	0	0	0	0	0	0	0	0	0	0	0	0	0	0
LUM	P51884	990590	225530	2809200	1937300	459290	3002600	2671800	1418600	2675500	986840	296470	3389500	886390	263490	5047200	2026700	1696000	1488200	734880	0	1680400	1633800	622080	2526000	205000	49652	3839800	2460700	81448	3212200	683940	91682	2074200
PRELP	P51888	49380	0	0	96049	0	0	862730	185010	0	27317	26227	0	53332	0	0	525670	203420	32504	0	0	0	0	0	0	0	0	0	0	0	0	0	0	0
HNRNPA3	P51991	354980	193040	0	56435	28193	0	40355	0	0	72749	0	0	663120	213800	0	348810	22446	0	38256	0	0	168290	8927.6	0	99836	0	0	0	0	0	32034	8889.2	0
PGD	P52209	393500	121690	0	927280	54566	0	475180	185010	0	1665200	274080	0	1277200	264660	0	619320	190500	0	985040	413100	0	3912700	789470	125000	3466400	88152	0	319200	72923	0	1049200	125270	0
HNRNPM	P52272	521630	80642	0	26951	51244	0	587130	539820	0	137330	48736	0	407400	0	0	630800	574730	0	6052.5	0	0	122160	45111	0	11782	0	0	0	0	0	120410	45549	0
KPNA2	P52292	0	0	0	0	0	0	0	0	0	0	0	0	44449	0	0	0	0	0	0	0	0	32112	0	0	0	0	0	0	0	0	0	9543	0
KPNA1	P52294	0	0	0	15584	0	0	0	0	0	5289.9	0	0	53959	0	0	66989	0	0	1656.3	0	0	48783	0	0	152860	0	0	0	0	0	0	0	0
RAP1GDS1	P52306	0	0	0	0	0	0	26962	0	0	75841	0	0	19786	0	0	0	0	0	11903	0	0	226150	0	0	223160	0	0	0	0	0	3692.1	0	0
JAK3	P52333	0	0	0	0	0	0	0	0	0	1687.2	0	0	0	0	0	0	0	0	0	0	0	0	0	0	374400	0	0	0	0	0	38767	0	0
POLR2H	P52434	0	0	0	0	0	0	0	0	0	0	0	0	18927	0	0	0	0	0	0	0	0	0	0	0	0	0	0	0	0	0	0	0	0
ARHGDIA	P52565	793620	286350	0	1542500	672830	0	2007100	442170	0	2064100	687960	2299.7	1261300	262430	0	1017400	1339100	0	1081600	646170	0	1896100	224370	0	2973900	162050	0	659840	365500	0	944480	377420	0
ARHGDIB	P52566	1120200	231700	0	972540	562570	0	891560	63768	0	1377500	304580	0	412950	108800	0	847540	113200	0	1094000	31849	0	2638300	273810	0	4922700	257340	0	624980	114290	0	1358700	271620	0
SLC7A2	P52569	35301	0	0	0	0	0	245650	35919	0	0	0	0	0	0	0	16742	0	0	0	37390	0	0	0	0	0	0	0	0	0	0	0	0	0
AGFG1	P52594	60335	0	0	35735	0	0	70198	22563	0	69708	0	0	53020	0	0	0	47898	0	37626	0	0	31450	0	0	89695	0	0	13027	0	0	9641.1	0	0
HNRNPF	P52597	0	15127	0	0	0	0	24688	36898	0	5690.5	0	0	120260	61757	0	80026	49205	0	0	0	0	0	59003	0	4545	0	0	0	0	0	0	0	0
STAT2	P52630	0	0	0	13669	0	0	714090	44541	0	290940	8725.2	0	392610	6920.9	0	97055	99807	0	168050	0	0	110860	0	0	1444000	0	0	46671	0	0	132320	0	0
VAV2	P52735	0	0	0	0	0	0	0	0	0	0	0	0	0	0	0	0	0	0	0	0	0	35938	0	0	36409	0	0	0	0	0	0	0	0
HRSP12	P52758	0	0	0	0	0	0	0	0	0	5575.7	0	0	0	0	0	0	0	0	0	0	0	17291	0	0	10310	0	0	0	0	0	27794	0	0
SMS	P52788	0	22122	0	0	0	0	0	0	0	55360	0	0	0	26439	0	0	0	0	40392	0	0	1270500	251920	0	99691	0	0	26878	0	0	0	0	0
HK2	P52789	15892	0	0	38267	0	0	0	0	0	27060	0	0	309510	0	0	261300	0	0	0	0	0	58778	0	0	28473	0	0	0	0	0	3424.1	0	0
HK3	P52790	0	0	0	155570	0	0	58585	0	0	396570	0	0	24424	0	0	15079	0	0	76481	0	0	790380	96748	0	988240	0	0	66438	0	0	31004	0	0
EFNB2	P52799	0	0	0	8813.5	0	0	0	0	0	22293	0	0	0	0	0	8208.9	0	0	16531	0	0	13189	0	0	72062	0	0	6414.1	0	0	0	0	0
STC1	P52823	0	0	0	0	0	0	0	0	0	0	0	0	0	207720	0	0	0	0	0	0	0	0	0	0	0	0	0	0	0	0	0	81150	0
NDST1	P52848	0	0	20068	0	0	0	0	0	0	0	0	0	0	0	0	5293.5	0	0	0	0	0	0	0	0	0	0	0	0	0	0	0	0	0
CAPZA1	P52907	821620	626230	0	1137200	961340	0	1660400	624250	37325	3951900	1006700	0	1457400	869430	0	795800	385380	70995	3378500	1061400	0	4589100	802530	37203	7256400	387140	0	1005100	306850	0	2384800	574600	128550
CRIP2	P52943	98813	178860	0	928750	297400	0	2606100	422620	0	1395100	773290	0	928450	347720	0	322270	733420	0	974120	805560	0	933710	225790	0	1602200	109680	0	368360	153980	0	352170	467980	0
NUP98	P52948	5818.8	0	0	5661.1	0	0	0	0	0	0	0	0	11446	0	0	12820	0	0	0	0	0	0	0	0	0	0	0	0	0	0	0	0	0
BLVRA	P53004	0	0	0	0	0	0	54016	40510	0	247600	0	0	0	0	0	0	0	0	129420	40507	0	518990	71197	14868	154540	0	0	64059	0	0	135710	0	0
SLC25A1	P53007	156470	38830	0	0	0	0	80526	0	0	101540	37224	0	282980	0	0	519630	16218	0	0	0	0	0	0	0	0	0	0	2353.2	0	0	0	0	0
PPP5C	P53041	0	0	0	0	0	0	0	0	0	91517	0	0	71318	0	0	0	0	0	412950	0	0	206880	22327	0	117950	0	0	0	0	0	0	0	0
DAPK1	P53355	0	0	0	0	53303	0	87756	0	0	0	0	0	0	0	0	18268	0	0	0	0	0	0	0	0	0	0	0	0	0	0	0	0	0
ARFIP1	P53367	0	4993.6	0	0	0	0	0	0	0	17344	0	0	133530	14340	0	8310.8	13485	0	0	0	0	8758	0	0	4312.5	0	0	0	0	0	0	0	0
[truncated: 2,739 more rows]

## Sheet: Suppl. Table 3
Category	Gene name	U1	U2	U3	U4	U5	U6	U7	U8	U9	U10	U11	S1	S2	S3	S4	S5	S6	S7	S8	S9	S10	S11	B1	B2	B3	B4	B5	B6	B7	B8	B9	B10	B11
cat1	CD63	398420	119010	196750	960030	244030	0	640190	1433700	463110	128080	1010800	71752	0	79931	0	89957	52017	275770	64152	0	90011	50823	0	0	0	0	0	0	0	0	0	0	0
cat1	CD81	1705800	21733	4343500	7012900	158140	229900	4937300	5246200	14931000	2723600	4037500	1383800	1619600	950130	2038300	751290	1243900	715860	999910	1179000	1338300	1577600	0	0	0	0	0	0	0	0	0	0	0
cat1	CD82	562460	894650	384150	811100	1632500	931240	1569100	2068100	3331000	602520	1302500	188980	658990	39726	291760	722360	403460	433800	977250	219370	219400	458060	0	0	0	0	0	0	0	0	0	0	0
cat1	CD9	29194000	3374500	6044700	8471800	5073500	2647400	16158000	20081000	23365000	3862500	9386000	7252200	2082100	612360	3843600	1713600	1081900	1679500	6404100	1851800	1863300	3296700	0	0	0	0	0	5875.7	0	30843	0	0	0
cat1	CD47	0	0	25120	14084	49854	119000	37583	174630	61973	21401	82178	193400	87144	68504	314000	540870	0	413530	166360	72252	95237	656890	0	0	0	0	0	0	0	0	0	0	0
cat1	GNAI1	251500	96437	412850	606040	187150	370160	554210	542350	623790	168430	460550	104950	138130	198730	228500	248400	127980	132730	66650	32925	37147	148240	0	0	0	0	0	0	0	0	0	0	0
cat1	GNAI2	11342000	21837000	19532000	22047000	15813000	11702000	25160000	26368000	53165000	9062800	21308000	4038300	8544800	4744200	8208900	3896900	4931300	5580600	3230300	4249500	3762900	6086700	0	0	0	146160	0	0	0	0	0	0	3167.3
cat1	GNAI3	695740	471700	970270	2684100	1987200	194900	3249400	6405300	6355300	1468300	2944700	487260	1087900	45775	1191900	861700	486480	349930	1514800	253140	141130	961870	0	0	0	0	0	0	0	0	0	0	0
cat1	GNAO1	0	0	0	35347	0	30726	43282	25050	0	10007	175780	0	0	0	0	0	0	0	0	0	0	37959	0	0	0	0	0	0	0	0	0	0	0
cat1	GNAT1	NA	NA	NA	NA	NA	NA	NA	NA	NA	NA	NA	NA	NA	NA	NA	NA	NA	NA	NA	NA	NA	NA	NA	NA	NA	NA	NA	NA	NA	NA	NA	NA	NA
cat1	GNAT2	NA	NA	NA	NA	NA	NA	NA	NA	NA	NA	NA	NA	NA	NA	NA	NA	NA	NA	NA	NA	NA	NA	NA	NA	NA	NA	NA	NA	NA	NA	NA	NA	NA
cat1	GNAT3	NA	NA	NA	NA	NA	NA	NA	NA	NA	NA	NA	NA	NA	NA	NA	NA	NA	NA	NA	NA	NA	NA	NA	NA	NA	NA	NA	NA	NA	NA	NA	NA	NA
cat1	GNAZ	NA	NA	NA	NA	NA	NA	NA	NA	NA	NA	NA	NA	NA	NA	NA	NA	NA	NA	NA	NA	NA	NA	NA	NA	NA	NA	NA	NA	NA	NA	NA	NA	NA
cat1	GNAQ	1094700	1318200	1589600	1586700	1860700	657440	1133700	1076900	2777600	415850	862860	251730	263680	242050	851150	352490	466650	267820	64409	82571	77894	137860	0	0	0	0	0	0	0	0	0	0	0
cat1	GNA11	1099900	1237700	2342900	1596500	2041700	911900	1788700	1179200	2123900	415450	1190500	305130	337140	149240	1360200	849490	574690	554060	17658	45276	20047	481300	0	0	0	0	0	0	0	0	0	0	0
cat1	GNA14	134480	48148	232000	205410	131220	345720	170960	90235	297350	51568	36578	14307	41491	37349	77295	74040	75714	36942	11008	4325.9	0	30731	0	0	0	0	29975	0	0	0	0	0	0
cat1	GNA15	0	0	0	10176	0	0	0	0	67171	0	0	0	0	0	0	0	0	0	0	0	0	0	0	0	0	0	0	0	0	0	0	0	0
cat1	GNAL	NA	NA	NA	NA	NA	NA	NA	NA	NA	NA	NA	NA	NA	NA	NA	NA	NA	NA	NA	NA	NA	NA	NA	NA	NA	NA	NA	NA	NA	NA	NA	NA	NA
cat1	GNAS	2755800	2331500	2691500	4962900	2821200	741200	3479500	3146900	8272800	1421400	3527600	1096800	778480	426520	1414600	815880	538480	768190	344480	407160	464720	1352900	0	0	0	0	0	0	0	0	0	0	0
cat1	GNB1	7761800	6916900	9771000	8405100	9761200	6486100	6719500	8885300	15493000	2696700	7267700	703890	1111800	869550	1915300	1142600	980120	935370	824620	788050	782830	1282300	0	0	0	0	0	0	0	0	0	0	73087
cat1	GNB2	11783000	7196400	20438000	15097000	5578800	5831300	13969000	16020000	30469000	6167300	12727000	2247800	2865300	1714500	4704600	2440700	3230000	3529100	2050200	1201100	1216900	4064900	0	0	0	0	17897	0	0	46933	0	0	0
cat1	GNB3	NA	NA	NA	NA	NA	NA	NA	NA	NA	NA	NA	NA	NA	NA	NA	NA	NA	NA	NA	NA	NA	NA	NA	NA	NA	NA	NA	NA	NA	NA	NA	NA	NA
cat1	GNB4	1480400	823660	2831500	2948900	1264000	531580	1890000	1673400	7188400	845780	844290	144340	76298	136190	366110	0	486320	0	0	61556	69635	48297	0	0	0	0	0	0	0	0	0	0	0
cat1	GNB5	NA	NA	NA	NA	NA	NA	NA	NA	NA	NA	NA	NA	NA	NA	NA	NA	NA	NA	NA	NA	NA	NA	NA	NA	NA	NA	NA	NA	NA	NA	NA	NA	NA
cat1	GNGT1	NA	NA	NA	NA	NA	NA	NA	NA	NA	NA	NA	NA	NA	NA	NA	NA	NA	NA	NA	NA	NA	NA	NA	NA	NA	NA	NA	NA	NA	NA	NA	NA	NA
cat1	GNGT2	NA	NA	NA	NA	NA	NA	NA	NA	NA	NA	NA	NA	NA	NA	NA	NA	NA	NA	NA	NA	NA	NA	NA	NA	NA	NA	NA	NA	NA	NA	NA	NA	NA
cat1	GNG2	103160	155740	209820	591640	63734	151680	415270	480440	952240	63255	323620	247690	423390	299120	427630	105360	42441	243050	0	238650	224630	304150	0	0	0	0	0	0	0	0	0	0	0
cat1	GNG3	NA	NA	NA	NA	NA	NA	NA	NA	NA	NA	NA	NA	NA	NA	NA	NA	NA	NA	NA	NA	NA	NA	NA	NA	NA	NA	NA	NA	NA	NA	NA	NA	NA
cat1	GNG4	0	0	0	8878.3	0	0	289160	0	149440	0	0	0	0	0	0	0	0	0	0	0	0	0	0	0	0	0	0	0	0	0	0	0	0
cat1	GNG5	140620	583670	261110	1533200	329590	235860	1410600	2639800	5588300	431380	1900800	0	0	0	0	0	0	0	26117	0	39731	65904	0	0	0	0	0	0	0	0	0	0	0
cat1	GNG7	14056	121210	93680	24280	62831	97563	20141	0	27498	0	1947.6	0	0	0	0	0	0	0	0	0	0	0	0	0	0	0	0	0	0	0	0	0	0
cat1	GNG8	NA	NA	NA	NA	NA	NA	NA	NA	NA	NA	NA	NA	NA	NA	NA	NA	NA	NA	NA	NA	NA	NA	NA	NA	NA	NA	NA	NA	NA	NA	NA	NA	NA
cat1	GNG10	170770	502240	25279	217590	1167800	388590	157600	249790	1076700	46522	296550	30664	10893	0	57405	182130	0	0	0	0	0	135660	0	0	0	0	0	0	0	0	0	0	0
cat1	GNG11	NA	NA	NA	NA	NA	NA	NA	NA	NA	NA	NA	NA	NA	NA	NA	NA	NA	NA	NA	NA	NA	NA	NA	NA	NA	NA	NA	NA	NA	NA	NA	NA	NA
cat1	GNG12	898920	1075900	2475900	4295900	1059300	1489100	4238400	2703600	3261000	1639700	2559700	904530	308020	287030	146790	588040	488540	1639800	169180	96538	130410	748930	0	0	0	0	0	0	0	0	0	0	5783.2
cat1	GNG13	NA	NA	NA	NA	NA	NA	NA	NA	NA	NA	NA	NA	NA	NA	NA	NA	NA	NA	NA	NA	NA	NA	NA	NA	NA	NA	NA	NA	NA	NA	NA	NA	NA
cat1	GNG14	NA	NA	NA	NA	NA	NA	NA	NA	NA	NA	NA	NA	NA	NA	NA	NA	NA	NA	NA	NA	NA	NA	NA	NA	NA	NA	NA	NA	NA	NA	NA	NA	NA
cat1	HLA-A/B/C	NA	NA	NA	NA	NA	NA	NA	NA	NA	NA	NA	NA	NA	NA	NA	NA	NA	NA	NA	NA	NA	NA	NA	NA	NA	NA	NA	NA	NA	NA	NA	NA	NA
cat1	H2-K/D/Q	NA	NA	NA	NA	NA	NA	NA	NA	NA	NA	NA	NA	NA	NA	NA	NA	NA	NA	NA	NA	NA	NA	NA	NA	NA	NA	NA	NA	NA	NA	NA	NA	NA
cat1	ITGA1	212330	183420	60891	989190	7653.2	141530	470050	65404	580820	83985	44249	0	0	0	0	0	0	0	0	0	0	0	0	0	0	0	0	0	0	0	0	0	0
cat1	ITGA2	148200	57395	90198	290770	500950	229280	424290	446250	1716600	1255100	1431800	7720.9	0	0	0	85385	0	0	0	0	0	0	0	0	0	0	0	0	0	0	0	0	8054.5
cat1	ITGA3	1300000	1362900	1690300	1549500	3655400	1266700	2500800	2301000	4674700	966170	1533100	538210	98131	65119	69709	825900	303650	56193	256870	209040	56604	233570	0	0	0	0	0	0	0	0	0	0	60945
cat1	ITGA4	327600	369360	300510	308930	89339	266190	236460	452170	2201900	128080	353600	0	12567	0	0	0	0	0	0	25121	0	0	0	0	0	0	0	0	0	0	0	0	0
cat1	ITGA5	298860	258510	459890	1001100	172380	132620	658680	1428500	3313800	239120	217580	39370	244460	27780	116740	51247	64638	57096	82018	89387	44540	34666	0	0	0	0	0	41223	0	0	0	0	0
cat1	ITGA6	175300	111740	267870	386920	69330	103280	1628000	434610	1014400	172550	351940	42049	19086	10858	0	14376	25092	77502	0	16576	17534	10893	0	0	0	0	0	0	0	0	0	0	0
cat1	ITGA7	9707.7	14475	0	0	0	27433	0	0	0	0	0	0	0	0	0	0	0	0	0	0	0	0	0	0	0	0	0	0	0	0	0	0	0
cat1	ITGA8	NA	NA	NA	NA	NA	NA	NA	NA	NA	NA	NA	NA	NA	NA	NA	NA	NA	NA	NA	NA	NA	NA	NA	NA	NA	NA	NA	NA	NA	NA	NA	NA	NA
cat1	ITGA9	12582	0	0	0	232280	0	0	0	0	0	0	0	0	0	0	0	0	0	0	0	0	0	0	0	0	0	0	0	0	0	0	0	0
cat1	ITGA10	NA	NA	NA	NA	NA	NA	NA	NA	NA	NA	NA	NA	NA	NA	NA	NA	NA	NA	NA	NA	NA	NA	NA	NA	NA	NA	NA	NA	NA	NA	NA	NA	NA
cat1	ITGA11	NA	NA	NA	NA	NA	NA	NA	NA	NA	NA	NA	NA	NA	NA	NA	NA	NA	NA	NA	NA	NA	NA	NA	NA	NA	NA	NA	NA	NA	NA	NA	NA	NA
cat1	ITGB1	3043000	2269800	2854200	4190900	4017700	1914100	4975700	6052000	13371000	1930900	3360300	749380	913170	307910	522150	870960	660420	718050	469580	627770	363300	677930	0	0	0	0	0	0	0	0	0	0	0
cat1	ITGB2	3429600	2323500	4149200	11093000	2010500	2034400	7160800	19536000	34634000	3774300	8052400	1038000	2571200	628520	1672500	367920	947820	892520	717310	1377700	948090	854710	0	0	0	0	0	0	0	0	0	0	0
cat1	ITGB3	860750	337160	1424800	2487600	1432600	1645700	1203500	399570	1172000	294690	1802900	103820	8841.4	69132	99232	32598	0	0	0	0	0	111720	0	0	0	0	0	0	0	0	0	0	0
cat1	ITGB4	43462	0	30390	6215.2	149670	112350	719660	202750	206380	16496	0	50514	0	0	0	0	0	159560	0	0	0	0	0	0	0	0	0	0	0	0	0	0	0
cat1	ITGB5	1356200	958580	1032700	1214400	600120	1454900	372380	1149500	1148100	198690	619680	145530	336490	85922	135480	133500	28957	0	0	0	0	171910	0	0	0	0	0	0	0	0	0	0	0
cat1	ITGB6	0	15779	0	114370	262120	54542	273360	310970	2186900	244520	402170	219270	0	0	0	0	0	24692	0	0	0	101720	0	0	0	0	0	0	0	0	0	0	0
cat1	ITGB7	0	0	0	49635	0	0	41127	23624	698050	0	52077	0	0	0	0	0	0	0	0	0	0	0	0	0	0	0	0	0	0	0	0	0	0
cat1	ITGB8	175770	201050	209490	138500	862260	99336	443920	584410	2061900	97028	88647	89700	73554	34846	0	199590	69860	44660	69523	126090	28625	4275.3	0	0	0	0	0	0	0	0	0	0	3029
cat1	TFR2	0	0	0	0	30108	0	0	0	0	0	0	0	0	0	0	0	0	0	0	0	0	0	0	0	0	0	0	0	0	0	0	0	0
cat1	LAMP1/2	NA	NA	NA	NA	NA	NA	NA	NA	NA	NA	NA	NA	NA	NA	NA	NA	NA	NA	NA	NA	NA	NA	NA	NA	NA	NA	NA	NA	NA	NA	NA	NA	NA
cat1	SDC1	0	0	0	0	0	0	0	0	0	0	0	0	50468	0	0	0	0	0	0	28951	108410	0	0	0	0	0	0	0	0	31143	0	23847	0
cat1	SDC2	45787	157550	0	0	0	83316	8661.4	9789.3	11418	5349.6	7235.4	0	0	0	0	0	0	0	0	0	0	0	0	0	0	0	0	0	0	0	0	0	0
cat1	SDC3	NA	NA	NA	NA	NA	NA	NA	NA	NA	NA	NA	NA	NA	NA	NA	NA	NA	NA	NA	NA	NA	NA	NA	NA	NA	NA	NA	NA	NA	NA	NA	NA	NA
cat1	SDC4	0	96025	0	28587	54924	0	45269	189440	513310	10846	40066	0	0	0	0	127090	0	0	47131	96740	0	0	0	0	0	0	0	0	0	0	0	0	0
cat1	BSG	4496300	4903800	10674000	4577300	6069300	5987800	5078200	5296600	7561000	1851000	2886200	1139900	1153300	1429400	1141700	1227500	2035500	3175700	629760	386100	819020	790100	0	0	0	0	0	0	0	0	0	0	0
cat1	ADAM10	1670800	2000900	1963100	1090300	2342100	2976400	1413200	1962100	3322400	398560	752880	154260	185610	115490	243350	68396	179910	245790	169730	111050	58639	177940	0	0	0	0	17232	0	0	0	0	0	10168
cat1	NT5E	1155300	521330	4486400	4216100	1692500	994210	4583100	961230	4026700	1271600	2013700	406800	244750	505860	2599200	302900	904870	421670	0	247300	285380	516560	0	0	0	0	0	0	0	0	0	0	0
cat1	CD55	0	49148	254950	2868800	168150	8404.7	10512000	2986000	2107000	206390	1774500	47227	137870	0	1382600	109640	0	520160	96451	0	0	158400	0	0	0	0	0	49168	0	0	0	0	0
cat1	CD59	2181900	4218100	580140	4501700	3721900	3296600	6841500	3796600	5320500	2225500	4472000	1297000	1387300	897330	2558200	1074400	945560	589890	524440	367170	818920	1198900	0	0	0	0	0	0	0	0	0	0	0
cat1	SHH	NA	NA	NA	NA	NA	NA	NA	NA	NA	NA	NA	NA	NA	NA	NA	NA	NA	NA	NA	NA	NA	NA	NA	NA	NA	NA	NA	NA	NA	NA	NA	NA	NA
cat1	TSPAN8	NA	NA	NA	NA	NA	NA	NA	NA	NA	NA	NA	NA	NA	NA	NA	NA	NA	NA	NA	NA	NA	NA	NA	NA	NA	NA	NA	NA	NA	NA	NA	NA	NA
cat1	CD37	0	53363	0	238360	86073	71095	228190	50225	891580	55072	232980	24031	0	0	0	0	24266	0	0	20838	0	27121	0	0	0	0	0	0	0	0	0	0	0
cat1	CD53	NA	NA	NA	NA	NA	NA	NA	NA	NA	NA	NA	NA	NA	NA	NA	NA	NA	NA	NA	NA	NA	NA	NA	NA	NA	NA	NA	NA	NA	NA	NA	NA	NA
cat1	PECAM1	5306.2	395230	586880	1129100	200330	30800	563180	1415700	3777800	280820	926300	94882	235480	33650	38395	20595	126740	130450	60842	155480	87301	136300	0	0	0	0	0	0	0	0	0	0	0
cat1	ERBB2	0	111300	219330	317980	151480	140700	239270	117910	494820	55094	275090	19375	12019	19186	30072	22699	49741	174590	0	0	26867	61280	0	0	0	0	0	0	0	0	0	0	0
cat1	EPCAM	754230	2000700	131790	126560	1725200	2940400	2321900	7600900	5359000	735150	2707100	608350	819610	0	0	711020	0	215260	1420100	115870	311410	649830	0	0	0	0	0	66683	0	0	0	0	0
cat1	THY1	2357800	4780300	5413300	6426400	2007100	2503700	2649600	1646300	3887500	1824900	2839300	1094300	2351600	1346200	3102300	425300	2382600	354410	163770	229770	603070	908060	0	0	0	0	0	0	0	0	0	0	0
cat1	PTPRC	6201400	10656000	8234300	12916000	3452800	5952200	10368000	15028000	59526000	5593600	12379000	1427900	2069200	568920	1831400	440790	1316600	1238000	549890	2156000	725140	1549500	0	0	0	24631	0	0	0	0	0	0	0
cat1	GP9	NA	NA	NA	NA	NA	NA	NA	NA	NA	NA	NA	NA	NA	NA	NA	NA	NA	NA	NA	NA	NA	NA	NA	NA	NA	NA	NA	NA	NA	NA	NA	NA	NA
cat1	GYPA	916940	1614100	4289200	4834200	1449500	4077700	1609500	243870	6335.8	650000	3476100	228470	412530	681190	1466600	145950	859180	728480	20221	0	567620	2407400	0	0	0	0	0	0	0	0	0	0	0
cat1	CD14	5164100	3249300	4751200	5817100	3613200	2020600	2755400	9293700	12105000	3562600	3110900	1744100	1728900	1232600	1952100	866020	1983000	584010	1799100	1108300	1414200	1493000	222430	88785	167810	463120	297460	94380	151390	355260	653240	108530	347710
cat1	HLA-DR/DP/DQ	NA	NA	NA	NA	NA	NA	NA	NA	NA	NA	NA	NA	NA	NA	NA	NA	NA	NA	NA	NA	NA	NA	NA	NA	NA	NA	NA	NA	NA	NA	NA	NA	NA
cat1	H2-A	NA	NA	NA	NA	NA	NA	NA	NA	NA	NA	NA	NA	NA	NA	NA	NA	NA	NA	NA	NA	NA	NA	NA	NA	NA	NA	NA	NA	NA	NA	NA	NA	NA
cat1	CD3E	128990	0	328970	362620	28863	165760	177800	103900	1131100	90591	410430	0	0	0	50184	0	0	0	0	35508	0	0	0	0	0	0	0	0	0	0	0	0	0
cat1	CD3D	0	66276	14754	144880	0	119120	98898	31147	513990	70436	172910	0	0	0	0	0	0	0	0	0	0	0	0	0	0	0	0	0	0	0	0	0	0
cat1	CD3G	0	0	16743	158590	0	87016	64950	38318	364350	8876.5	143190	0	0	0	0	0	0	0	0	0	0	0	0	0	0	0	0	0	0	0	0	0	0
cat1	CD247	37313	228230	279740	252400	48687	371720	97780	8860.5	944150	45674	288040	0	0	0	0	0	0	0	0	0	0	0	0	0	0	0	0	0	0	0	0	0	0
cat1	AChE-E	NA	NA	NA	NA	NA	NA	NA	NA	NA	NA	NA	NA	NA	NA	NA	NA	NA	NA	NA	NA	NA	NA	NA	NA	NA	NA	NA	NA	NA	NA	NA	NA	NA
cat1	APP	70266	0	0	3036.1	51760	17629	0	36321	0	0	251960	6090.3	0	0	0	0	0	0	0	0	0	55481	0	0	0	0	0	0	0	0	0	0	0
cat1	ABCC1	287440	592350	740620	1160700	261910	351000	742260	1699500	2124100	230330	220520	24037	18416	24069	38663	0	51913	129380	0	0	0	13124	0	0	0	0	0	0	0	0	0	0	0
cat2	TSG101	296970	236660	225160	752090	128000	265920	729050	1094300	958560	186210	328130	14468	0	0	433530	50852	54006	72872	260960	81549	17079	34888	0	0	0	0	0	0	0	0	0	0	0
cat2	CHMP1A	0	0	22569	50367	0	0	22693	110000	73389	0	25432	0	0	0	62539	0	0	0	59968	0	0	0	0	0	0	0	0	0	0	0	0	0	0
cat2	CHMP1B	0	0	57904	0	0	0	4633.6	35180	0	0	0	0	0	0	0	0	0	0	0	0	0	0	0	0	0	0	0	0	0	0	0	0	0
cat2	CHMP2A	99962	0	0	68990	0	0	68545	244150	137290	18274	18936	0	0	0	21230	0	0	21322	138120	0	0	0	0	0	0	0	0	0	0	0	0	0	0
cat2	CHMP2B	NA	NA	NA	NA	NA	NA	NA	NA	NA	NA	NA	NA	NA	NA	NA	NA	NA	NA	NA	NA	NA	NA	NA	NA	NA	NA	NA	NA	NA	NA	NA	NA	NA
cat2	CHMP3	0	0	30607	68121	0	0	55602	198700	124010	12754	21903	21373	0	0	46647	0	0	47497	39228	17123	0	9352	0	0	0	0	0	0	0	0	0	0	0
cat2	CHMP4A	0	0	0	244520	0	0	368510	93126	420550	1171.3	194450	10699	0	0	25037	0	0	30342	0	0	0	0	0	0	0	0	0	0	0	0	0	0	0
cat2	CHMP4B	0	0	127240	288260	441560	48986	1029400	1965100	906900	151690	401950	34529	0	0	196710	35987	58411	183430	395000	0	26590	15525	0	0	0	0	0	0	0	0	0	0	0
cat2	CHMP4C	0	0	0	0	0	0	0	0	0	0	0	0	0	0	0	0	0	0	0	0	0	0	0	0	0	0	0	0	0	0	0	0	0
cat2	CHMP5	0	0	0	299870	0	0	303410	711950	149410	87970	87858	0	0	0	38829	0	0	0	48042	0	0	0	0	0	0	0	0	0	0	0	0	0	0
cat2	CHMP6	0	0	0	378820	0	0	143140	509780	471030	87153	151600	32825	82638	47578	135850	0	23914	177800	101130	29278	113020	18019	0	0	0	0	0	0	0	0	0	0	0
cat2	PDCD6IP	1916400	986600	2011900	4690300	2353800	1046600	3192300	4625800	5253300	1176800	2004000	482390	791890	568130	2845300	1258800	890430	1482900	1134800	347990	600100	537210	0	0	0	28854	0	17807	0	0	0	0	0
cat2	FLOT1	2562100	2291600	4760000	5584800	2772400	4017400	2990100	3250400	2178700	1338600	4706200	1187200	840260	786330	1996600	805870	1399800	428740	738680	105190	452450	2116200	0	0	0	0	0	0	0	0	0	0	0
cat2	FLOT2	930290	724670	2131100	3153200	854800	1410500	1474600	2185900	1063800	502340	3901500	537170	576950	486330	1122200	542820	695280	193270	349910	14639	30384	1271800	0	0	0	0	0	0	0	0	0	0	0
cat2	CAV1	7780500	2452000	8630700	12553000	4280100	4762400	2054500	1025300	598060	910060	211150	1087000	710570	526420	2356600	410440	1217300	72421	63153	0	81341	3650.5	0	0	0	0	0	0	0	0	0	0	16065
cat2	CAV2	1806600	318140	1259900	1034400	497420	1091300	187240	105750	43951	48062	0	87188	55481	82825	194200	38117	94251	0	0	0	0	0	0	0	0	0	0	0	0	0	0	0	0
cat2	CAV3	NA	NA	NA	NA	NA	NA	NA	NA	NA	NA	NA	NA	NA	NA	NA	NA	NA	NA	NA	NA	NA	NA	NA	NA	NA	NA	NA	NA	NA	NA	NA	NA	NA
cat2	EHD1	1473200	2111700	3339000	3847000	2589100	1432600	3223900	3647000	11712000	1047000	2109500	563800	472910	716480	1159300	505620	880770	1242300	533850	604690	312570	688710	0	0	0	0	0	0	0	0	0	0	10460
cat2	EHD2	1413700	1719600	2181000	2287900	784230	2328500	877010	1177800	2665800	223800	136400	316410	288630	373280	1073600	0	529100	216090	342410	29939	28692	57101	0	0	0	17589	0	0	0	0	0	0	15962
cat2	EHD3	0	34115	0	84404	0	0	40360	132460	16147	0	0	0	0	0	0	0	0	0	0	0	0	0	0	0	0	0	0	0	0	0	0	0	0
cat2	EHD4	269170	50263	925190	1740300	289820	0	1770100	2963800	6604700	835310	1076500	297460	406600	787810	1295100	363140	705890	446870	382930	264390	241730	246170	0	0	0	0	0	0	0	0	0	0	6450.3
cat2	RHOA	1821800	2856500	5159200	6492700	2853500	2887500	4881300	7663400	17601000	2032800	4105900	820520	1068900	1167200	1787700	682320	1154100	541130	871800	1026800	516410	1115400	0	0	0	0	0	0	0	0	0	0	0
cat2	ANXA1	42850000	21355000	52346000	57462000	54712000	30408000	30020000	25043000	54376000	9547600	9190700	16917000	11672000	12882000	20423000	24461000	19958000	14551000	5494800	6126500	4744000	2827200	24170	0	156180	108110	32988	155800	7738.1	0	17213	0	0
cat2	ANXA2	99209000	126380000	179600000	170820000	151130000	125620000	88703000	97008000	122720000	40209000	44283000	54391000	48663000	62622000	72335000	52134000	77734000	29403000	25917000	15382000	18405000	14797000	202730	55415	520370	486380	191490	856520	18282	128970	58436	0	12748
cat2	ANXA3	4403700	1577800	5282600	5014200	14603000	1827600	5817500	4316300	3958300	561520	4525200	1739200	980020	2059700	1256700	4669900	2167700	826270	660760	517010	213470	1308500	0	0	0	5302.9	0	0	0	0	0	0	0
cat2	ANXA4	12588000	6497800	14986000	15323000	9941500	4711500	12826000	16985000	10778000	3066600	5262900	5082000	4247100	4008100	4380700	7001600	5111600	2853200	3453300	1027900	443650	1138100	0	0	0	47512	0	0	0	0	0	0	0
cat2	ANXA5	42337000	13385000	42810000	79665000	25411000	29557000	37311000	21888000	35782000	15786000	30263000	14392000	11366000	12125000	19107000	13914000	19414000	4682100	4064700	1652900	4431200	7700100	0	0	58335	60263	0	66883	0	0	0	0	0
cat2	ANXA6	24017000	20331000	40868000	56005000	15322000	29535000	23821000	15992000	19247000	12339000	14325000	8509500	7009900	10541000	15071000	3764200	15792000	4587900	1825600	1191800	4269600	3927200	0	0	0	18264	0	28476	0	47840	0	0	12606
cat2	ANXA7	2922600	2127500	2304900	4189500	2616500	3126800	2537800	3139500	1285500	897070	3373500	1098700	649650	570950	841350	828830	886340	713610	351410	63997	292830	574790	0	0	0	0	0	0	0	0	0	0	0
cat2	ANXA8	0	0	363920	480940	0	0	368810	0	104870	112910	0	20976	0	12393	29624	19556	158010	45341	0	0	0	0	0	0	0	0	0	0	0	0	0	0	0
cat2	ANXA9	0	0	0	0	15246	0	0	387130	243220	0	0	0	0	0	0	0	0	0	0	0	0	0	0	0	0	0	0	0	0	0	0	0	0
cat2	ANXA11	13205000	6739000	9178000	7999100	9714700	6704300	4243700	12304000	5083900	2415300	2640600	3041900	2253300	1387700	1681600	3089900	1599400	1436000	1929000	393730	694420	668740	0	0	0	0	8413.1	0	0	0	0	0	0
cat2	ANXA13	550870	542550	334810	850130	755590	593590	225700	190990	601180	70664	66982	0	0	0	19150	23135	0	0	0	0	0	0	0	0	0	0	0	0	0	0	0	0	0
cat2	HSPA8	6011500	4586000	8170100	10786000	11525000	5993900	9418300	16814000	13289000	4074700	6060600	2154200	2612600	1931800	3632300	5930300	3410800	3418100	6184600	1524600	1677400	1678200	357690	36906	936490	179270	822120	620720	40834	1562800	211800	0	58787
cat2	HSP90AB1	1073800	1687600	2647800	4909400	6616100	1712600	5458900	12491000	10532000	2745400	3853100	884270	762160	1128100	1103700	4385300	1689900	1814900	3704500	739510	860110	1057500	35081	26206	309530	50309	483190	64917	19183	998230	54549	13143	40935
cat2	ARF6	939750	290600	825590	1458300	389750	256760	918010	1010900	2942700	227740	933360	365270	220170	214350	392940	348990	273370	287400	161990	189980	158120	260800	0	0	0	0	0	0	0	0	0	0	0
cat2	SDCBP	2757300	495630	1623000	7080800	883490	180150	6761100	10051000	5572800	2557400	3264800	935710	1671700	341430	4996200	1331600	916840	399010	3726600	550930	1785300	1267600	0	0	0	0	0	23524	0	0	0	0	0
cat2	MAPT	NA	NA	NA	NA	NA	NA	NA	NA	NA	NA	NA	NA	NA	NA	NA	NA	NA	NA	NA	NA	NA	NA	NA	NA	NA	NA	NA	NA	NA	NA	NA	NA	NA
cat2	HSPA1A	2231200	2138000	4995500	8470800	5810000	2535700	7238800	20732000	10978000	2240000	6608400	2003100	1240000	1709500	2723200	3818600	2639800	2511300	7453800	1165500	577620	2266200	43213	0	436470	15839	252010	251330	0	1495500	145850	0	59907
cat2	ACTB	4212900	250280	11983000	20366000	1259700	409050	9120200	10423000	13096000	5078600	6600300	4360800	4794700	6341800	7450400	3249000	7782000	4227800	3326700	2970200	2370300	4309700	138690	63086	691000	92999	41171	238280	75611	304030	104280	0	0
cat2	ACTA1	0	0	0	0	0	0	0	0	0	0	0	0	0	0	0	0	0	0	0	0	0	0	0	0	0	0	0	0	0	0	0	0	0
cat2	ACTA2	0	0	0	42162	0	58077	17273	15558	0	0	26838	0	0	0	0	0	0	0	0	0	0	0	0	0	0	0	0	0	0	0	0	0	0
cat2	ACTG1	61087000	110300000	188270000	172300000	85157000	89861000	121440000	116020000	193620000	58895000	110840000	42373000	48239000	53148000	78854000	41747000	67907000	68705000	42961000	27985000	31978000	36816000	5009600	1947000	9505600	3654700	4330400	3583700	1678200	13650000	3489700	526350	981520
cat2	ACTG2	NA	NA	NA	NA	NA	NA	NA	NA	NA	NA	NA	NA	NA	NA	NA	NA	NA	NA	NA	NA	NA	NA	NA	NA	NA	NA	NA	NA	NA	NA	NA	NA	NA
cat2	ACTC1	16502000	20783000	30495000	29093000	23680000	14189000	24220000	21804000	31465000	13161000	23249000	6924500	10688000	7353900	15122000	9016100	16864000	10031000	9159600	5123500	5355000	7683000	824380	371870	2067300	1024900	1200100	480720	178120	1604700	894170	91278	441610
cat2	TUBA1A	112370	137360	392670	506590	0	0	281560	807040	317040	117060	500370	127170	175140	153200	300890	169980	224860	99164	304280	85622	92309	289920	34355	0	52593	0	0	56463	0	46186	0	0	0
cat2	TUBA1B	4723400	3463400	9567800	11145000	11809000	4583500	7508100	22970000	13990000	4102400	8266100	5411700	3761400	10512000	5506600	11249000	9125400	4380300	6600900	2539200	2554600	3950300	966650	192360	1545500	220520	272270	2499000	188630	1686500	98733	0	98967
cat2	TUBA1C	0	0	0	178370	0	0	22930	543530	173150	0	0	0	0	0	0	0	0	0	60958	0	0	0	0	0	0	0	0	0	0	0	0	0	0
cat2	TUBA3C	NA	NA	NA	NA	NA	NA	NA	NA	NA	NA	NA	NA	NA	NA	NA	NA	NA	NA	NA	NA	NA	NA	NA	NA	NA	NA	NA	NA	NA	NA	NA	NA	NA
cat2	TUBA3D	NA	NA	NA	NA	NA	NA	NA	NA	NA	NA	NA	NA	NA	NA	NA	NA	NA	NA	NA	NA	NA	NA	NA	NA	NA	NA	NA	NA	NA	NA	NA	NA	NA
cat2	TUBA3E	NA	NA	NA	NA	NA	NA	NA	NA	NA	NA	NA	NA	NA	NA	NA	NA	NA	NA	NA	NA	NA	NA	NA	NA	NA	NA	NA	NA	NA	NA	NA	NA	NA
cat2	TUBA4A	0	0	0	258520	0	0	28881	400630	319950	0	15946	40104	0	91235	65754	145890	99841	32143	201590	0	0	0	0	0	0	0	0	0	0	0	0	0	0
cat2	TUBA8	NA	NA	NA	NA	NA	NA	NA	NA	NA	NA	NA	NA	NA	NA	NA	NA	NA	NA	NA	NA	NA	NA	NA	NA	NA	NA	NA	NA	NA	NA	NA	NA	NA
cat2	TUBB	1906900	423710	3871400	4393400	1565200	388710	1927700	6115000	3435000	929100	1991900	1810600	637740	4700400	1793500	2862600	3113500	1109500	2318700	750950	915280	1136600	185520	90679	404850	70545	63791	619030	24985	392610	29019	0	33524
cat2	TUBB1	0	0	0	0	0	0	0	0	0	0	0	0	0	0	0	0	0	0	0	0	0	0	0	0	0	0	0	0	0	0	0	0	0
cat2	TUBB2A	0	0	0	0	0	6766.6	0	0	0	0	0	0	0	0	0	0	0	0	38943	0	0	0	0	0	0	0	0	0	0	0	0	0	0
cat2	TUBB2B	0	0	6400.7	134420	0	0	20165	93246	27164	86703	171380	7478.3	0	140360	89397	168570	0	0	0	0	0	157690	0	0	15180	0	0	0	0	0	0	0	0
cat2	TUBB3	0	77211	107290	24525	413850	0	9148.1	182680	87098	1410.7	73252	0	11641	16176	0	142740	12839	0	109250	0	0	38383	0	0	0	0	0	0	0	0	0	0	0
cat2	TUBB4A	73773	0	133810	68662	541030	0	21172	80551	54965	0	0	0	0	103850	0	49730	126430	0	0	0	0	0	0	0	0	0	0	0	0	0	0	0	0
cat2	TUBB4B	6089900	3765200	10218000	12650000	16344000	6940400	6022000	18766000	14600000	3194400	4862000	4696500	2638700	6697500	5920900	8299500	8846800	2487200	7741200	2022900	1590400	3120400	612460	187330	752300	161090	316740	1437100	0	1594800	20918	0	71273
cat2	TUBB6	59518	152780	281870	404440	882110	72997	153860	346020	395130	36481	0	104020	0	1083000	53312	296950	457480	0	206140	0	0	0	0	0	46403	0	0	13575	0	0	0	0	0
cat2	TUBB8	239100	100180	533540	670400	699680	237350	312800	1287400	775070	162660	300130	192110	161130	274330	302630	200180	223060	86086	362580	92482	83724	114660	34157	0	23182	0	0	25442	0	46884	0	0	0
cat2	TUBB8B	NA	NA	NA	NA	NA	NA	NA	NA	NA	NA	NA	NA	NA	NA	NA	NA	NA	NA	NA	NA	NA	NA	NA	NA	NA	NA	NA	NA	NA	NA	NA	NA	NA
cat2	TUBG1	44477	0	17910	0	494870	84796	0	0	0	0	0	0	0	0	0	0	0	0	0	0	0	0	0	0	0	0	0	0	0	0	0	0	0
cat2	TUBD1	NA	NA	NA	NA	NA	NA	NA	NA	NA	NA	NA	NA	NA	NA	NA	NA	NA	NA	NA	NA	NA	NA	NA	NA	NA	NA	NA	NA	NA	NA	NA	NA	NA
cat2	GAPDH	30157000	27674000	29764000	27577000	65889000	18226000	24733000	94037000	81633000	15950000	27497000	12859000	7612500	16247000	12009000	9645600	16444000	5315900	33717000	8012900	4795500	5932500	3441400	678270	1506800	1035900	2158700	2903300	486750	10630000	2188400	220920	729620
cat3	APOA1	11159000	33131000	26909000	25974000	11870000	16351000	33898000	42676000	16104000	65392000	36496000	23341000	37989000	53566000	77947000	16606000	79950000	23077000	46627000	20396000	38659000	73577000	76752000	81637000	84429000	122670000	96386000	53661000	105640000	94587000	40355000	136380000	73918000
cat3	APOA2	4116600	892430	7020800	3678400	311940	146280	6584900	9855200	1557600	41308000	5050000	11256000	16169000	17991000	24641000	4746800	20614000	3941700	16560000	17868000	16345000	16311000	27374000	32131000	22542000	35465000	13932000	11188000	23858000	15678000	29445000	23721000	16967000
cat3	APOB	28575000	25451000	80952000	6379300	8423700	12529000	22007000	28564000	21004000	23779000	28049000	665290000	632530000	327910000	1072400000	186440000	276110000	476400000	818370000	897260000	592120000	900390000	271750000	199900000	155680000	175800000	111550000	241650000	347940000	301940000	292350000	186330000	112120000
cat3	APOB100	NA	NA	NA	NA	NA	NA	NA	NA	NA	NA	NA	NA	NA	NA	NA	NA	NA	NA	NA	NA	NA	NA	NA	NA	NA	NA	NA	NA	NA	NA	NA	NA	NA
cat3	ALB	NA	NA	NA	NA	NA	NA	NA	NA	NA	NA	NA	NA	NA	NA	NA	NA	NA	NA	NA	NA	NA	NA	NA	NA	NA	NA	NA	NA	NA	NA	NA	NA	NA
cat3	UMOD	NA	NA	NA	NA	NA	NA	NA	NA	NA	NA	NA	NA	NA	NA	NA	NA	NA	NA	NA	NA	NA	NA	NA	NA	NA	NA	NA	NA	NA	NA	NA	NA	NA
cat4	H1-0	0	0	0	0	126200	29513	0	0	0	0	0	0	0	0	0	0	0	0	0	0	0	0	0	0	0	0	0	0	0	0	0	0	0
cat4	H1-1	NA	NA	NA	NA	NA	NA	NA	NA	NA	NA	NA	NA	NA	NA	NA	NA	NA	NA	NA	NA	NA	NA	NA	NA	NA	NA	NA	NA	NA	NA	NA	NA	NA
cat4	H1-2	NA	NA	NA	NA	NA	NA	NA	NA	NA	NA	NA	NA	NA	NA	NA	NA	NA	NA	NA	NA	NA	NA	NA	NA	NA	NA	NA	NA	NA	NA	NA	NA	NA
cat4	H1-3	NA	NA	NA	NA	NA	NA	NA	NA	NA	NA	NA	NA	NA	NA	NA	NA	NA	NA	NA	NA	NA	NA	NA	NA	NA	NA	NA	NA	NA	NA	NA	NA	NA
cat4	H1-4	0	0	0	0	34844	99629	0	0	0	0	0	0	0	0	0	0	0	0	0	21410	0	0	0	0	0	0	0	0	0	0	0	0	0
cat4	H1-5	0	0	0	0	0	21756	0	0	0	0	0	0	0	0	0	0	0	15230	0	0	0	0	0	0	0	0	0	0	0	0	0	0	0
cat4	H1-6	NA	NA	NA	NA	NA	NA	NA	NA	NA	NA	NA	NA	NA	NA	NA	NA	NA	NA	NA	NA	NA	NA	NA	NA	NA	NA	NA	NA	NA	NA	NA	NA	NA
cat4	H1-7	NA	NA	NA	NA	NA	NA	NA	NA	NA	NA	NA	NA	NA	NA	NA	NA	NA	NA	NA	NA	NA	NA	NA	NA	NA	NA	NA	NA	NA	NA	NA	NA	NA
cat4	H1-8	NA	NA	NA	NA	NA	NA	NA	NA	NA	NA	NA	NA	NA	NA	NA	NA	NA	NA	NA	NA	NA	NA	NA	NA	NA	NA	NA	NA	NA	NA	NA	NA	NA
cat4	H1-9P	NA	NA	NA	NA	NA	NA	NA	NA	NA	NA	NA	NA	NA	NA	NA	NA	NA	NA	NA	NA	NA	NA	NA	NA	NA	NA	NA	NA	NA	NA	NA	NA	NA
cat4	H1-10	0	0	0	0	0	10984	0	0	0	0	0	0	0	0	0	0	0	0	0	0	0	15133	0	0	0	0	0	0	0	0	0	0	12174
cat4	H1-12P	NA	NA	NA	NA	NA	NA	NA	NA	NA	NA	NA	NA	NA	NA	NA	NA	NA	NA	NA	NA	NA	NA	NA	NA	NA	NA	NA	NA	NA	NA	NA	NA	NA
cat4	H2AB1	NA	NA	NA	NA	NA	NA	NA	NA	NA	NA	NA	NA	NA	NA	NA	NA	NA	NA	NA	NA	NA	NA	NA	NA	NA	NA	NA	NA	NA	NA	NA	NA	NA
cat4	H2AB2	NA	NA	NA	NA	NA	NA	NA	NA	NA	NA	NA	NA	NA	NA	NA	NA	NA	NA	NA	NA	NA	NA	NA	NA	NA	NA	NA	NA	NA	NA	NA	NA	NA
cat4	H2AB3	NA	NA	NA	NA	NA	NA	NA	NA	NA	NA	NA	NA	NA	NA	NA	NA	NA	NA	NA	NA	NA	NA	NA	NA	NA	NA	NA	NA	NA	NA	NA	NA	NA
cat4	H2AC1	NA	NA	NA	NA	NA	NA	NA	NA	NA	NA	NA	NA	NA	NA	NA	NA	NA	NA	NA	NA	NA	NA	NA	NA	NA	NA	NA	NA	NA	NA	NA	NA	NA
cat4	H2AC2P	NA	NA	NA	NA	NA	NA	NA	NA	NA	NA	NA	NA	NA	NA	NA	NA	NA	NA	NA	NA	NA	NA	NA	NA	NA	NA	NA	NA	NA	NA	NA	NA	NA
cat4	H2AC3P	NA	NA	NA	NA	NA	NA	NA	NA	NA	NA	NA	NA	NA	NA	NA	NA	NA	NA	NA	NA	NA	NA	NA	NA	NA	NA	NA	NA	NA	NA	NA	NA	NA
cat4	H2AC4	NA	NA	NA	NA	NA	NA	NA	NA	NA	NA	NA	NA	NA	NA	NA	NA	NA	NA	NA	NA	NA	NA	NA	NA	NA	NA	NA	NA	NA	NA	NA	NA	NA
cat4	H2AC5P	NA	NA	NA	NA	NA	NA	NA	NA	NA	NA	NA	NA	NA	NA	NA	NA	NA	NA	NA	NA	NA	NA	NA	NA	NA	NA	NA	NA	NA	NA	NA	NA	NA
cat4	H2AC6	0	0	0	0	0	0	0	0	0	0	0	0	0	0	0	0	0	0	0	0	0	0	0	0	0	0	0	0	0	0	0	0	0
cat4	H2AC7	NA	NA	NA	NA	NA	NA	NA	NA	NA	NA	NA	NA	NA	NA	NA	NA	NA	NA	NA	NA	NA	NA	NA	NA	NA	NA	NA	NA	NA	NA	NA	NA	NA
cat4	H2AC8	NA	NA	NA	NA	NA	NA	NA	NA	NA	NA	NA	NA	NA	NA	NA	NA	NA	NA	NA	NA	NA	NA	NA	NA	NA	NA	NA	NA	NA	NA	NA	NA	NA
cat4	H2AC9P	NA	NA	NA	NA	NA	NA	NA	NA	NA	NA	NA	NA	NA	NA	NA	NA	NA	NA	NA	NA	NA	NA	NA	NA	NA	NA	NA	NA	NA	NA	NA	NA	NA
cat4	H2AC10P	NA	NA	NA	NA	NA	NA	NA	NA	NA	NA	NA	NA	NA	NA	NA	NA	NA	NA	NA	NA	NA	NA	NA	NA	NA	NA	NA	NA	NA	NA	NA	NA	NA
cat4	H2AC11	8635200	1395400	6350600	10508000	4698800	2332200	10027000	8027700	3176900	4208200	1116600	6027700	3269700	4700800	7350100	1597800	7727600	12781000	12558000	6545600	5850500	3405000	36542	61612	293100	243950	251840	574190	750850	4008200	705860	195530	46614
cat4	H2AC12	NA	NA	NA	NA	NA	NA	NA	NA	NA	NA	NA	NA	NA	NA	NA	NA	NA	NA	NA	NA	NA	NA	NA	NA	NA	NA	NA	NA	NA	NA	NA	NA	NA
cat4	H2AC13	NA	NA	NA	NA	NA	NA	NA	NA	NA	NA	NA	NA	NA	NA	NA	NA	NA	NA	NA	NA	NA	NA	NA	NA	NA	NA	NA	NA	NA	NA	NA	NA	NA
cat4	H2AC14	NA	NA	NA	NA	NA	NA	NA	NA	NA	NA	NA	NA	NA	NA	NA	NA	NA	NA	NA	NA	NA	NA	NA	NA	NA	NA	NA	NA	NA	NA	NA	NA	NA
cat4	H2AC15	NA	NA	NA	NA	NA	NA	NA	NA	NA	NA	NA	NA	NA	NA	NA	NA	NA	NA	NA	NA	NA	NA	NA	NA	NA	NA	NA	NA	NA	NA	NA	NA	NA
cat4	H2AC16	NA	NA	NA	NA	NA	NA	NA	NA	NA	NA	NA	NA	NA	NA	NA	NA	NA	NA	NA	NA	NA	NA	NA	NA	NA	NA	NA	NA	NA	NA	NA	NA	NA
cat4	H2AC17	NA	NA	NA	NA	NA	NA	NA	NA	NA	NA	NA	NA	NA	NA	NA	NA	NA	NA	NA	NA	NA	NA	NA	NA	NA	NA	NA	NA	NA	NA	NA	NA	NA
cat4	H2AC18	0	20475	55263	114570	51154	31049	373910	61177	267810	14098	36370	30392	16282	10040	76835	39018	0	0	159430	0	41639	100780	18269	0	4730.1	128960	45868	0	28134	166720	49776	16031	9308.9
cat4	H2AC19	NA	NA	NA	NA	NA	NA	NA	NA	NA	NA	NA	NA	NA	NA	NA	NA	NA	NA	NA	NA	NA	NA	NA	NA	NA	NA	NA	NA	NA	NA	NA	NA	NA
cat4	H2AC20	NA	NA	NA	NA	NA	NA	NA	NA	NA	NA	NA	NA	NA	NA	NA	NA	NA	NA	NA	NA	NA	NA	NA	NA	NA	NA	NA	NA	NA	NA	NA	NA	NA
cat4	H2AC21	NA	NA	NA	NA	NA	NA	NA	NA	NA	NA	NA	NA	NA	NA	NA	NA	NA	NA	NA	NA	NA	NA	NA	NA	NA	NA	NA	NA	NA	NA	NA	NA	NA
cat4	H2AJ	NA	NA	NA	NA	NA	NA	NA	NA	NA	NA	NA	NA	NA	NA	NA	NA	NA	NA	NA	NA	NA	NA	NA	NA	NA	NA	NA	NA	NA	NA	NA	NA	NA
cat4	H2AL1MP	NA	NA	NA	NA	NA	NA	NA	NA	NA	NA	NA	NA	NA	NA	NA	NA	NA	NA	NA	NA	NA	NA	NA	NA	NA	NA	NA	NA	NA	NA	NA	NA	NA
cat4	H2AL1Q	NA	NA	NA	NA	NA	NA	NA	NA	NA	NA	NA	NA	NA	NA	NA	NA	NA	NA	NA	NA	NA	NA	NA	NA	NA	NA	NA	NA	NA	NA	NA	NA	NA
cat4	H2AL3	NA	NA	NA	NA	NA	NA	NA	NA	NA	NA	NA	NA	NA	NA	NA	NA	NA	NA	NA	NA	NA	NA	NA	NA	NA	NA	NA	NA	NA	NA	NA	NA	NA
cat4	H2AP	NA	NA	NA	NA	NA	NA	NA	NA	NA	NA	NA	NA	NA	NA	NA	NA	NA	NA	NA	NA	NA	NA	NA	NA	NA	NA	NA	NA	NA	NA	NA	NA	NA
cat4	H2AQ1P	NA	NA	NA	NA	NA	NA	NA	NA	NA	NA	NA	NA	NA	NA	NA	NA	NA	NA	NA	NA	NA	NA	NA	NA	NA	NA	NA	NA	NA	NA	NA	NA	NA
cat4	H2AC25	NA	NA	NA	NA	NA	NA	NA	NA	NA	NA	NA	NA	NA	NA	NA	NA	NA	NA	NA	NA	NA	NA	NA	NA	NA	NA	NA	NA	NA	NA	NA	NA	NA
cat4	H2AX	673450	0	190390	317420	274670	86601	216560	238600	142260	66233	0	234250	51813	42225	228390	0	199620	66646	392000	192550	110280	124800	0	0	0	0	0	0	0	60076	6470.8	0	0
cat4	H2AZ1	NA	NA	NA	NA	NA	NA	NA	NA	NA	NA	NA	NA	NA	NA	NA	NA	NA	NA	NA	NA	NA	NA	NA	NA	NA	NA	NA	NA	NA	NA	NA	NA	NA
cat4	H2AZ2	5650.3	0	0	0	8096.5	0	6587.3	0	15644	0	0	0	0	0	9736.3	0	0	0	0	0	7517	20608	0	0	0	0	0	0	0	8337.1	0	0	0
cat4	MACROH2A1	86230	23727	51702	221970	200780	63372	180070	166760	26700	29324	0	87028	0	52942	91604	23042	119720	149520	211470	99546	17684	47787	0	0	0	0	0	0	0	0	0	0	0
cat4	MACROH2A2	0	0	0	91807	75548	0	52470	29728	7935.1	3520.2	0	26546	0	13915	23669	0	54855	135390	101240	70420	0	77302	0	0	0	0	0	0	0	0	0	0	0
cat4	H2BC1	NA	NA	NA	NA	NA	NA	NA	NA	NA	NA	NA	NA	NA	NA	NA	NA	NA	NA	NA	NA	NA	NA	NA	NA	NA	NA	NA	NA	NA	NA	NA	NA	NA
cat4	H2BC2P	NA	NA	NA	NA	NA	NA	NA	NA	NA	NA	NA	NA	NA	NA	NA	NA	NA	NA	NA	NA	NA	NA	NA	NA	NA	NA	NA	NA	NA	NA	NA	NA	NA
cat4	H2BC3	0	0	172280	242820	0	52719	250570	131300	0	63143	0	99395	0	118500	108840	48227	0	122950	239770	0	179690	149350	0	0	0	0	0	0	0	0	0	0	0
cat4	H2BC4	NA	NA	NA	NA	NA	NA	NA	NA	NA	NA	NA	NA	NA	NA	NA	NA	NA	NA	NA	NA	NA	NA	NA	NA	NA	NA	NA	NA	NA	NA	NA	NA	NA
cat4	H2BC5	NA	NA	NA	NA	NA	NA	NA	NA	NA	NA	NA	NA	NA	NA	NA	NA	NA	NA	NA	NA	NA	NA	NA	NA	NA	NA	NA	NA	NA	NA	NA	NA	NA
cat4	H2BC6	NA	NA	NA	NA	NA	NA	NA	NA	NA	NA	NA	NA	NA	NA	NA	NA	NA	NA	NA	NA	NA	NA	NA	NA	NA	NA	NA	NA	NA	NA	NA	NA	NA
cat4	H2BC7	NA	NA	NA	NA	NA	NA	NA	NA	NA	NA	NA	NA	NA	NA	NA	NA	NA	NA	NA	NA	NA	NA	NA	NA	NA	NA	NA	NA	NA	NA	NA	NA	NA
cat4	H2BC8	NA	NA	NA	NA	NA	NA	NA	NA	NA	NA	NA	NA	NA	NA	NA	NA	NA	NA	NA	NA	NA	NA	NA	NA	NA	NA	NA	NA	NA	NA	NA	NA	NA
cat4	H2BC9	4822600	34082	3031900	9685300	813050	383530	9275100	6427900	2609900	2979500	787040	3837300	2020700	2817600	4355700	1752300	5267400	8995600	8281000	3957000	4240800	2817300	0	0	0	0	0	157450	329500	2707300	242790	0	346890
cat4	H2BC10	NA	NA	NA	NA	NA	NA	NA	NA	NA	NA	NA	NA	NA	NA	NA	NA	NA	NA	NA	NA	NA	NA	NA	NA	NA	NA	NA	NA	NA	NA	NA	NA	NA
cat4	H2BC11	NA	NA	NA	NA	NA	NA	NA	NA	NA	NA	NA	NA	NA	NA	NA	NA	NA	NA	NA	NA	NA	NA	NA	NA	NA	NA	NA	NA	NA	NA	NA	NA	NA
cat4	H2BC12	NA	NA	NA	NA	NA	NA	NA	NA	NA	NA	NA	NA	NA	NA	NA	NA	NA	NA	NA	NA	NA	NA	NA	NA	NA	NA	NA	NA	NA	NA	NA	NA	NA
cat4	H2BC13	NA	NA	NA	NA	NA	NA	NA	NA	NA	NA	NA	NA	NA	NA	NA	NA	NA	NA	NA	NA	NA	NA	NA	NA	NA	NA	NA	NA	NA	NA	NA	NA	NA
cat4	H2BC14	NA	NA	NA	NA	NA	NA	NA	NA	NA	NA	NA	NA	NA	NA	NA	NA	NA	NA	NA	NA	NA	NA	NA	NA	NA	NA	NA	NA	NA	NA	NA	NA	NA
cat4	H2BC15	NA	NA	NA	NA	NA	NA	NA	NA	NA	NA	NA	NA	NA	NA	NA	NA	NA	NA	NA	NA	NA	NA	NA	NA	NA	NA	NA	NA	NA	NA	NA	NA	NA
cat4	H2BC16P	NA	NA	NA	NA	NA	NA	NA	NA	NA	NA	NA	NA	NA	NA	NA	NA	NA	NA	NA	NA	NA	NA	NA	NA	NA	NA	NA	NA	NA	NA	NA	NA	NA
cat4	H2BC17	NA	NA	NA	NA	NA	NA	NA	NA	NA	NA	NA	NA	NA	NA	NA	NA	NA	NA	NA	NA	NA	NA	NA	NA	NA	NA	NA	NA	NA	NA	NA	NA	NA
cat4	H2BC18	NA	NA	NA	NA	NA	NA	NA	NA	NA	NA	NA	NA	NA	NA	NA	NA	NA	NA	NA	NA	NA	NA	NA	NA	NA	NA	NA	NA	NA	NA	NA	NA	NA
cat4	H2BC19P	NA	NA	NA	NA	NA	NA	NA	NA	NA	NA	NA	NA	NA	NA	NA	NA	NA	NA	NA	NA	NA	NA	NA	NA	NA	NA	NA	NA	NA	NA	NA	NA	NA
cat4	H2BC20P	NA	NA	NA	NA	NA	NA	NA	NA	NA	NA	NA	NA	NA	NA	NA	NA	NA	NA	NA	NA	NA	NA	NA	NA	NA	NA	NA	NA	NA	NA	NA	NA	NA
cat4	H2BC21	NA	NA	NA	NA	NA	NA	NA	NA	NA	NA	NA	NA	NA	NA	NA	NA	NA	NA	NA	NA	NA	NA	NA	NA	NA	NA	NA	NA	NA	NA	NA	NA	NA
cat4	H2BK1	NA	NA	NA	NA	NA	NA	NA	NA	NA	NA	NA	NA	NA	NA	NA	NA	NA	NA	NA	NA	NA	NA	NA	NA	NA	NA	NA	NA	NA	NA	NA	NA	NA
cat4	H2BC12L	NA	NA	NA	NA	NA	NA	NA	NA	NA	NA	NA	NA	NA	NA	NA	NA	NA	NA	NA	NA	NA	NA	NA	NA	NA	NA	NA	NA	NA	NA	NA	NA	NA
cat4	H2BC26	NA	NA	NA	NA	NA	NA	NA	NA	NA	NA	NA	NA	NA	NA	NA	NA	NA	NA	NA	NA	NA	NA	NA	NA	NA	NA	NA	NA	NA	NA	NA	NA	NA
cat4	H2BC27P	NA	NA	NA	NA	NA	NA	NA	NA	NA	NA	NA	NA	NA	NA	NA	NA	NA	NA	NA	NA	NA	NA	NA	NA	NA	NA	NA	NA	NA	NA	NA	NA	NA
cat4	H2BW1	NA	NA	NA	NA	NA	NA	NA	NA	NA	NA	NA	NA	NA	NA	NA	NA	NA	NA	NA	NA	NA	NA	NA	NA	NA	NA	NA	NA	NA	NA	NA	NA	NA
cat4	H2BW2	NA	NA	NA	NA	NA	NA	NA	NA	NA	NA	NA	NA	NA	NA	NA	NA	NA	NA	NA	NA	NA	NA	NA	NA	NA	NA	NA	NA	NA	NA	NA	NA	NA
cat4	H2BW3P	NA	NA	NA	NA	NA	NA	NA	NA	NA	NA	NA	NA	NA	NA	NA	NA	NA	NA	NA	NA	NA	NA	NA	NA	NA	NA	NA	NA	NA	NA	NA	NA	NA
cat4	H2BW4P	NA	NA	NA	NA	NA	NA	NA	NA	NA	NA	NA	NA	NA	NA	NA	NA	NA	NA	NA	NA	NA	NA	NA	NA	NA	NA	NA	NA	NA	NA	NA	NA	NA
cat4	H3C1	214970	0	147590	918360	117590	0	1217100	275840	294400	390540	31651	134800	123370	78721	700790	0	40601	152290	215810	160570	289760	58893	0	0	0	0	0	0	0	16875	0	0	0
cat4	H3C2	NA	NA	NA	NA	NA	NA	NA	NA	NA	NA	NA	NA	NA	NA	NA	NA	NA	NA	NA	NA	NA	NA	NA	NA	NA	NA	NA	NA	NA	NA	NA	NA	NA
cat4	H3C3	NA	NA	NA	NA	NA	NA	NA	NA	NA	NA	NA	NA	NA	NA	NA	NA	NA	NA	NA	NA	NA	NA	NA	NA	NA	NA	NA	NA	NA	NA	NA	NA	NA
cat4	H3C4	NA	NA	NA	NA	NA	NA	NA	NA	NA	NA	NA	NA	NA	NA	NA	NA	NA	NA	NA	NA	NA	NA	NA	NA	NA	NA	NA	NA	NA	NA	NA	NA	NA
cat4	H3C5P	NA	NA	NA	NA	NA	NA	NA	NA	NA	NA	NA	NA	NA	NA	NA	NA	NA	NA	NA	NA	NA	NA	NA	NA	NA	NA	NA	NA	NA	NA	NA	NA	NA
cat4	H3C6	NA	NA	NA	NA	NA	NA	NA	NA	NA	NA	NA	NA	NA	NA	NA	NA	NA	NA	NA	NA	NA	NA	NA	NA	NA	NA	NA	NA	NA	NA	NA	NA	NA
cat4	H3C7	NA	NA	NA	NA	NA	NA	NA	NA	NA	NA	NA	NA	NA	NA	NA	NA	NA	NA	NA	NA	NA	NA	NA	NA	NA	NA	NA	NA	NA	NA	NA	NA	NA
cat4	H3C8	NA	NA	NA	NA	NA	NA	NA	NA	NA	NA	NA	NA	NA	NA	NA	NA	NA	NA	NA	NA	NA	NA	NA	NA	NA	NA	NA	NA	NA	NA	NA	NA	NA
cat4	H3C9P	NA	NA	NA	NA	NA	NA	NA	NA	NA	NA	NA	NA	NA	NA	NA	NA	NA	NA	NA	NA	NA	NA	NA	NA	NA	NA	NA	NA	NA	NA	NA	NA	NA
cat4	H3C10	NA	NA	NA	NA	NA	NA	NA	NA	NA	NA	NA	NA	NA	NA	NA	NA	NA	NA	NA	NA	NA	NA	NA	NA	NA	NA	NA	NA	NA	NA	NA	NA	NA
cat4	H3C11	NA	NA	NA	NA	NA	NA	NA	NA	NA	NA	NA	NA	NA	NA	NA	NA	NA	NA	NA	NA	NA	NA	NA	NA	NA	NA	NA	NA	NA	NA	NA	NA	NA
cat4	H3C12	NA	NA	NA	NA	NA	NA	NA	NA	NA	NA	NA	NA	NA	NA	NA	NA	NA	NA	NA	NA	NA	NA	NA	NA	NA	NA	NA	NA	NA	NA	NA	NA	NA
cat4	H3C13	NA	NA	NA	NA	NA	NA	NA	NA	NA	NA	NA	NA	NA	NA	NA	NA	NA	NA	NA	NA	NA	NA	NA	NA	NA	NA	NA	NA	NA	NA	NA	NA	NA
cat4	H3C14	NA	NA	NA	NA	NA	NA	NA	NA	NA	NA	NA	NA	NA	NA	NA	NA	NA	NA	NA	NA	NA	NA	NA	NA	NA	NA	NA	NA	NA	NA	NA	NA	NA
cat4	H3C15	2352200	519610	82949	5992300	2284000	1429800	6432900	2744100	1084100	1848000	399190	60370	0	30449	1031700	581480	67770	94293	2877700	0	1525100	0	0	0	0	0	15567	0	0	522060	0	0	15336
cat4	H3Y1	NA	NA	NA	NA	NA	NA	NA	NA	NA	NA	NA	NA	NA	NA	NA	NA	NA	NA	NA	NA	NA	NA	NA	NA	NA	NA	NA	NA	NA	NA	NA	NA	NA
cat4	H3Y2	NA	NA	NA	NA	NA	NA	NA	NA	NA	NA	NA	NA	NA	NA	NA	NA	NA	NA	NA	NA	NA	NA	NA	NA	NA	NA	NA	NA	NA	NA	NA	NA	NA
cat4	CENPA	NA	NA	NA	NA	NA	NA	NA	NA	NA	NA	NA	NA	NA	NA	NA	NA	NA	NA	NA	NA	NA	NA	NA	NA	NA	NA	NA	NA	NA	NA	NA	NA	NA
cat4	H3-7	295280	151770	209890	524950	469440	0	737510	178260	94018	186600	66783	118490	81312	112720	122200	0	253100	330580	128810	160940	0	165980	0	0	0	0	1521.1	0	0	50090	0	0	0
cat4	H3-3A	339550	77017	247980	560020	246410	174220	834060	388960	175880	253680	127830	156290	0	131960	501790	38832	122960	27557	0	133390	227790	250950	0	0	0	0	0	0	0	26861	0	0	0
cat4	H3-3B	NA	NA	NA	NA	NA	NA	NA	NA	NA	NA	NA	NA	NA	NA	NA	NA	NA	NA	NA	NA	NA	NA	NA	NA	NA	NA	NA	NA	NA	NA	NA	NA	NA
cat4	H3-4	NA	NA	NA	NA	NA	NA	NA	NA	NA	NA	NA	NA	NA	NA	NA	NA	NA	NA	NA	NA	NA	NA	NA	NA	NA	NA	NA	NA	NA	NA	NA	NA	NA
cat4	H3-5	NA	NA	NA	NA	NA	NA	NA	NA	NA	NA	NA	NA	NA	NA	NA	NA	NA	NA	NA	NA	NA	NA	NA	NA	NA	NA	NA	NA	NA	NA	NA	NA	NA
cat4	H4C1	6820500	149340	3913500	13191000	2917400	1478300	24750000	11664000	4044400	6111900	2357100	12007000	6153700	8304500	11615000	3415600	11317000	35008000	13572000	9369400	12649000	9233000	0	0	144490	0	34004	269930	701660	5153800	479030	162650	39741
cat4	H4C2	NA	NA	NA	NA	NA	NA	NA	NA	NA	NA	NA	NA	NA	NA	NA	NA	NA	NA	NA	NA	NA	NA	NA	NA	NA	NA	NA	NA	NA	NA	NA	NA	NA
cat4	H4C3	NA	NA	NA	NA	NA	NA	NA	NA	NA	NA	NA	NA	NA	NA	NA	NA	NA	NA	NA	NA	NA	NA	NA	NA	NA	NA	NA	NA	NA	NA	NA	NA	NA
cat4	H4C4	NA	NA	NA	NA	NA	NA	NA	NA	NA	NA	NA	NA	NA	NA	NA	NA	NA	NA	NA	NA	NA	NA	NA	NA	NA	NA	NA	NA	NA	NA	NA	NA	NA
cat4	H4C5	NA	NA	NA	NA	NA	NA	NA	NA	NA	NA	NA	NA	NA	NA	NA	NA	NA	NA	NA	NA	NA	NA	NA	NA	NA	NA	NA	NA	NA	NA	NA	NA	NA
cat4	H4C6	NA	NA	NA	NA	NA	NA	NA	NA	NA	NA	NA	NA	NA	NA	NA	NA	NA	NA	NA	NA	NA	NA	NA	NA	NA	NA	NA	NA	NA	NA	NA	NA	NA
cat4	H4C7	NA	NA	NA	NA	NA	NA	NA	NA	NA	NA	NA	NA	NA	NA	NA	NA	NA	NA	NA	NA	NA	NA	NA	NA	NA	NA	NA	NA	NA	NA	NA	NA	NA
cat4	H4C8	NA	NA	NA	NA	NA	NA	NA	NA	NA	NA	NA	NA	NA	NA	NA	NA	NA	NA	NA	NA	NA	NA	NA	NA	NA	NA	NA	NA	NA	NA	NA	NA	NA
cat4	H4C9	NA	NA	NA	NA	NA	NA	NA	NA	NA	NA	NA	NA	NA	NA	NA	NA	NA	NA	NA	NA	NA	NA	NA	NA	NA	NA	NA	NA	NA	NA	NA	NA	NA
cat4	H4C10P	NA	NA	NA	NA	NA	NA	NA	NA	NA	NA	NA	NA	NA	NA	NA	NA	NA	NA	NA	NA	NA	NA	NA	NA	NA	NA	NA	NA	NA	NA	NA	NA	NA
cat4	H4C11	NA	NA	NA	NA	NA	NA	NA	NA	NA	NA	NA	NA	NA	NA	NA	NA	NA	NA	NA	NA	NA	NA	NA	NA	NA	NA	NA	NA	NA	NA	NA	NA	NA
cat4	H4C12	NA	NA	NA	NA	NA	NA	NA	NA	NA	NA	NA	NA	NA	NA	NA	NA	NA	NA	NA	NA	NA	NA	NA	NA	NA	NA	NA	NA	NA	NA	NA	NA	NA
cat4	H4C13	NA	NA	NA	NA	NA	NA	NA	NA	NA	NA	NA	NA	NA	NA	NA	NA	NA	NA	NA	NA	NA	NA	NA	NA	NA	NA	NA	NA	NA	NA	NA	NA	NA
cat4	H4C14	NA	NA	NA	NA	NA	NA	NA	NA	NA	NA	NA	NA	NA	NA	NA	NA	NA	NA	NA	NA	NA	NA	NA	NA	NA	NA	NA	NA	NA	NA	NA	NA	NA
cat4	H4C15	NA	NA	NA	NA	NA	NA	NA	NA	NA	NA	NA	NA	NA	NA	NA	NA	NA	NA	NA	NA	NA	NA	NA	NA	NA	NA	NA	NA	NA	NA	NA	NA	NA
cat4	H4C16	NA	NA	NA	NA	NA	NA	NA	NA	NA	NA	NA	NA	NA	NA	NA	NA	NA	NA	NA	NA	NA	NA	NA	NA	NA	NA	NA	NA	NA	NA	NA	NA	NA
cat4	LMNA	187860	27247	57659	135760	951950	87894	28255	46042	52611	19925	13051	115280	0	308180	0	223540	222120	0	0	0	0	152530	365950	36356	1889800	93148	70636	2273500	8509.3	269220	12683	0	52336
cat4	IMMT	159300	116990	123780	437090	352590	397940	140580	0	0	2324.5	13678	136300	82279	98839	134430	60442	81215	26063	0	0	25445	389720	0	0	0	0	0	0	0	0	0	0	0
cat4	CYC1	63317	46563	105140	115160	521830	70166	16067	0	0	2705.7	40796	17963	0	0	22853	79998	23701	0	0	0	0	62244	0	0	0	0	0	0	0	0	0	0	0
cat4	TOMM20	NA	NA	NA	NA	NA	NA	NA	NA	NA	NA	NA	NA	NA	NA	NA	NA	NA	NA	NA	NA	NA	NA	NA	NA	NA	NA	NA	NA	NA	NA	NA	NA	NA
cat4	CANX	28994000	5914900	18028000	16686000	11769000	11696000	8519400	1677200	1030400	4102900	7458400	6524800	3799800	3231200	4363900	1619100	4859700	1053200	68038	12250	1163200	1836600	0	0	0	0	0	0	0	0	0	0	7049.9
cat4	HSP90B1	16357000	10317000	9222400	11987000	12288000	13107000	5186100	1861800	893570	3493300	9316900	9348600	4693700	2548600	5118100	3849800	3081700	3192200	357990	33871	1473700	4865500	0	0	160970	118470	0	80832	0	255220	44982	0	28831
cat4	HSPA5	11538000	6017800	10290000	16025000	10262000	8678100	8563200	4530200	1876200	4933700	6263400	12771000	4412400	4720200	5806600	6635600	9176900	3914600	1803600	432500	2614800	3984900	158860	0	399260	62386	0	166150	61733	598170	34663	0	0
cat4	GOLGA2	423970	43086	71717	14357	85778	167500	0	0	0	0	0	20870	0	0	5884.1	0	0	0	0	0	0	0	0	0	0	0	0	0	0	0	0	0	0
cat4	ATG9A	265700	23957	39088	79810	809450	229630	50586	213720	1578.7	158090	146730	0	0	0	0	27626	0	0	0	0	0	0	0	0	0	0	0	0	0	0	0	0	0
cat4	ACTN1/4	NA	NA	NA	NA	NA	NA	NA	NA	NA	NA	NA	NA	NA	NA	NA	NA	NA	NA	NA	NA	NA	NA	NA	NA	NA	NA	NA	NA	NA	NA	NA	NA	NA
cat4	KRT18	NA	NA	NA	NA	NA	NA	NA	NA	NA	NA	NA	NA	NA	NA	NA	NA	NA	NA	NA	NA	NA	NA	NA	NA	NA	NA	NA	NA	NA	NA	NA	NA	NA
cat5	TGFB1	49545	0	0	23255	0	0	16474	3479.7	264700	0	25318	0	13315	0	0	0	0	0	0	0	0	7669.6	0	0	0	0	0	0	0	0	0	0	0
cat5	TGFB2	NA	NA	NA	NA	NA	NA	NA	NA	NA	NA	NA	NA	NA	NA	NA	NA	NA	NA	NA	NA	NA	NA	NA	NA	NA	NA	NA	NA	NA	NA	NA	NA	NA
cat5	IFNG	NA	NA	NA	NA	NA	NA	NA	NA	NA	NA	NA	NA	NA	NA	NA	NA	NA	NA	NA	NA	NA	NA	NA	NA	NA	NA	NA	NA	NA	NA	NA	NA	NA
cat5	VEGFA	NA	NA	NA	NA	NA	NA	NA	NA	NA	NA	NA	NA	NA	NA	NA	NA	NA	NA	NA	NA	NA	NA	NA	NA	NA	NA	NA	NA	NA	NA	NA	NA	NA
cat5	FGF1	0	0	1071.6	0	0	27948	0	0	0	0	0	0	0	0	0	0	0	0	0	0	0	0	0	0	0	0	0	0	0	0	0	0	0
cat5	FGF2	NA	NA	NA	NA	NA	NA	NA	NA	NA	NA	NA	NA	NA	NA	NA	NA	NA	NA	NA	NA	NA	NA	NA	NA	NA	NA	NA	NA	NA	NA	NA	NA	NA
cat5	PDGFA	NA	NA	NA	NA	NA	NA	NA	NA	NA	NA	NA	NA	NA	NA	NA	NA	NA	NA	NA	NA	NA	NA	NA	NA	NA	NA	NA	NA	NA	NA	NA	NA	NA
cat5	PDGFB	NA	NA	NA	NA	NA	NA	NA	NA	NA	NA	NA	NA	NA	NA	NA	NA	NA	NA	NA	NA	NA	NA	NA	NA	NA	NA	NA	NA	NA	NA	NA	NA	NA
cat5	PDGFC	0	0	0	21491	0	0	7904.5	0	126280	26239	0	0	0	0	0	0	0	0	0	0	0	0	0	0	0	0	0	0	0	0	0	0	0
cat5	PDGFD	NA	NA	NA	NA	NA	NA	NA	NA	NA	NA	NA	NA	NA	NA	NA	NA	NA	NA	NA	NA	NA	NA	NA	NA	NA	NA	NA	NA	NA	NA	NA	NA	NA
cat5	EGF	NA	NA	NA	NA	NA	NA	NA	NA	NA	NA	NA	NA	NA	NA	NA	NA	NA	NA	NA	NA	NA	NA	NA	NA	NA	NA	NA	NA	NA	NA	NA	NA	NA
cat5	IL1A	NA	NA	NA	NA	NA	NA	NA	NA	NA	NA	NA	NA	NA	NA	NA	NA	NA	NA	NA	NA	NA	NA	NA	NA	NA	NA	NA	NA	NA	NA	NA	NA	NA
cat5	IL2	NA	NA	NA	NA	NA	NA	NA	NA	NA	NA	NA	NA	NA	NA	NA	NA	NA	NA	NA	NA	NA	NA	NA	NA	NA	NA	NA	NA	NA	NA	NA	NA	NA
cat5	IL3	NA	NA	NA	NA	NA	NA	NA	NA	NA	NA	NA	NA	NA	NA	NA	NA	NA	NA	NA	NA	NA	NA	NA	NA	NA	NA	NA	NA	NA	NA	NA	NA	NA
cat5	IL4	NA	NA	NA	NA	NA	NA	NA	NA	NA	NA	NA	NA	NA	NA	NA	NA	NA	NA	NA	NA	NA	NA	NA	NA	NA	NA	NA	NA	NA	NA	NA	NA	NA
cat5	IL5	NA	NA	NA	NA	NA	NA	NA	NA	NA	NA	NA	NA	NA	NA	NA	NA	NA	NA	NA	NA	NA	NA	NA	NA	NA	NA	NA	NA	NA	NA	NA	NA	NA
cat5	IL6	NA	NA	NA	NA	NA	NA	NA	NA	NA	NA	NA	NA	NA	NA	NA	NA	NA	NA	NA	NA	NA	NA	NA	NA	NA	NA	NA	NA	NA	NA	NA	NA	NA
cat5	IL7	NA	NA	NA	NA	NA	NA	NA	NA	NA	NA	NA	NA	NA	NA	NA	NA	NA	NA	NA	NA	NA	NA	NA	NA	NA	NA	NA	NA	NA	NA	NA	NA	NA
cat5	CXCL8	NA	NA	NA	NA	NA	NA	NA	NA	NA	NA	NA	NA	NA	NA	NA	NA	NA	NA	NA	NA	NA	NA	NA	NA	NA	NA	NA	NA	NA	NA	NA	NA	NA
cat5	IL9	NA	NA	NA	NA	NA	NA	NA	NA	NA	NA	NA	NA	NA	NA	NA	NA	NA	NA	NA	NA	NA	NA	NA	NA	NA	NA	NA	NA	NA	NA	NA	NA	NA
cat5	IL10	NA	NA	NA	NA	NA	NA	NA	NA	NA	NA	NA	NA	NA	NA	NA	NA	NA	NA	NA	NA	NA	NA	NA	NA	NA	NA	NA	NA	NA	NA	NA	NA	NA
cat5	IL11	NA	NA	NA	NA	NA	NA	NA	NA	NA	NA	NA	NA	NA	NA	NA	NA	NA	NA	NA	NA	NA	NA	NA	NA	NA	NA	NA	NA	NA	NA	NA	NA	NA
cat5	IL12	NA	NA	NA	NA	NA	NA	NA	NA	NA	NA	NA	NA	NA	NA	NA	NA	NA	NA	NA	NA	NA	NA	NA	NA	NA	NA	NA	NA	NA	NA	NA	NA	NA
cat5	IL13	NA	NA	NA	NA	NA	NA	NA	NA	NA	NA	NA	NA	NA	NA	NA	NA	NA	NA	NA	NA	NA	NA	NA	NA	NA	NA	NA	NA	NA	NA	NA	NA	NA
cat5	IL14	NA	NA	NA	NA	NA	NA	NA	NA	NA	NA	NA	NA	NA	NA	NA	NA	NA	NA	NA	NA	NA	NA	NA	NA	NA	NA	NA	NA	NA	NA	NA	NA	NA
cat5	IL15	NA	NA	NA	NA	NA	NA	NA	NA	NA	NA	NA	NA	NA	NA	NA	NA	NA	NA	NA	NA	NA	NA	NA	NA	NA	NA	NA	NA	NA	NA	NA	NA	NA
cat5	IL16	NA	NA	NA	NA	NA	NA	NA	NA	NA	NA	NA	NA	NA	NA	NA	NA	NA	NA	NA	NA	NA	NA	NA	NA	NA	NA	NA	NA	NA	NA	NA	NA	NA
cat5	IL17A	NA	NA	NA	NA	NA	NA	NA	NA	NA	NA	NA	NA	NA	NA	NA	NA	NA	NA	NA	NA	NA	NA	NA	NA	NA	NA	NA	NA	NA	NA	NA	NA	NA
cat5	IL18	0	0	11629	0	0	0	36199	22375	95017	0	0	0	0	0	0	0	0	19023	0	0	0	0	0	0	0	0	0	0	0	0	0	0	0
cat5	IL19	NA	NA	NA	NA	NA	NA	NA	NA	NA	NA	NA	NA	NA	NA	NA	NA	NA	NA	NA	NA	NA	NA	NA	NA	NA	NA	NA	NA	NA	NA	NA	NA	NA
cat5	IL20	NA	NA	NA	NA	NA	NA	NA	NA	NA	NA	NA	NA	NA	NA	NA	NA	NA	NA	NA	NA	NA	NA	NA	NA	NA	NA	NA	NA	NA	NA	NA	NA	NA
cat5	IL21	NA	NA	NA	NA	NA	NA	NA	NA	NA	NA	NA	NA	NA	NA	NA	NA	NA	NA	NA	NA	NA	NA	NA	NA	NA	NA	NA	NA	NA	NA	NA	NA	NA
cat5	IL22	NA	NA	NA	NA	NA	NA	NA	NA	NA	NA	NA	NA	NA	NA	NA	NA	NA	NA	NA	NA	NA	NA	NA	NA	NA	NA	NA	NA	NA	NA	NA	NA	NA
cat5	IL23	NA	NA	NA	NA	NA	NA	NA	NA	NA	NA	NA	NA	NA	NA	NA	NA	NA	NA	NA	NA	NA	NA	NA	NA	NA	NA	NA	NA	NA	NA	NA	NA	NA
cat5	IL24	NA	NA	NA	NA	NA	NA	NA	NA	NA	NA	NA	NA	NA	NA	NA	NA	NA	NA	NA	NA	NA	NA	NA	NA	NA	NA	NA	NA	NA	NA	NA	NA	NA
cat5	IL25	NA	NA	NA	NA	NA	NA	NA	NA	NA	NA	NA	NA	NA	NA	NA	NA	NA	NA	NA	NA	NA	NA	NA	NA	NA	NA	NA	NA	NA	NA	NA	NA	NA
cat5	IL26	NA	NA	NA	NA	NA	NA	NA	NA	NA	NA	NA	NA	NA	NA	NA	NA	NA	NA	NA	NA	NA	NA	NA	NA	NA	NA	NA	NA	NA	NA	NA	NA	NA
cat5	IL28	NA	NA	NA	NA	NA	NA	NA	NA	NA	NA	NA	NA	NA	NA	NA	NA	NA	NA	NA	NA	NA	NA	NA	NA	NA	NA	NA	NA	NA	NA	NA	NA	NA
cat5	IFNL1	NA	NA	NA	NA	NA	NA	NA	NA	NA	NA	NA	NA	NA	NA	NA	NA	NA	NA	NA	NA	NA	NA	NA	NA	NA	NA	NA	NA	NA	NA	NA	NA	NA
cat5	IL27	NA	NA	NA	NA	NA	NA	NA	NA	NA	NA	NA	NA	NA	NA	NA	NA	NA	NA	NA	NA	NA	NA	NA	NA	NA	NA	NA	NA	NA	NA	NA	NA	NA
cat5	IL31	NA	NA	NA	NA	NA	NA	NA	NA	NA	NA	NA	NA	NA	NA	NA	NA	NA	NA	NA	NA	NA	NA	NA	NA	NA	NA	NA	NA	NA	NA	NA	NA	NA
cat5	IL32	NA	NA	NA	NA	NA	NA	NA	NA	NA	NA	NA	NA	NA	NA	NA	NA	NA	NA	NA	NA	NA	NA	NA	NA	NA	NA	NA	NA	NA	NA	NA	NA	NA
cat5	IL33	NA	NA	NA	NA	NA	NA	NA	NA	NA	NA	NA	NA	NA	NA	NA	NA	NA	NA	NA	NA	NA	NA	NA	NA	NA	NA	NA	NA	NA	NA	NA	NA	NA
cat5	IL34	NA	NA	NA	NA	NA	NA	NA	NA	NA	NA	NA	NA	NA	NA	NA	NA	NA	NA	NA	NA	NA	NA	NA	NA	NA	NA	NA	NA	NA	NA	NA	NA	NA
cat5	IL35	NA	NA	NA	NA	NA	NA	NA	NA	NA	NA	NA	NA	NA	NA	NA	NA	NA	NA	NA	NA	NA	NA	NA	NA	NA	NA	NA	NA	NA	NA	NA	NA	NA
cat5	IL36	NA	NA	NA	NA	NA	NA	NA	NA	NA	NA	NA	NA	NA	NA	NA	NA	NA	NA	NA	NA	NA	NA	NA	NA	NA	NA	NA	NA	NA	NA	NA	NA	NA
cat5	IL37	NA	NA	NA	NA	NA	NA	NA	NA	NA	NA	NA	NA	NA	NA	NA	NA	NA	NA	NA	NA	NA	NA	NA	NA	NA	NA	NA	NA	NA	NA	NA	NA	NA
cat5	IL38	NA	NA	NA	NA	NA	NA	NA	NA	NA	NA	NA	NA	NA	NA	NA	NA	NA	NA	NA	NA	NA	NA	NA	NA	NA	NA	NA	NA	NA	NA	NA	NA	NA
cat5	IL39	NA	NA	NA	NA	NA	NA	NA	NA	NA	NA	NA	NA	NA	NA	NA	NA	NA	NA	NA	NA	NA	NA	NA	NA	NA	NA	NA	NA	NA	NA	NA	NA	NA
cat5	IL40	NA	NA	NA	NA	NA	NA	NA	NA	NA	NA	NA	NA	NA	NA	NA	NA	NA	NA	NA	NA	NA	NA	NA	NA	NA	NA	NA	NA	NA	NA	NA	NA	NA
cat5	FN1	134970000	136560000	69690000	98789000	220010000	1.22e+08	49778000	58871000	175310000	50353000	28258000	218210000	171800000	153230000	167330000	391580000	126350000	103840000	83987000	297040000	178020000	195540000	80149000	47964000	29419000	43472000	35798000	63839000	68012000	132390000	74907000	78517000	25285000
cat5	COL1A1	311250	584420	100960	324060	570000	137660	84052	525840	74940	180900	96008	5561200	5790500	2277600	9197600	14665000	3781500	14995000	7450500	9428300	7042000	24762000	106750	102030	56487	89389	96164	587350	141400	1430200	137460	85388	58867
cat5	COL1A2	64920	101190	293920	253920	64242	92124	37184	126420	0	53968	0	7768800	7257300	2453000	9516600	15708000	5308700	8207000	16189000	15288000	8666800	30964000	100470	186430	0	92165	53727	669210	148030	1073100	458960	86981	240380
cat5	COL2A1	0	0	0	0	0	0	0	0	0	0	0	78205	179740	68728	221960	383830	0	648220	73546	177330	179960	406050	0	0	0	0	0	0	0	0	0	0	0
cat5	COL3A1	0	0	0	106090	0	0	66554	234780	33129	205000	69662	3769400	5644200	1989800	3790200	13408000	3653000	9023900	2552800	6026900	8397000	47186000	0	15492	0	94317	59528	218890	62582	364530	26403	74706	149460
cat5	COL4A1	26651	109840	0	0	95253	66239	0	0	0	0	0	342520	327890	78357	184710	840010	302250	89256	68626	169310	792850	578620	0	0	0	0	0	0	0	0	0	0	0
cat5	COL 4A2	NA	NA	NA	NA	NA	NA	NA	NA	NA	NA	NA	NA	NA	NA	NA	NA	NA	NA	NA	NA	NA	NA	NA	NA	NA	NA	NA	NA	NA	NA	NA	NA	NA
cat5	COL4A3	NA	NA	NA	NA	NA	NA	NA	NA	NA	NA	NA	NA	NA	NA	NA	NA	NA	NA	NA	NA	NA	NA	NA	NA	NA	NA	NA	NA	NA	NA	NA	NA	NA
cat5	COL4A4	NA	NA	NA	NA	NA	NA	NA	NA	NA	NA	NA	NA	NA	NA	NA	NA	NA	NA	NA	NA	NA	NA	NA	NA	NA	NA	NA	NA	NA	NA	NA	NA	NA
cat5	COL4A5	NA	NA	NA	NA	NA	NA	NA	NA	NA	NA	NA	NA	NA	NA	NA	NA	NA	NA	NA	NA	NA	NA	NA	NA	NA	NA	NA	NA	NA	NA	NA	NA	NA
cat5	COL4A6	NA	NA	NA	NA	NA	NA	NA	NA	NA	NA	NA	NA	NA	NA	NA	NA	NA	NA	NA	NA	NA	NA	NA	NA	NA	NA	NA	NA	NA	NA	NA	NA	NA
cat5	COL5A1	118170	101470	0	84740	198130	114230	0	121600	72448	988980	5110.4	732810	2190100	52319	766680	831250	155130	862170	926350	1767800	881360	3525800	0	48953	0	0	98547	0	0	64670	7413.1	5694.7	99307
cat5	COL5A2	0	0	0	0	0	0	0	17148	0	44628	0	113930	376370	0	107160	145470	39062	354370	184750	248670	44839	507130	0	0	0	0	0	0	0	0	0	0	0
cat5	COL5A3	0	0	0	0	0	0	0	0	0	0	0	0	0	0	0	0	0	0	0	0	0	0	0	0	0	0	0	0	0	0	0	0	0
cat5	COL6A1	1093900	1101500	717400	1996600	1469500	1361400	781630	356340	1052000	1518100	514590	2040600	2063200	470630	4039500	2664200	815920	1600300	265330	1623700	7209100	3582800	51455	0	60473	84909	33665	90114	88353	297310	125510	0	407190
cat5	COL6A2	428070	185310	221910	591090	409990	673020	199530	33123	199030	443360	46262	705550	806120	103980	1555200	1004000	40249	865630	72232	512700	2824800	1114600	0	0	0	0	0	0	0	0	0	0	36927
cat5	COL6A3	1160300	700870	576080	3686900	2453900	1652600	1019200	228160	1670600	1975400	553020	3911300	4645400	1228900	9725700	8369700	901610	5289300	889980	4213300	16432000	7389800	79322	111680	56816	172310	208360	0	212140	379460	229230	258090	96641
cat5	COL6A4P1	NA	NA	NA	NA	NA	NA	NA	NA	NA	NA	NA	NA	NA	NA	NA	NA	NA	NA	NA	NA	NA	NA	NA	NA	NA	NA	NA	NA	NA	NA	NA	NA	NA
cat5	COL6A4P2	NA	NA	NA	NA	NA	NA	NA	NA	NA	NA	NA	NA	NA	NA	NA	NA	NA	NA	NA	NA	NA	NA	NA	NA	NA	NA	NA	NA	NA	NA	NA	NA	NA
cat5	COL6A5	NA	NA	NA	NA	NA	NA	NA	NA	NA	NA	NA	NA	NA	NA	NA	NA	NA	NA	NA	NA	NA	NA	NA	NA	NA	NA	NA	NA	NA	NA	NA	NA	NA
cat5	COL6A6	NA	NA	NA	NA	NA	NA	NA	NA	NA	NA	NA	NA	NA	NA	NA	NA	NA	NA	NA	NA	NA	NA	NA	NA	NA	NA	NA	NA	NA	NA	NA	NA	NA
cat5	COL7A1	0	0	0	0	0	0	0	0	0	0	0	0	0	0	0	0	0	588720	317580	78917	249870	0	0	0	0	0	0	0	0	0	0	0	0
cat5	COL8A1	NA	NA	NA	NA	NA	NA	NA	NA	NA	NA	NA	NA	NA	NA	NA	NA	NA	NA	NA	NA	NA	NA	NA	NA	NA	NA	NA	NA	NA	NA	NA	NA	NA
cat5	COL8A2	NA	NA	NA	NA	NA	NA	NA	NA	NA	NA	NA	NA	NA	NA	NA	NA	NA	NA	NA	NA	NA	NA	NA	NA	NA	NA	NA	NA	NA	NA	NA	NA	NA
cat5	COL9A1	NA	NA	NA	NA	NA	NA	NA	NA	NA	NA	NA	NA	NA	NA	NA	NA	NA	NA	NA	NA	NA	NA	NA	NA	NA	NA	NA	NA	NA	NA	NA	NA	NA
cat5	COL9A2	NA	NA	NA	NA	NA	NA	NA	NA	NA	NA	NA	NA	NA	NA	NA	NA	NA	NA	NA	NA	NA	NA	NA	NA	NA	NA	NA	NA	NA	NA	NA	NA	NA
cat5	COL9A3	NA	NA	NA	NA	NA	NA	NA	NA	NA	NA	NA	NA	NA	NA	NA	NA	NA	NA	NA	NA	NA	NA	NA	NA	NA	NA	NA	NA	NA	NA	NA	NA	NA
cat5	COL10A1	NA	NA	NA	NA	NA	NA	NA	NA	NA	NA	NA	NA	NA	NA	NA	NA	NA	NA	NA	NA	NA	NA	NA	NA	NA	NA	NA	NA	NA	NA	NA	NA	NA
cat5	COL11A1	0	0	0	327260	0	0	333420	551790	217200	316470	199820	1491300	0	0	0	342800	925650	0	0	0	0	1076900	237480	0	0	0	0	246830	0	0	0	0	0
cat5	COL11A2	NA	NA	NA	NA	NA	NA	NA	NA	NA	NA	NA	NA	NA	NA	NA	NA	NA	NA	NA	NA	NA	NA	NA	NA	NA	NA	NA	NA	NA	NA	NA	NA	NA
cat5	COL12A1	91078	0	85617	108090	488380	61383	208390	138960	9107	118770	30706	444830	118790	135540	200900	878240	264860	172110	16508	14138	252070	220780	0	0	0	0	0	38165	0	23086	0	0	0
cat5	COL13A1	NA	NA	NA	NA	NA	NA	NA	NA	NA	NA	NA	NA	NA	NA	NA	NA	NA	NA	NA	NA	NA	NA	NA	NA	NA	NA	NA	NA	NA	NA	NA	NA	NA
cat5	COL14A1	0	0	683760	56945	0	545710	0	0	0	37374	0	0	0	615430	118740	0	451540	0	0	0	0	53764	0	0	205720	0	0	264310	0	0	0	0	26248
cat5	COL15A1	0	35758	0	0	44783	8432	0	0	0	0	0	677090	418330	361950	473340	1151400	671060	434950	263250	484020	2865400	1083700	0	2173.2	0	0	0	50397	0	38586	0	0	0
cat5	COL16A1	NA	NA	NA	NA	NA	NA	NA	NA	NA	NA	NA	NA	NA	NA	NA	NA	NA	NA	NA	NA	NA	NA	NA	NA	NA	NA	NA	NA	NA	NA	NA	NA	NA
cat5	COL17A1	NA	NA	NA	NA	NA	NA	NA	NA	NA	NA	NA	NA	NA	NA	NA	NA	NA	NA	NA	NA	NA	NA	NA	NA	NA	NA	NA	NA	NA	NA	NA	NA	NA
cat5	COL18A1	0	0	15784	24650	0	9887.1	0	7425.4	20614	48668	85665	241650	716200	507110	383560	892480	451820	731790	658610	1554200	4402400	1030000	0	0	0	0	0	134210	0	28375	0	52749	0
cat5	COL19A1	NA	NA	NA	NA	NA	NA	NA	NA	NA	NA	NA	NA	NA	NA	NA	NA	NA	NA	NA	NA	NA	NA	NA	NA	NA	NA	NA	NA	NA	NA	NA	NA	NA
cat5	COL20A1	NA	NA	NA	NA	NA	NA	NA	NA	NA	NA	NA	NA	NA	NA	NA	NA	NA	NA	NA	NA	NA	NA	NA	NA	NA	NA	NA	NA	NA	NA	NA	NA	NA
cat5	COL21A1	NA	NA	NA	NA	NA	NA	NA	NA	NA	NA	NA	NA	NA	NA	NA	NA	NA	NA	NA	NA	NA	NA	NA	NA	NA	NA	NA	NA	NA	NA	NA	NA	NA
cat5	COL22A1	NA	NA	NA	NA	NA	NA	NA	NA	NA	NA	NA	NA	NA	NA	NA	NA	NA	NA	NA	NA	NA	NA	NA	NA	NA	NA	NA	NA	NA	NA	NA	NA	NA
cat5	COL23A1	NA	NA	NA	NA	NA	NA	NA	NA	NA	NA	NA	NA	NA	NA	NA	NA	NA	NA	NA	NA	NA	NA	NA	NA	NA	NA	NA	NA	NA	NA	NA	NA	NA
cat5	COL24A1	NA	NA	NA	NA	NA	NA	NA	NA	NA	NA	NA	NA	NA	NA	NA	NA	NA	NA	NA	NA	NA	NA	NA	NA	NA	NA	NA	NA	NA	NA	NA	NA	NA
cat5	COL25A1	NA	NA	NA	NA	NA	NA	NA	NA	NA	NA	NA	NA	NA	NA	NA	NA	NA	NA	NA	NA	NA	NA	NA	NA	NA	NA	NA	NA	NA	NA	NA	NA	NA
cat5	COL26A1	NA	NA	NA	NA	NA	NA	NA	NA	NA	NA	NA	NA	NA	NA	NA	NA	NA	NA	NA	NA	NA	NA	NA	NA	NA	NA	NA	NA	NA	NA	NA	NA	NA
cat5	COL27A1	NA	NA	NA	NA	NA	NA	NA	NA	NA	NA	NA	NA	NA	NA	NA	NA	NA	NA	NA	NA	NA	NA	NA	NA	NA	NA	NA	NA	NA	NA	NA	NA	NA
cat5	COL28A1	NA	NA	NA	NA	NA	NA	NA	NA	NA	NA	NA	NA	NA	NA	NA	NA	NA	NA	NA	NA	NA	NA	NA	NA	NA	NA	NA	NA	NA	NA	NA	NA	NA
cat5	MFGE8	3455500	3499000	1506400	4186700	7091400	8280300	9831000	13805000	14466000	9752300	10252000	1595500	1259300	83018	2251500	1887700	201820	843280	1942000	612580	4899700	4466500	0	0	0	0	0	0	0	0	0	0	6166.4
cat5	LGALS3BP	11035000	7505000	23219000	11974000	27542000	13951000	22289000	23944000	31371000	56422000	20383000	13084000	4704100	11907000	6152000	29675000	9875400	1476400	19038000	26390000	21733000	17850000	3818600	2084400	3730400	624850	2036900	16891000	3714100	13915000	5552700	6175800	1053600
cat5	CD5L	3980700	2311100	3093100	24166000	3804400	5371100	17504000	12209000	10929000	27807000	8890700	3476900	3504400	614080	3981000	3445600	323340	546630	1232600	2946700	4496000	2068200	1717500	579360	429120	1216200	69087	1916300	1489200	2056200	943640	1785500	288760
cat5	AHSG	1845800	3614400	3380900	1386000	1508400	1616100	2602400	3799900	1179300	5737200	2692400	1190800	976310	2945900	1483200	889300	4068800	354170	752530	340210	296070	1218600	7366500	7199500	6658000	13960000	13292000	2151600	5145700	3413300	12719000	4879000	11005000

## Sheet: Suppl. Table 4
Gene name	patient_1	patient_2	patient_3	patient_4	patient_5	patient_6	patient_7	patient_8	patient_9	patient_10	patient_11
HLA-DRA	1	1	1	1	1	0	1	1	1	1	1
IGLV5-45	1	0	0	0	0	0	0	0	0	0	0
ESYT2	1	0	1	1	1	1	0	0	0	0	1
ILVBL	1	1	1	1	0	1	0	0	0	0	0
WDR91	1	0	0	0	0	0	0	0	0	0	0
MYO1G	1	1	1	1	1	1	1	0	1	1	1
SMIM1	1	1	1	1	0	1	0	0	0	0	0
GPR89B	1	0	0	0	0	0	0	0	0	0	0
NACA	1	1	1	1	1	1	1	1	0	0	1
SMIM22	1	0	1	1	0	0	1	0	0	0	0
AGPS	1	1	1	1	0	1	0	0	0	0	0
PDLIM1	1	1	0	1	1	0	1	0	0	0	0
MYO1C	1	1	1	0	0	1	1	1	1	1	1
MYO1F	1	1	1	1	0	1	0	0	1	1	1
SNAP23	1	1	1	1	1	1	1	1	1	1	0
LGALS9	1	1	1	1	1	1	1	1	0	0	1
STXBP3	1	1	1	1	1	1	1	1	1	1	1
AP3B1	1	0	1	0	0	1	0	0	0	0	0
PGRMC1	1	1	1	1	1	1	0	0	0	1	1
EIF3F	1	1	1	1	1	1	1	1	0	0	1
SLC33A1	1	0	0	0	0	1	1	0	0	0	0
IPO5	1	1	1	1	1	1	1	1	1	1	1
GOLIM4	1	0	0	0	0	0	0	0	0	0	0
PLOD2	1	0	0	0	0	0	1	0	0	1	0
SDCBP	1	1	1	1	1	0	1	1	1	1	1
NOP56	1	0	1	0	0	1	0	1	0	0	0
DDX3X	1	1	1	1	1	1	1	0	0	0	0
PODXL	1	1	1	1	1	0	1	1	1	1	1
FCN1	1	1	1	1	1	1	1	1	1	1	1
PDXK	1	1	1	1	1	1	1	1	1	0	1
CYB561D2	1	0	0	1	0	0	0	0	0	0	0
COPE	1	1	1	1	1	1	0	1	0	0	1
GOSR2	1	0	0	1	1	0	0	0	0	0	1
ADAM10	1	1	1	1	0	1	1	1	1	1	0
ITGB1BP1	1	0	0	0	0	0	1	0	0	0	1
CDIPT	1	0	1	1	0	0	0	0	0	0	1
SLC9A3R1	1	1	1	1	1	1	1	1	1	1	1
TSPAN4	1	1	0	1	0	1	0	0	0	0	1
PSMA7	1	0	1	1	0	1	0	0	0	1	0
SCAMP3	1	1	1	1	0	1	0	1	0	0	1
IFIT3	1	0	1	0	0	0	0	0	0	0	0
MGST3	1	1	1	1	1	1	0	0	0	0	1
GIPC1	1	1	1	1	1	1	1	1	0	0	1
MYL12B	1	1	0	1	1	0	1	1	1	1	0
HGS	1	0	0	0	0	1	0	0	0	0	0
CLGN	1	0	0	0	0	0	0	0	0	0	0
HNRNPDL	1	0	0	0	1	0	0	0	0	0	1
XPO1	1	0	1	1	1	1	1	0	0	1	1
SEC16A	1	1	0	0	0	0	0	0	0	0	0
PLXNB2	1	1	1	1	1	0	1	1	1	1	0
DEGS1	1	0	0	0	1	0	0	0	0	0	0
SCAMP1	1	0	0	1	0	0	0	0	0	0	0
SCAMP2	1	1	1	1	1	0	0	0	0	0	1
ARPC2	1	1	1	1	0	1	1	0	1	0	1
ARPC3	1	0	1	1	1	1	1	0	1	1	1
PLSCR1	1	1	1	1	1	1	1	1	1	1	1
PGRMC2	1	1	1	1	1	1	1	0	0	1	1
LAMA5	1	1	0	0	0	1	0	0	0	0	0
LEPROT	1	0	1	1	0	0	0	0	0	0	1
RER1	1	1	1	1	1	1	1	1	0	1	0
SURF4	1	1	1	1	1	1	1	0	0	1	1
SPTLC1	1	1	1	0	0	1	0	0	0	0	1
SPTLC2	1	0	0	1	1	0	0	0	0	0	1
TM9SF1	1	0	0	0	0	0	0	0	0	0	0
EIF3H	1	0	1	1	0	0	0	1	1	0	0
STX7	1	0	1	1	1	0	1	1	0	1	1
SLC16A3	1	1	1	1	1	1	1	1	1	1	1
P4HA2	1	0	0	0	1	1	0	0	0	0	0
YKT6	1	0	1	1	0	0	1	0	0	0	1
TAPBP	1	0	1	1	0	0	0	0	0	0	1
CLDN3	1	0	1	1	1	0	1	0	1	1	0
FLRT2	1	1	1	1	0	1	1	0	0	1	1
CYB5B	1	0	1	0	0	1	0	0	0	0	1
PHGDH	1	1	0	1	1	0	1	0	1	1	1
SPINT2	1	1	0	0	0	0	0	0	0	0	0
GPAA1	1	0	0	0	0	0	0	0	0	0	0
TPD52L2	1	0	0	0	1	1	1	1	0	0	1
EPB41L2	1	1	1	1	1	1	1	1	1	1	1
TGOLN2	1	1	1	1	1	1	1	1	0	0	0
ATP8B1	1	0	0	0	0	0	0	0	0	0	0
CA12	1	1	1	1	1	1	1	0	1	1	1
TSPAN6	1	0	0	1	1	0	0	1	0	0	1
GET3	1	0	1	0	1	1	0	0	0	0	1
NARS1	1	0	0	1	0	0	1	0	0	0	1
MYO1B	1	1	1	0	0	1	1	1	1	1	1
CALU	1	1	0	1	1	1	0	0	0	0	1
AHCYL1	1	1	1	1	1	1	1	1	1	1	1
TYROBP	1	1	0	1	0	1	1	1	1	0	1
PLIN1	1	1	1	1	0	1	1	0	0	0	0
PPL	1	0	1	1	1	1	1	1	1	0	0
NRP2	1	0	0	0	0	1	0	0	0	0	1
ACSL4	1	1	1	1	0	1	1	1	1	1	1
SYNCRIP	1	0	1	0	1	1	1	1	0	0	0
PLOD3	1	0	0	0	0	1	0	0	0	0	0
TLR2	1	1	0	1	1	1	0	1	1	1	1
DIAPH1	1	1	1	1	0	1	0	1	1	0	1
SELENOF	1	0	1	1	0	0	0	0	0	0	0
TSPAN1	1	0	0	1	1	0	1	1	1	1	1
UGDH	1	1	1	1	0	1	1	0	1	1	0
CTNND1	1	1	1	1	1	1	1	1	1	1	0
SNX2	1	1	0	1	1	1	1	1	1	0	0
DPM1	1	0	0	0	0	0	0	0	0	0	1
H2BC9	1	1	1	1	1	0	0	0	0	1	0
PRAF2	1	1	0	1	1	0	0	0	0	0	0
DNAJA2	1	0	1	0	1	1	0	1	0	0	1
SRGAP2	1	0	0	1	1	0	1	0	0	0	1
FAM20B	1	0	0	0	0	0	0	0	0	0	0
WDR1	1	1	1	1	1	1	1	0	1	1	1
CPNE3	1	1	1	0	1	0	1	0	1	1	1
DNAJC13	1	0	1	1	1	1	1	0	0	0	1
GGCT	1	0	0	0	0	0	0	0	0	1	0
CILP	1	1	0	0	1	0	0	0	1	1	0
TBCA	1	0	0	0	0	1	1	0	0	0	0
ATP6V1G1	1	1	0	1	1	1	1	1	0	0	1
VPS4B	1	0	0	1	0	1	1	1	0	0	1
MPDU1	1	1	1	1	1	1	1	0	0	0	1
MACROH2A1	1	0	1	1	1	1	1	1	1	1	0
FLNB	1	1	1	1	0	1	1	1	0	0	0
SEC22B	1	1	1	1	1	1	1	1	0	1	1
ERLIN1	1	0	0	1	0	0	0	0	0	0	0
GPC4	1	1	0	0	1	1	1	1	0	1	1
STX11	1	1	1	1	1	1	1	0	1	0	1
PGLYRP1	1	1	0	0	0	0	0	0	0	0	0
RP2	1	1	1	1	1	1	1	1	1	1	1
CRTAP	1	0	0	1	0	0	0	0	0	1	0
PALM	1	1	0	1	0	1	1	0	0	0	0
UPK1B	1	1	1	1	1	0	1	0	1	0	1
ZMPSTE24	1	1	1	1	1	0	0	0	0	0	0
CYP7B1	1	0	0	1	0	0	0	0	0	1	0
STAM2	1	0	1	0	0	0	0	0	0	0	0
DGAT1	1	0	0	1	0	0	0	0	0	0	1
ARL6IP5	1	1	1	1	1	1	1	0	0	1	1
ATP5PD	1	1	1	1	0	1	0	0	0	0	1
TSPAN9	1	0	0	1	0	1	1	1	0	0	1
FLOT1	1	1	1	1	1	1	1	1	1	1	1
GLRX3	1	0	0	0	1	0	0	1	0	0	0
WFS1	1	0	0	0	0	0	0	0	0	0	0
1972-08-01	1	0	0	0	0	0	0	0	0	0	0
B3GAT3	1	0	0	0	0	0	0	0	0	0	0
STK10	1	1	1	1	1	1	1	1	1	1	1
TOMM70	1	0	0	0	0	0	0	0	0	0	0
MYO1D	1	1	1	1	1	1	1	0	1	1	1
ERLIN2	1	1	1	1	1	1	1	0	0	1	1
ENDOD1	1	0	0	0	1	0	0	0	0	0	1
AP2A2	1	1	1	1	1	1	1	1	0	0	1
SEC31A	1	0	1	1	1	1	0	1	0	0	1
ZFPL1	1	0	0	0	0	0	0	0	0	0	1
RTN3	1	1	1	1	1	1	1	0	0	0	1
VAPB	1	0	0	0	0	0	0	0	0	0	0
MPZL1	1	0	0	1	0	0	1	0	0	1	1
PGLS	1	1	1	1	1	1	1	1	1	0	1
LYPLA2	1	0	1	1	0	1	0	1	0	0	1
TNFAIP8	1	1	1	1	0	0	1	0	1	1	0
SLC34A2	1	1	1	1	1	1	1	1	1	1	1
FMNL1	1	1	1	1	0	1	1	1	1	1	1
SGPL1	1	1	0	1	0	0	0	0	0	0	0
CLDN7	1	0	0	0	1	0	0	1	0	0	1
H6PD	1	1	1	0	0	1	1	0	0	0	0
VNN1	1	0	0	0	0	0	0	1	1	0	0
VNN2	1	1	0	0	0	0	1	0	0	0	0
ACSL3	1	1	0	1	1	0	0	0	0	0	0
AP2A1	1	1	1	1	1	1	1	1	1	1	1
CAVIN2	1	0	1	1	0	0	1	0	0	0	0
CLDN1	1	1	1	1	1	1	1	1	1	1	1
CLIC3	1	1	1	1	0	1	1	0	0	0	0
GNA14	1	1	1	1	0	1	1	1	1	0	1
BPNT1	1	0	0	0	1	0	0	1	0	0	1
DDAH2	1	1	1	1	1	1	1	1	1	0	1
ABHD16A	1	0	0	0	0	0	0	0	0	0	0
TXNDC12	1	0	0	1	0	0	0	0	0	0	0
CLPTM1	1	0	0	0	0	0	0	0	0	0	1
TOMM40	1	0	0	0	0	0	0	0	0	0	0
PEX11B	1	0	0	0	1	0	0	1	0	0	1
CYB5A	1	1	1	1	1	1	1	0	0	1	0
ADH1B	1	0	1	1	0	1	1	0	0	1	0
CYB5R3	1	1	0	0	1	1	1	0	0	0	0
GSR	1	0	0	1	0	0	1	0	0	0	1
MT-CO2	1	1	1	1	1	1	1	0	0	0	1
SOD1	1	1	0	1	1	1	0	1	0	0	1
PNP	1	1	0	1	1	1	0	0	0	1	1
HPRT1	1	0	0	0	1	0	0	1	0	0	1
EGFR	1	1	1	1	1	1	1	1	1	1	1
PGK1	1	1	0	0	0	1	0	0	0	1	0
AK1	1	0	1	1	0	1	1	0	0	0	1
F9	1	0	1	1	0	0	0	0	0	0	0
PLAT	1	0	0	1	1	0	0	0	0	0	0
CA1	1	1	0	0	1	1	1	0	0	1	0
ASS1	1	0	0	1	1	0	1	0	0	0	1
TIMP1	1	0	1	0	0	1	0	0	1	0	0
CST3	1	0	0	0	0	1	0	0	0	0	0
KRAS	1	1	1	1	1	1	1	1	1	1	1
CD8A	1	0	0	0	0	1	0	0	0	0	1
HLA-B	1	1	1	1	1	1	1	0	1	1	1
HLA-H	1	0	0	1	1	1	1	1	0	1	1
HLA-DQA2	1	0	0	1	0	0	0	0	1	0	1
HLA-DQA1	1	1	1	0	0	0	0	0	1	0	0
HLA-DRB1	1	0	0	1	1	0	1	0	1	0	1
HBE1	1	0	0	0	0	0	0	0	0	1	0
COL4A1	1	1	0	0	1	1	0	0	0	0	0
CRYAB	1	1	1	1	0	1	1	0	0	0	0
SPTA1	1	1	0	0	0	0	1	0	1	1	0
MBP	1	0	0	0	0	0	0	0	0	0	0
GYPA	1	1	1	1	1	1	1	1	0	1	1
TFRC	1	1	1	1	1	0	1	0	1	1	1
LTF	1	0	0	0	0	1	0	1	0	1	1
CAT	1	0	0	0	1	0	1	0	0	1	0
CSTB	1	1	1	1	1	1	1	1	0	1	0
PRNP	1	0	1	1	0	0	0	0	0	1	1
SOD2	1	1	1	1	1	1	1	0	0	0	0
THY1	1	1	1	1	1	1	1	1	1	1	1
CD74	1	1	1	1	1	1	1	0	1	1	1
CAPNS1	1	1	1	1	1	0	1	0	0	0	1
HSPB1	1	1	0	0	0	0	1	0	0	1	0
CYBB	1	1	1	0	1	1	1	1	1	1	1
RPN1	1	1	1	1	0	1	1	1	0	1	0
RPN2	1	1	1	0	1	1	1	0	0	1	1
GNAI2	1	1	1	0	1	1	1	1	1	1	0
ATP1A1	1	1	1	1	1	1	1	0	1	1	0
ATP1B1	1	1	1	1	1	1	1	1	0	1	1
APP	1	0	0	0	0	0	0	0	0	0	1
ARG1	1	0	0	0	0	1	0	0	0	0	0
ALDH2	1	1	1	1	0	1	1	0	0	0	0
ITGB3	1	1	1	1	1	0	0	0	0	0	1
ITGB2	1	1	1	1	1	1	1	1	1	1	1
SERPINE1	1	0	0	0	0	0	0	0	0	0	1
ISG15	1	0	0	0	0	0	0	1	1	1	1
MPO	1	1	0	0	1	0	1	0	1	1	0
ALPL	1	1	0	1	1	0	1	0	0	1	1
ALPP	1	0	0	0	1	0	1	1	1	0	1
ICAM1	1	1	1	1	1	0	1	1	1	1	1
RPLP1	1	0	0	0	1	1	0	0	0	1	1
ITGB1	1	1	1	1	1	1	1	1	1	1	1
PRKCB	1	1	0	1	1	1	1	0	0	0	1
MYL1	1	1	0	0	0	0	0	0	0	0	0
HPN	1	0	0	0	0	0	0	0	1	0	1
PTMA	1	1	0	0	0	1	1	1	0	0	0
ATP5F1B	1	1	1	1	1	1	1	1	1	1	1
PYGL	1	1	0	1	0	1	0	1	0	0	0
TPM3	1	1	0	1	0	0	1	0	1	1	0
ITGAV	1	1	1	1	0	0	1	1	1	1	0
EPHX1	1	1	1	1	1	0	1	0	0	1	1
P4HB	1	1	0	1	0	0	1	0	0	1	0
CTSD	1	1	1	1	1	1	0	0	0	0	1
CAPN1	1	1	1	1	1	1	1	1	0	1	1
DCN	1	1	0	1	0	0	0	0	0	0	1
PSAP	1	0	0	1	1	0	0	0	0	0	1
PFN1	1	1	1	1	1	0	1	0	1	1	1
APRT	1	1	1	1	1	0	1	1	1	1	1
EPRS1	1	1	1	1	0	1	1	0	0	0	1
LAMB1	1	1	0	1	0	0	0	0	0	0	0
YES1	1	0	0	1	1	0	1	1	0	0	1
LYN	1	1	1	1	1	1	1	1	1	1	1
ANXA6	1	1	1	0	1	0	1	0	1	1	0
SLC3A2	1	1	1	1	1	0	1	1	1	1	1
GUSB	1	0	0	0	0	1	0	0	0	0	0
PFKM	1	1	1	1	1	1	1	1	0	0	0
ELANE	1	1	0	1	1	0	1	1	0	0	1
MMP2	1	0	1	0	0	0	0	0	0	0	0
MME	1	1	0	1	0	1	0	0	0	0	1
ITGA2B	1	0	1	1	0	1	1	0	0	0	1
PLEK	1	0	0	1	0	1	0	1	1	0	1
CYC1	1	0	0	1	1	1	0	0	0	0	1
PTPRC	1	1	1	0	1	1	1	1	1	1	1
MELTF	1	1	1	1	1	1	1	0	1	1	1
HCK	1	1	1	1	1	1	1	1	1	1	1
ITGA5	1	1	1	1	1	0	1	1	1	1	1
RPS17	1	1	1	1	1	1	0	1	0	0	1
GNAI3	1	1	1	1	1	1	1	1	1	1	1
ANXA5	1	1	0	0	1	0	1	1	1	1	1
RPSA	1	0	1	1	1	1	1	0	1	1	1
CD63	1	0	1	0	1	0	1	1	0	1	1
ACAA1	1	1	1	1	1	1	0	0	0	0	1
GSTP1	1	1	0	1	0	1	1	0	1	1	0
LGALS1	1	1	0	0	0	0	1	1	1	1	0
HMGB1	1	0	1	1	0	0	0	1	0	0	1
RBP1	1	1	0	0	0	0	1	1	1	0	1
FBP1	1	1	0	1	1	1	0	1	1	1	0
SPARC	1	1	0	0	0	0	0	0	0	0	0
ANXA4	1	1	1	0	1	1	1	1	1	1	1
CNP	1	0	1	1	1	1	1	1	1	1	1
PDGFRB	1	1	1	1	0	1	1	0	0	1	0
DLD	1	1	0	1	0	1	0	0	0	0	1
HNRNPA1	1	1	1	1	1	0	1	0	1	1	1
TACSTD2	1	1	0	1	1	0	1	1	1	1	1
PARP1	1	0	1	0	1	1	0	0	0	0	0
IFIT1	1	0	0	0	1	0	0	0	0	0	0
LTA4H	1	1	1	1	1	1	1	1	1	1	1
ALDOC	1	0	0	0	1	0	0	0	0	0	1
SULT1A3	1	1	1	1	1	0	1	0	0	0	0
RRAS	1	1	1	1	1	1	0	1	1	1	1
HLA-C	1	1	1	1	1	1	1	1	1	1	1
DLAT	1	0	0	1	1	0	0	0	0	0	1
PTPRF	1	1	1	0	1	1	1	0	1	0	0
TXN	1	0	1	1	1	0	1	1	1	0	0
MGST1	1	0	1	1	1	1	1	0	0	1	0
PRKAR1A	1	1	1	1	1	1	1	1	0	1	1
HSPD1	1	1	1	1	1	1	1	1	0	1	0
SLC2A1	1	1	1	1	0	1	1	0	1	1	1
SLC2A3	1	1	0	1	1	1	1	1	1	0	1
EPB41	1	1	1	1	1	1	1	1	1	1	1
ITGAM	1	1	1	1	1	1	1	1	1	1	1
RALA	1	1	1	1	1	1	1	1	1	1	0
RALB	1	1	1	0	1	1	1	1	0	1	1
BCR	1	0	1	1	0	1	0	1	0	1	0
SPTB	1	1	1	0	0	1	1	1	0	1	0
LAMP1	1	0	1	1	1	1	1	1	0	1	1
G6PD	1	0	0	1	1	0	1	0	0	0	1
CETP	1	0	1	0	0	0	0	1	1	0	1
IGF2R	1	0	0	1	1	0	0	0	0	0	1
ADH5	1	1	1	1	1	1	1	1	0	1	1
PABPC1	1	1	1	1	1	1	1	1	0	1	1
COL6A2	1	1	1	1	1	1	1	1	1	1	0
SLC25A6	1	1	1	1	1	1	1	0	1	1	1
PIP	1	0	1	1	0	0	1	0	1	1	1
FCGR1A	1	1	0	1	1	1	0	1	1	1	1
ANXA3	1	1	1	0	1	1	1	1	1	1	1
RNASE3	1	1	1	1	1	1	1	0	0	0	0
CDH1	1	0	0	0	0	0	1	0	1	0	1
MYH7	1	1	0	0	0	0	0	0	0	0	0
PEPD	1	0	0	1	1	1	0	1	0	0	1
XRCC6	1	1	0	1	1	0	1	0	0	1	1
XRCC5	1	1	0	0	0	0	0	0	0	0	0
RNH1	1	1	0	1	1	0	1	1	1	1	1
CYBA	1	1	0	1	1	1	1	1	0	1	1
NCAM1	1	0	0	0	0	0	0	1	0	0	0
VCAN	1	0	1	0	1	0	1	0	0	0	0
PDIA4	1	1	1	1	1	1	1	1	0	1	1
P4HA1	1	1	1	1	1	1	0	0	0	1	1
HLA-E	1	0	1	0	0	1	0	1	0	0	0
APEH	1	0	0	1	1	0	1	0	0	0	0
GYS1	1	0	1	0	1	0	0	1	0	0	0
PRKAR2A	1	1	1	1	1	1	1	1	0	0	1
CD59	1	1	1	1	1	1	1	1	1	1	1
FOLR2	1	1	1	1	1	1	1	1	1	1	1
CD99	1	1	1	1	1	1	1	1	1	1	0
PRKCSH	1	1	1	1	1	1	1	0	0	1	0
CPM	1	1	0	1	0	0	0	1	0	0	0
AKR1A1	1	1	1	1	1	1	1	1	0	1	1
HSP90B1	1	1	0	0	1	0	1	0	0	1	0
SNRPB	1	0	0	0	1	0	0	0	0	0	0
MMP9	1	1	1	1	0	0	0	0	0	0	1
HNRNPL	1	0	1	0	0	1	0	0	0	0	0
DARS1	1	1	1	1	1	1	1	0	1	1	1
PVR	1	0	0	0	1	0	0	0	0	0	0
RAC2	1	1	1	1	1	1	1	1	1	0	1
EZR	1	1	0	0	0	0	1	0	0	1	0
FOLR1	1	1	0	1	1	1	1	1	0	1	1
CD46	1	0	0	1	1	1	0	0	0	0	1
RPS2	1	1	1	1	1	0	1	1	1	1	0
MUC1	1	1	1	1	0	1	1	0	1	1	1
ALOX15	1	1	1	1	0	0	1	0	0	0	0
NPR1	1	0	0	1	1	0	1	0	0	0	1
H2AX	1	0	1	1	0	1	1	0	0	1	0
ITGB4	1	0	0	0	0	0	1	0	0	0	0
CBR1	1	1	1	1	1	1	1	1	1	0	1
ANK1	1	0	1	0	1	1	1	1	0	1	1
PECAM1	1	1	1	1	1	1	1	1	1	1	1
EPCAM	1	1	0	0	1	0	1	1	1	1	1
POR	1	1	1	1	1	0	0	0	0	0	1
EPB42	1	1	1	0	1	1	1	0	0	1	1
ATP2A2	1	1	1	1	1	1	1	0	0	1	0
CD36	1	1	1	1	0	1	1	1	0	1	1
GOT1	1	0	0	1	1	0	1	1	0	0	1
ITGA2	1	0	0	0	1	0	0	0	0	0	0
GJA1	1	1	0	1	0	1	1	0	0	0	0
CAPN2	1	1	0	1	1	1	1	1	1	0	1
ENG	1	1	1	1	1	0	1	1	1	1	1
PFKL	1	1	1	1	1	0	1	1	1	1	0
LGALS3	1	1	0	0	0	0	1	0	0	1	0
PSMC3	1	0	1	0	1	1	1	1	0	0	1
TCP1	1	1	1	1	1	0	1	0	1	1	0
RPL35A	1	0	1	0	1	1	0	0	0	0	0
ITGB5	1	1	1	1	1	1	0	0	0	0	1
ARF4	1	1	1	1	1	0	1	0	1	1	0
PTPRA	1	1	1	1	0	1	1	0	1	0	1
RHCE	1	0	1	1	1	1	1	0	0	1	1
RPL17	1	1	1	1	1	1	1	1	0	0	1
PGAM1	1	1	0	1	0	1	1	0	1	1	1
CDH2	1	0	0	0	0	0	1	0	0	0	1
HK1	1	1	1	0	0	0	0	0	0	0	1
GGT1	1	1	0	1	1	0	0	0	0	0	0
SLC9A1	1	1	0	0	0	0	1	0	0	0	0
TYMP	1	1	0	1	0	0	1	0	0	1	1
ATP2B1	1	1	1	1	1	1	1	1	1	1	1
HLA-DPA1	1	1	1	1	1	1	1	1	1	1	1
ANXA7	1	1	1	1	1	1	1	1	1	1	1
CD33	1	1	1	0	0	0	0	0	0	0	1
ALOX5AP	1	1	1	0	0	1	0	0	0	0	0
MX1	1	1	0	0	1	0	0	1	1	1	1
M6PR	1	1	1	1	1	1	1	1	1	0	1
ITGAL	1	1	1	1	0	1	0	1	1	1	1
ITGAX	1	1	0	1	0	1	0	1	1	0	1
COL5A1	1	0	0	1	0	1	0	0	0	0	0
GSTM3	1	0	1	1	0	1	1	1	0	1	0
ATP6V1B2	1	1	0	1	1	1	0	1	0	1	1
ATP6V1C1	1	0	0	0	1	0	0	0	0	0	0
CSRP1	1	0	1	1	1	1	1	1	0	0	1
MAOA	1	0	0	1	0	0	0	0	0	0	0
ACO1	1	1	1	1	0	1	1	1	0	0	0
NT5E	1	1	1	1	1	1	1	0	1	1	1
C5AR1	1	1	0	1	0	0	1	1	1	0	1
MSR1	1	0	0	1	0	1	0	0	0	0	0
VDAC1	1	1	1	1	1	1	0	0	0	1	0
BGN	1	0	0	0	1	0	0	0	0	1	1
CD9	1	1	1	1	1	0	1	0	1	1	1
COMT	1	1	1	1	1	1	0	0	0	0	0
TGM2	1	1	0	1	0	0	1	1	1	1	0
OSBP	1	0	0	0	0	1	0	0	0	0	0
PCMT1	1	1	1	1	1	1	1	1	1	1	1
TNXB	1	0	1	0	0	0	0	0	1	0	1
PAICS	1	0	0	0	1	1	1	0	0	0	1
SCP2	1	1	0	1	0	1	0	0	0	0	1
UBA1	1	1	0	1	0	1	1	0	1	1	0
NME2	1	1	0	0	0	1	1	1	1	1	1
ENPP1	1	0	1	0	0	1	0	0	0	0	1
HNRNPA2B1	1	1	0	0	1	1	1	1	0	0	1
CALB2	1	1	0	1	1	1	1	0	1	1	1
UQCRC2	1	1	1	1	1	1	1	0	0	0	1
SLC2A5	1	1	0	1	1	0	1	0	1	1	1
TGM1	1	1	1	1	1	1	1	1	1	1	1
MRC1	1	1	1	1	1	1	1	1	1	1	1
CES1	1	1	0	1	0	0	0	0	0	0	0
PTGS1	1	0	1	1	0	1	0	0	0	0	1
ITGA6	1	1	1	0	1	1	1	0	1	1	1
PPIB	1	1	1	1	1	0	1	0	0	1	1
S100A1	1	0	0	0	0	0	0	1	0	0	0
WARS1	1	1	0	1	0	1	1	0	0	1	0
JAK1	1	1	1	1	0	1	1	0	1	1	1
PTPRE	1	0	1	0	0	1	0	0	0	0	0
PTPRG	1	0	0	0	0	0	0	0	0	0	1
AHCY	1	1	1	1	0	0	1	0	1	1	0
ATP2B4	1	1	1	1	1	1	1	1	1	1	0
KDELR1	1	1	1	1	1	1	0	0	0	0	1
EEF1B2	1	0	1	1	1	0	1	0	0	1	1
ATP5PB	1	1	1	1	1	1	1	0	0	1	1
TBXAS1	1	0	1	1	1	1	0	0	0	0	1
RPS12	1	1	1	1	0	1	1	1	1	1	1
FAS	1	1	1	1	1	1	1	0	1	1	1
ATP5F1A	1	1	1	1	1	1	1	1	0	1	0
PSMA3	1	0	0	0	0	0	1	0	0	0	1
PSMA4	1	0	1	1	1	0	1	0	1	0	0
ITGA3	1	1	1	1	1	1	1	1	1	1	0
ITGB8	1	1	1	0	1	1	1	1	1	1	0
MSN	1	0	0	0	1	0	1	0	1	1	0
DDX6	1	1	0	0	1	1	0	1	0	0	1
CTNNA2	1	1	1	1	1	1	1	1	0	1	1
S100A4	1	1	0	1	1	1	1	0	1	1	0
PTBP1	1	0	1	1	1	1	0	0	0	0	1
TARS1	1	0	0	0	1	0	1	0	0	0	1
EEF1G	1	1	1	1	0	1	1	0	1	1	1
FKBP2	1	1	1	1	1	1	1	0	0	0	1
STOM	1	1	1	1	1	1	1	1	1	1	1
MAOB	1	1	1	1	1	1	0	0	0	1	1
ATP6V0C	1	0	1	1	0	1	0	0	0	0	1
DPP4	1	1	1	1	0	1	1	1	1	1	1
RPL10	1	1	1	1	1	1	1	1	0	0	1
CD82	1	1	1	1	1	1	1	1	1	1	1
CAD	1	1	1	1	1	0	1	1	0	0	1
CALR	1	1	0	1	0	1	1	1	0	1	0
CANX	1	1	1	1	1	1	1	1	1	1	0
PSMB8	1	0	0	1	0	0	0	0	1	0	0
PSMB9	1	0	0	1	0	0	0	0	0	0	0
PSMA5	1	1	1	1	0	0	0	0	0	0	0
HLA-DMA	1	0	0	1	0	1	0	0	0	0	0
GSTM2	1	0	1	1	1	0	0	1	0	1	1
TMOD1	1	0	0	1	0	1	0	0	0	0	1
LOX	1	0	0	0	0	0	0	0	1	0	0
NDUFS1	1	1	1	1	0	1	0	0	0	0	1
MAPK1	1	1	1	1	1	1	1	1	1	0	1
GCA	1	1	1	1	1	1	0	0	0	0	1
LAP3	1	1	0	1	0	0	1	0	0	1	1
CD34	1	1	1	1	0	1	1	0	0	1	1
CD38	1	1	0	1	0	1	0	1	1	0	1
TPP2	1	0	1	1	1	0	1	1	0	0	0
EPHA2	1	1	0	1	1	1	1	0	0	0	0
EPHB2	1	0	1	1	0	1	1	1	0	0	1
PTPN6	1	0	1	0	1	1	0	1	0	0	1
CRABP2	1	1	0	1	0	0	1	1	0	0	1
TKT	1	0	0	0	0	1	1	0	1	1	0
TYK2	1	0	0	0	1	0	0	0	0	0	1
OAS2	1	0	1	0	1	1	0	0	1	0	1
MARCKS	1	1	0	1	1	1	1	1	1	1	0
AQP1	1	1	1	1	1	1	1	1	1	1	0
GNA11	1	1	1	1	1	1	1	1	1	1	1
ERP29	1	0	1	1	0	0	1	0	0	0	1
PRDX6	1	1	0	1	0	0	1	1	1	1	0
PRDX5	1	0	1	1	1	0	1	0	1	1	1
ECHS1	1	1	0	1	1	0	0	0	0	0	1
PEBP1	1	1	0	1	1	1	1	1	0	0	0
PDIA3	1	1	1	0	1	0	1	1	1	1	1
PPP2R1A	1	1	0	1	1	1	1	1	1	1	0
TM4SF1	1	1	1	1	1	0	1	1	1	0	1
HLA-F	1	0	1	0	1	0	0	0	0	0	1
HMOX2	1	1	0	1	0	1	0	0	0	0	1
LRPAP1	1	0	1	1	0	0	0	0	0	0	1
TSPO	1	0	1	1	1	1	0	0	0	0	0
SRI	1	1	1	1	1	0	1	1	0	1	1
GSTT1	1	0	1	1	0	1	0	0	0	0	1
SERPINB1	1	1	1	1	0	1	1	1	1	0	0
SDHA	1	0	1	0	1	0	0	0	0	0	1
CORO1A	1	1	0	1	1	0	1	0	1	1	1
GDI1	1	1	0	1	1	0	1	0	0	0	1
DNAJA1	1	1	1	1	1	1	1	1	1	0	1
UQCRC1	1	1	1	1	1	1	0	0	0	0	1
ATIC	1	1	1	1	1	1	1	1	1	0	1
HNRNPH1	1	0	1	1	1	1	1	1	0	0	1
STIP1	1	1	1	1	0	1	1	1	1	1	0
FCGR2B	1	0	0	1	0	1	0	1	1	1	1
CEACAM8	1	1	0	1	0	0	0	0	0	0	0
PRDX2	1	1	0	0	1	0	1	1	1	1	1
SLC8A1	1	0	0	0	0	1	0	0	1	0	0
GBP1	1	1	0	1	1	0	1	1	0	1	1
ICAM3	1	1	0	0	0	0	0	0	0	0	0
RPL9	1	1	1	1	1	0	1	1	0	0	1
ACSL1	1	1	1	1	1	1	0	0	0	0	0
KIF5B	1	0	0	0	1	0	1	1	0	0	1
LSP1	1	1	1	1	0	1	1	0	0	1	1
ABCC1	1	1	1	1	0	1	1	0	0	0	1
KDELR2	1	1	1	1	1	1	0	0	0	0	0
CD68	1	1	1	1	1	1	1	1	0	1	1
EVI2B	1	0	1	1	1	0	0	1	1	1	1
HSPA4	1	1	0	1	1	1	1	0	1	1	0
GPC1	1	0	0	0	0	0	0	0	0	0	0
CTNNA1	1	1	1	1	0	1	1	1	1	1	0
CTNNB1	1	1	1	1	1	1	1	1	1	1	0
PHB1	1	1	1	1	1	1	1	0	0	1	1
SERPINB6	1	0	1	1	1	0	1	1	0	0	1
RDX	1	1	1	1	1	1	1	1	1	1	1
RPL22	1	0	1	1	1	0	1	0	1	0	1
FBN1	1	1	1	0	1	1	0	1	1	1	1
MYH10	1	1	0	1	1	0	1	1	1	1	0
COPB2	1	1	1	0	1	0	1	1	0	0	0
SOAT1	1	0	0	0	1	1	0	0	0	0	0
ADD1	1	1	1	1	1	1	1	1	1	1	1
BSG	1	1	1	1	1	1	1	1	1	1	1
GGT5	1	0	1	1	0	1	1	0	0	0	0
ARL3	1	0	0	1	0	0	0	0	0	0	1
RPL4	1	1	1	1	1	1	1	1	0	0	1
PGM1	1	1	1	1	1	1	1	0	1	1	1
PPP1CC	1	1	1	0	0	0	0	0	0	0	1
DLST	1	1	0	0	0	1	0	0	0	1	1
GPX4	1	1	1	1	0	0	1	1	0	0	1
HPCAL1	1	1	1	1	1	1	1	1	0	0	1
TAGLN2	1	1	0	0	1	0	1	0	1	1	1
ATP6V1A	1	1	1	1	1	1	1	1	1	1	0
HSPA9	1	1	1	1	1	1	1	0	0	0	0
EIF4A3	1	0	1	0	0	1	0	1	0	0	0
RPL3	1	1	1	1	1	1	1	1	0	0	1
DDOST	1	1	1	1	1	1	1	0	0	0	1
CAPG	1	1	1	1	1	0	1	1	1	1	0
IL6ST	1	1	1	1	1	1	1	0	0	0	0
CCT6A	1	0	1	1	0	0	1	0	1	0	0
NNMT	1	1	1	1	1	0	1	0	0	0	0
ARL1	1	0	1	1	1	1	0	0	0	0	1
STAT3	1	1	0	1	1	0	1	1	1	1	1
MDH1	1	1	0	1	1	1	1	1	1	1	1
MDH2	1	1	0	1	1	1	1	1	0	0	1
HADHA	1	1	1	1	1	1	1	0	0	1	1
EIF2S3	1	0	1	1	1	1	1	1	1	0	0
CD200	1	1	1	1	1	1	1	0	0	1	1
IARS1	1	1	1	1	1	0	0	1	0	0	1
PRKCI	1	0	0	1	1	1	1	0	0	0	1
STAT1	1	0	0	0	1	0	1	1	1	1	1
PI4KA	1	1	1	1	0	1	1	0	1	0	1
EPS15	1	0	1	1	1	1	0	0	0	0	0
RPS27	1	0	1	0	1	1	0	1	0	0	0
FRK	1	0	0	0	0	0	0	0	0	0	0
GPD2	1	0	0	1	1	0	0	0	0	0	1
ALDH3B1	1	1	1	1	1	1	1	0	1	0	1
SYK	1	1	0	0	0	0	0	0	1	0	1
VDAC2	1	1	1	1	1	0	0	1	0	1	0
USP5	1	1	1	1	1	1	1	1	0	0	1
NSF	1	0	1	1	0	1	1	0	0	0	1
RPL5	1	0	1	1	1	0	1	1	0	0	1
RPL21	1	1	1	0	1	1	1	1	0	0	1
RPL28	1	1	1	1	1	1	0	1	0	0	1
RPS9	1	1	1	1	1	1	1	1	0	0	1
RPS5	1	1	1	1	1	0	0	0	0	0	1
RPS10	1	0	1	1	1	0	1	0	1	1	1
STT3A	1	1	1	0	1	1	1	0	0	0	1
CAPZA2	1	1	1	1	1	1	1	1	1	1	1
CAPZB	1	1	0	1	0	1	1	0	1	1	1
UQCRFS1	1	0	0	1	0	1	0	0	0	0	0
ATP5PO	1	0	0	1	0	1	0	0	0	0	0
LIMS1	1	0	1	1	1	0	1	0	0	0	1
TM4SF4	1	0	0	0	0	0	0	0	0	0	0
PIP4K2A	1	0	0	1	1	1	1	0	0	1	1
ARCN1	1	1	1	1	1	1	0	1	0	0	1
CD151	1	1	1	1	1	1	1	1	1	1	1
CCT5	1	1	1	1	0	0	1	0	1	1	0
IDH2	1	1	1	1	0	1	1	0	1	1	1
ADGRE5	1	1	1	1	1	1	1	0	1	1	1
MARCKSL1	1	0	1	1	0	1	1	1	0	1	1
DNASE1L1	1	1	1	1	0	0	1	0	0	1	0
ALDH9A1	1	1	1	1	1	1	1	0	0	0	1
LMAN1	1	1	0	1	1	1	1	0	0	1	0
NASP	1	0	0	0	0	0	0	0	0	0	0
FASN	1	1	1	1	1	1	0	1	0	1	1
CCT3	1	1	1	1	1	1	1	1	1	1	1
TUFM	1	1	0	1	1	1	0	0	0	1	1
ALDH7A1	1	0	1	1	1	1	1	1	0	0	1
AARS1	1	1	1	1	1	1	1	0	1	0	0
SARS1	1	1	1	1	1	1	1	1	1	0	1
PSMB2	1	1	0	1	0	0	1	0	0	1	0
THBS3	1	0	0	0	0	0	0	0	0	0	0
ACADVL	1	1	1	1	1	1	1	0	0	0	1
TMED10	1	1	1	1	1	1	1	1	0	1	1
RANBP2	1	0	0	1	0	0	0	0	0	0	0
GNAQ	1	1	1	1	1	1	1	1	1	1	1
GNG10	1	1	0	1	1	0	0	0	0	0	1
CRIP1	1	1	1	0	0	0	0	1	0	0	1
GDI2	1	1	1	0	0	1	1	0	1	1	0
CPT1A	1	0	1	1	1	1	0	0	0	0	1
SERPINB9	1	0	0	1	0	0	0	0	1	0	1
SERPINH1	1	0	0	1	1	0	1	0	1	1	0
ST13	1	1	1	1	1	1	1	0	1	0	1
VASP	1	1	1	1	1	1	1	1	0	1	1
DNM2	1	1	1	1	1	1	1	1	0	1	1
BCAM	1	1	1	1	0	1	1	0	0	1	0
RPL14	1	0	1	0	1	0	1	0	0	0	1
CCT8	1	1	1	1	1	0	1	1	1	1	1
CCT4	1	1	1	1	1	0	1	0	1	1	1
ANXA11	1	1	1	1	0	1	1	1	1	1	1
RAB5C	1	1	1	1	1	0	1	0	1	1	0
RAB7A	1	1	1	1	1	0	1	0	1	1	1
PLCD1	1	1	1	1	1	1	1	0	0	1	1
SSR4	1	1	1	1	1	1	1	0	0	1	1
BCAP31	1	1	1	1	1	1	1	1	0	1	1
CAV2	1	1	1	1	1	1	0	0	0	0	0
HSD17B4	1	1	1	1	1	0	1	0	0	0	1
VAMP7	1	0	1	1	1	1	0	0	0	0	0
RPS6KA3	1	0	0	1	1	1	1	0	0	0	0
HNRNPA3	1	1	0	0	1	1	0	1	0	0	1
PGD	1	1	1	1	1	1	1	0	1	1	1
HNRNPM	1	1	1	1	0	1	0	1	0	0	1
ARHGDIA	1	1	1	0	1	1	1	1	1	1	1
ARHGDIB	1	1	1	1	1	1	1	1	1	1	1
CAPZA1	1	1	0	1	1	0	1	0	1	1	0
CRIP2	1	1	1	1	1	1	1	1	1	1	1
SLC25A1	1	0	0	1	0	1	0	0	0	0	0
ACLY	1	1	0	1	0	0	0	1	0	0	0
COPB1	1	1	1	1	1	1	1	1	0	0	0
COPA	1	1	1	1	1	1	1	0	0	0	0
SLC16A1	1	1	1	1	1	1	1	1	1	1	1
IST1	1	1	0	1	0	1	1	1	1	1	0
RARS1	1	1	0	1	1	0	0	0	1	0	1
CACNA2D1	1	1	1	1	1	1	1	1	0	1	1
HSPA2	1	1	1	0	0	1	1	0	0	0	1
ATP1B3	1	1	1	1	1	1	1	1	1	1	1
EPHB4	1	0	1	1	1	0	1	0	0	0	1
NAPA	1	1	1	1	1	1	0	1	1	0	1
MFAP2	1	0	0	0	0	0	0	0	0	1	0
SLC12A2	1	0	0	0	1	0	0	0	0	0	0
CSE1L	1	0	1	1	1	1	1	0	1	1	1
TMBIM6	1	0	0	1	0	0	0	0	0	0	1
MFAP4	1	0	0	1	0	1	0	0	0	1	0
MANF	1	1	0	1	1	1	0	0	0	0	1
NCKAP1L	1	1	0	1	1	0	1	1	1	0	0
AFDN	1	0	0	0	1	0	1	1	1	0	1
NAP1L1	1	1	1	1	0	0	1	0	1	1	0
LAMB2	1	1	1	1	1	0	1	0	0	0	1
SEC13	1	0	0	1	1	0	0	0	0	0	1
NPEPPS	1	1	1	1	1	1	1	0	1	1	1
HNRNPH2	1	0	0	0	0	0	0	1	0	0	0
EIF3B	1	0	0	1	1	0	1	1	0	0	1
FCGRT	1	1	1	1	1	1	1	0	0	0	1
ATP5MF	1	1	1	1	1	1	0	0	0	0	1
MARS1	1	1	1	0	1	0	0	1	0	0	0
TMEM33	1	1	0	1	1	1	0	0	0	0	1
EPPK1	1	0	0	1	1	1	0	1	1	0	1
ANTXR2	1	1	0	1	0	0	0	0	0	0	0
GNG2	1	1	1	1	1	1	1	0	1	1	1
ARPC4	1	1	0	0	1	1	1	0	1	1	0
CD81	1	1	1	1	1	1	1	1	1	1	1
SEC61G	1	0	1	1	0	0	0	0	0	0	1
PSMA6	1	1	0	1	0	1	1	0	0	1	0
S100A10	1	1	1	1	1	0	1	1	1	1	1
CDC42	1	1	1	1	1	1	1	0	1	1	1
DSTN	1	1	1	1	1	1	1	1	0	0	1
GMFB	1	0	0	1	1	0	0	0	0	0	1
RAB8A	1	1	1	1	1	1	1	1	1	1	1
RAB2A	1	1	1	1	1	0	1	1	1	0	1
RAB5B	1	1	1	1	1	1	1	1	1	1	0
RAB10	1	1	1	1	1	1	0	0	1	1	1
RAB14	1	1	1	1	1	1	1	1	0	0	1
ACTR3	1	1	0	0	1	0	1	0	1	1	1
ACTR2	1	1	0	1	1	1	1	0	1	0	1
ACTR1A	1	1	1	0	1	1	1	1	1	1	1
RAP1B	1	1	1	1	1	0	1	0	1	1	1
RAP2B	1	1	1	1	1	1	1	1	1	1	1
RPS3A	1	1	1	1	1	0	1	0	1	1	1
RPL26	1	0	0	0	1	0	0	1	0	0	1
RPL15	1	1	1	1	0	0	1	1	0	1	0
RPL27	1	0	0	0	1	1	1	1	0	0	1
ATP6V0D1	1	1	1	1	1	1	0	0	0	0	1
RHOA	1	1	1	1	1	1	1	1	1	1	1
HSPE1	1	0	0	1	1	0	1	0	0	1	1
SEC61A1	1	1	0	1	1	0	0	0	0	0	1
LYZ	1	1	1	1	1	0	1	0	0	1	1
COPZ1	1	1	1	1	1	1	1	0	0	0	1
YWHAG	1	1	0	1	1	1	1	0	1	1	0
RRAS2	1	1	1	1	1	1	1	1	1	1	1
RPS7	1	1	1	1	1	1	1	1	1	1	1
PPP1CA	1	1	1	1	1	1	1	1	0	0	1
PPP1CB	1	1	0	1	1	0	1	0	1	1	1
PSMC5	1	0	1	1	1	0	0	1	0	0	1
RPS15A	1	0	1	1	1	1	0	0	0	0	1
RPS16	1	1	1	1	1	0	1	0	1	1	1
RPS14	1	0	1	1	1	0	1	0	1	0	0
RPS23	1	0	1	1	0	1	1	1	0	0	1
RPS18	1	0	1	1	1	0	1	0	1	0	0
RPS13	1	1	1	1	1	1	1	0	1	0	1
RPS11	1	1	1	1	1	1	1	1	1	0	0
SNRPD1	1	0	0	0	1	1	0	1	0	0	1
TMSB4X	1	1	1	1	1	1	1	1	1	1	1
ARF6	1	1	1	1	1	1	1	1	1	1	1
SELENOT	1	0	0	0	0	0	0	0	0	0	0
RPL7A	1	1	1	1	1	1	1	1	0	0	1
RPS4X	1	1	1	1	1	0	1	0	1	1	1
RHOB	1	0	0	1	0	0	0	0	0	1	0
RPL23A	1	0	0	0	0	0	1	0	0	0	0
H4C1	1	1	0	1	0	0	0	0	0	0	0
RAN	1	0	1	1	0	1	1	0	1	0	1
RPL23	1	1	1	1	1	0	1	0	1	1	1
RAP1A	1	0	1	0	1	1	1	1	0	1	0
RPS24	1	0	1	1	1	1	1	1	0	0	1
RPS26	1	1	1	1	1	1	1	1	1	1	1
RPS28	1	0	0	1	1	0	1	0	0	0	1
GNB1	1	1	1	1	1	1	1	1	1	1	0
GNB2	1	1	1	1	0	1	1	0	1	1	1
RPL30	1	1	1	1	1	1	1	1	1	0	1
RPL10A	1	0	0	1	1	1	0	1	1	0	1
RPL32	1	1	0	1	1	1	1	1	0	0	1
RPL11	1	1	1	1	1	0	0	0	0	0	1
RPL8	1	1	1	1	1	1	1	1	1	1	1
RPS27A	1	1	0	1	1	0	1	0	1	1	1
GRB2	1	1	1	1	1	1	0	1	1	1	1
RAC1	1	1	1	1	1	1	1	1	1	1	1
AP2B1	1	1	1	1	1	1	1	1	1	1	1
GNAI1	1	1	1	1	1	1	1	1	1	1	1
DYNLL1	1	1	1	1	1	0	1	1	1	1	1
SKP1	1	1	1	1	1	1	1	0	0	0	1
EIF5A	1	1	1	0	1	1	1	0	1	1	1
YBX1	1	1	0	1	1	0	1	0	1	1	1
SEC11A	1	1	1	1	0	1	1	0	0	0	1
CSNK2B	1	0	0	0	0	0	0	0	0	0	1
UBE2L3	1	0	0	1	1	1	0	0	0	0	1
CSNK2A1	1	1	1	1	1	1	0	1	0	0	0
H3C1	1	0	1	1	0	0	1	0	1	1	1
CXADR	1	0	1	1	0	1	1	0	1	0	0
SIRPA	1	1	1	1	0	1	1	0	1	1	1
EIF4G2	1	0	1	0	0	0	0	0	0	0	1
CCT2	1	0	1	1	0	0	1	1	1	1	0
GSTO1	1	1	1	1	1	1	1	1	1	1	1
PRKDC	1	1	1	1	1	1	0	1	0	0	0
HLA-DRB3	1	1	1	1	1	1	1	1	1	1	1
NUCB2	1	1	1	0	1	1	0	0	0	0	1
ARF5	1	1	1	1	1	1	1	1	1	0	1
RHOG	1	1	1	1	1	1	1	1	1	1	1
H3-3A	1	0	1	1	1	1	1	0	1	1	1
FBLN2	1	0	0	1	1	1	0	0	1	1	0
EFNB1	1	1	0	0	1	0	1	0	0	0	1
MPP1	1	1	1	1	1	1	1	1	1	1	0
PITPNA	1	1	1	1	0	1	1	0	0	1	1
SLC25A3	1	1	1	1	1	1	0	0	0	0	1
PURA	1	0	0	0	1	1	0	0	0	0	0
REEP5	1	1	1	1	1	1	0	1	0	1	1
HNRNPU	1	0	0	1	1	0	1	0	0	0	1
SPTBN1	1	1	1	0	1	0	1	0	1	1	1
FABP5	1	0	1	1	0	0	1	1	0	0	1
IFITM3	1	1	0	1	1	1	1	0	1	1	0
SLC7A5	1	1	0	0	1	1	0	1	1	0	1
PLCB3	1	1	1	1	1	1	1	0	0	0	1
RPL18A	1	1	1	1	1	0	0	1	0	0	1
FKBP4	1	0	1	0	0	0	0	0	1	0	0
PLOD1	1	0	1	1	1	1	0	0	0	0	0
NUCB1	1	1	1	1	1	1	0	0	0	0	0
RPL6	1	1	1	1	1	1	1	1	0	0	1
AKAP12	1	0	1	0	0	1	1	0	1	1	1
SLC25A11	1	1	1	1	1	1	1	0	0	1	1
CAV1	1	1	1	1	1	1	1	1	0	1	0
TNFAIP2	1	1	1	1	1	1	1	1	1	1	1
PLAUR	1	1	0	1	1	1	1	1	1	0	1
TAP1	1	1	1	1	0	1	0	0	0	0	0
TAP2	1	1	1	1	1	1	0	0	0	0	1
EIF4G1	1	0	1	0	1	1	0	1	0	0	0
GLO1	1	1	1	1	0	1	1	0	0	1	1
YWHAH	1	1	1	1	1	1	1	0	1	1	0
KDSR	1	0	1	1	0	0	0	0	0	0	1
PSME1	1	1	1	1	0	1	1	1	1	1	1
PRDX1	1	1	0	1	1	1	1	0	1	1	1
RPL18	1	1	1	1	1	1	1	0	0	1	1
C1QBP	1	0	1	0	1	0	1	0	0	1	0
CKAP4	1	1	1	1	1	1	1	0	0	1	0
KHDRBS1	1	0	1	0	1	1	0	1	0	0	1
LRP1	1	1	0	0	1	0	1	0	0	0	0
ARHGAP1	1	1	1	1	1	1	1	1	0	0	1
TGM3	1	0	0	1	1	0	1	0	0	1	1
DHX9	1	0	1	0	0	1	0	1	0	0	1
CRYZ	1	0	0	1	0	0	0	0	0	0	0
GOLGA3	1	0	0	0	0	0	0	0	0	0	0
GOLGA2	1	0	0	1	0	0	0	0	0	0	0
MFGE8	1	1	1	1	1	1	1	1	1	1	0
AHNAK	1	1	0	1	0	0	1	1	1	1	0
GALNT2	1	0	0	0	0	0	0	0	0	0	0
GALNT1	1	0	1	1	1	1	0	0	0	0	0
AP1B1	1	1	1	0	1	1	0	0	0	0	1
BST1	1	1	1	1	1	1	1	1	1	1	1
BST2	1	1	1	1	1	1	1	1	1	1	1
TWF1	1	1	1	1	1	0	1	1	1	1	1
ASPH	1	1	1	1	1	1	1	0	0	1	1
FSTL1	1	0	0	0	0	0	0	0	0	0	0
STX4	1	1	1	1	0	1	1	1	1	1	1
FAP	1	1	1	1	1	1	1	0	0	1	1
LMAN2	1	1	1	1	1	1	1	0	0	1	1
PTPRJ	1	1	1	1	1	1	1	1	1	1	1
EPS8	1	0	0	1	1	1	1	1	1	0	1
DLG1	1	1	0	1	0	1	0	0	0	0	1
PTP4A2	1	1	0	0	1	1	1	0	0	0	1
ECH1	1	1	0	1	1	1	0	0	0	0	1
AIMP2	1	1	0	1	1	1	0	1	0	0	1
PRDX4	1	1	1	1	1	1	0	0	0	1	1
CBX3	1	0	0	0	0	0	0	0	0	0	0
STX5	1	0	1	1	0	0	0	0	0	0	1
PSMD2	1	1	0	0	0	0	0	1	0	0	1
MMRN1	1	0	0	0	0	0	0	0	0	0	0
SELENBP1	1	1	1	1	1	1	1	1	1	1	0
TRIM28	1	0	0	0	0	0	0	0	0	0	0
STX3	1	1	0	1	1	1	1	1	0	1	1
KCNAB2	1	0	0	1	0	0	0	0	0	0	1
PTK7	1	1	1	1	1	0	1	1	1	1	1
PTPRS	1	0	0	0	0	0	0	0	0	0	0
DYNC1I2	1	0	1	1	1	0	0	1	0	0	1
ILK	1	1	1	1	1	1	1	1	1	1	1
NNT	1	1	1	1	1	1	0	0	0	0	0
SNTB2	1	1	0	0	0	0	0	0	0	0	0
SLC39A6	1	0	0	1	0	0	0	0	0	0	1
ADAM9	1	0	0	0	1	1	1	0	0	0	0
TMED1	1	1	0	1	0	0	0	0	0	0	1
LSAMP	1	1	1	1	0	1	1	0	0	0	1
TCIRG1	1	1	1	1	1	1	0	0	0	0	0
PICALM	1	1	1	1	1	1	1	1	0	0	1
SQSTM1	1	0	0	0	1	0	0	1	0	0	0
ASAH1	1	1	1	1	0	0	0	0	0	0	1
CAMK2D	1	0	1	1	1	1	1	0	0	0	0
DCTN2	1	1	1	1	1	1	1	1	0	0	1
CUL3	1	0	0	1	0	1	1	0	0	0	1
TPBG	1	1	1	1	0	1	1	0	1	0	0
FHL1	1	1	0	1	0	1	1	0	1	0	1
MOGS	1	1	1	1	1	1	1	0	0	1	1
ALCAM	1	1	0	0	0	0	0	0	0	0	0
LAMB3	1	0	0	0	0	0	0	0	1	0	1
SPTAN1	1	1	0	1	1	0	1	0	1	0	0
COTL1	1	0	1	1	1	1	0	1	1	0	1
SCARB2	1	1	1	1	1	1	1	0	0	1	1
NID2	1	0	1	1	1	0	0	0	0	1	0
DPYS	1	0	1	1	0	1	1	0	0	0	0
EIF3A	1	0	1	1	1	1	1	1	0	0	1
ARHGEF7	1	0	1	0	0	0	0	0	0	0	0
EFR3A	1	1	1	1	1	1	1	1	0	0	1
SCRIB	1	1	0	0	1	0	0	0	0	0	1
MLEC	1	1	1	1	1	1	1	0	0	1	1
FHL2	1	0	0	0	0	0	0	0	0	0	0
DYNC1H1	1	1	1	1	1	0	1	1	1	1	1
EIF4A2	1	0	1	1	1	1	0	0	0	0	1
FLOT2	1	1	1	1	1	1	1	1	1	1	1
RCN2	1	0	0	0	0	0	0	0	0	0	1
FGL2	1	0	0	1	0	0	0	0	0	1	0
FLNC	1	1	0	0	1	0	1	0	1	1	1
FKBP8	1	0	0	0	0	0	0	0	0	0	0
GNA13	1	1	1	1	1	1	1	1	1	1	1
PDIA5	1	0	0	0	0	1	0	0	0	0	1
ITPR2	1	0	0	0	0	0	0	0	0	0	0
ITPR3	1	0	0	0	0	0	0	0	0	0	0
CLINT1	1	0	0	0	1	1	0	0	0	0	0
MESD	1	0	0	0	0	0	0	0	0	0	1
GANAB	1	1	1	1	1	1	1	1	0	1	0
RFTN1	1	1	1	1	1	1	1	1	1	1	1
MFSD10	1	1	1	1	0	1	0	0	0	0	1
MVP	1	1	1	0	1	0	1	1	1	1	1
GOLGB1	1	0	1	0	0	0	0	0	0	0	0
LASP1	1	1	1	1	1	1	1	0	0	0	0
KPNB1	1	1	1	1	0	0	1	0	1	1	0
NUMA1	1	0	1	1	1	0	0	0	0	0	0
GAPVD1	1	0	0	0	0	0	0	0	0	0	0
SPCS2	1	1	1	1	1	1	0	0	0	0	1
SEPTIN2	1	1	0	1	0	0	1	0	1	1	1
SNX17	1	0	1	1	0	1	1	0	0	0	0
ARL6IP1	1	1	0	0	1	1	0	0	0	0	1
SLC39A14	1	1	1	1	1	0	1	1	0	1	1
KARS1	1	0	0	0	1	0	0	1	0	0	0
PDIA6	1	1	1	1	1	1	1	0	0	1	0
EBP	1	0	0	1	1	1	0	0	0	0	1
NOMO1	1	1	1	1	0	1	0	0	0	0	1
PON2	1	1	1	1	1	1	0	0	1	0	0
PPA1	1	1	1	1	0	1	1	1	1	1	1
PTGES3	1	0	1	1	1	0	0	1	0	0	0
RAB35	1	1	0	0	1	1	1	1	0	1	1
RCN1	1	1	1	1	1	1	1	0	1	0	1
TMED2	1	1	1	1	1	1	0	0	0	1	1
PCBP1	1	0	1	1	1	0	1	0	1	0	1
ELOB	1	0	1	1	1	0	0	1	1	1	1
DHCR24	1	0	0	0	0	0	0	0	0	0	0
SF3B3	1	0	0	0	1	0	0	0	0	0	0
CNN3	1	0	1	1	0	0	1	0	0	0	0
RPS6KA1	1	0	0	1	0	0	0	0	0	0	0
SEC23A	1	1	0	1	1	0	1	1	0	1	1
SEC23B	1	0	0	0	1	0	0	1	0	0	0
SLC9A3R2	1	1	0	1	1	1	1	1	1	1	1
TRAM1	1	0	0	0	1	0	0	0	0	0	0
TSN	1	0	0	0	1	0	0	0	0	0	1
TRIP10	1	1	0	0	0	0	0	0	0	0	1
MAPRE1	1	1	1	0	1	0	1	1	0	0	1
NSDHL	1	0	0	0	0	1	0	0	0	0	1
SLC1A5	1	1	1	1	1	1	1	1	1	1	1
STXBP2	1	1	1	1	1	1	1	1	1	1	1
VAMP3	1	0	1	1	1	1	1	1	1	1	1
NEDD8	1	1	1	1	1	1	1	0	0	0	1
ATP6AP1	1	0	0	0	0	0	0	0	0	0	0
RAB11B	1	1	1	1	1	0	1	1	1	1	1
ZYX	1	0	1	1	0	0	0	0	0	0	1
SEPTIN7	1	1	1	1	1	1	1	0	1	1	0
UAP1	1	0	0	0	0	0	0	0	0	0	0
LAMA4	1	0	1	1	0	0	1	0	0	1	0
PSMD5	1	1	1	1	1	1	1	1	0	1	0
SYPL1	1	0	1	1	1	1	1	0	0	0	1
DBN1	1	1	1	0	0	1	1	1	0	0	1
PTGIS	1	1	1	1	1	1	1	0	0	1	0
FSCN1	1	1	1	1	1	1	1	0	0	1	0
MAN2A1	1	0	0	0	0	0	0	0	0	0	0
NDUFA9	1	0	0	1	0	0	0	0	0	0	0
UGP2	1	1	0	1	1	0	1	0	1	1	1
AOC3	1	1	1	1	1	1	0	0	0	1	0
TXNRD1	1	0	0	1	1	1	1	0	0	0	1
IMMT	1	1	1	1	1	1	1	0	0	1	1
C5orf64	1	0	0	0	0	0	0	0	0	0	0
WASHC4	1	0	1	0	0	0	0	0	0	0	0
HLA-DRB5	1	1	1	1	1	1	1	1	1	1	1
P3H1	1	1	1	1	0	0	0	0	0	1	0
TKFC	1	1	1	1	1	1	1	1	0	0	1
TIMM50	1	1	0	1	0	0	0	0	0	0	0
TBC1D10B	1	0	0	0	0	0	0	0	0	0	1
ANO6	1	1	1	1	1	1	1	1	1	1	1
RFTN2	1	0	1	0	0	0	0	0	1	0	1
PDCD4	1	0	1	0	0	1	0	0	0	0	0
SLC44A4	1	0	0	1	0	0	1	1	0	1	0
HSD17B12	1	1	1	1	1	1	1	0	0	0	1
AGK	1	0	0	1	0	0	0	0	0	0	1
RAB6C	1	0	1	1	0	0	0	1	0	0	1
CYBRD1	1	1	1	1	1	1	1	1	0	1	1
WDR81	1	0	0	0	0	0	0	0	0	0	0
C5orf47	1	0	0	1	1	0	0	0	1	1	0
HSP90AB2P	1	0	0	1	0	1	1	0	0	0	0
TMEM97	1	0	0	0	0	0	0	0	0	0	0
MEST	1	1	1	1	0	1	0	0	0	0	1
CRB2	1	0	1	1	1	1	1	0	0	1	1
MIA3	1	0	0	0	0	0	0	0	0	0	0
GNAS	1	1	1	1	1	1	1	1	1	1	1
SLC27A3	1	0	0	0	0	0	0	0	0	0	0
COLEC12	1	0	1	1	0	0	1	0	0	0	0
ODR4	1	0	0	0	0	0	0	0	0	0	0
FKBP15	1	0	1	1	1	0	0	0	0	0	0
MPP7	1	0	0	0	0	0	0	0	0	0	0
UBR4	1	0	0	1	1	0	0	1	0	0	0
WLS	1	0	0	0	0	0	0	0	0	0	0
H3-7	1	1	1	1	0	0	1	0	1	0	1
ANXA8L1	1	1	1	1	1	1	1	0	0	1	1
IRAK1BP1	1	1	0	0	0	1	0	0	0	0	0
BROX	1	0	0	1	1	0	1	1	1	1	1
CARMIL1	1	0	0	0	0	0	1	1	0	0	0
CD276	1	1	1	1	1	1	1	1	1	1	0
STEAP3	1	0	0	0	1	0	0	0	0	0	0
STEAP4	1	1	1	1	0	1	1	1	1	1	1
ATL3	1	1	1	1	1	1	1	0	0	1	1
LAMTOR1	1	1	1	1	1	1	0	0	0	0	0
TWF2	1	0	0	1	1	1	1	0	0	0	1
RHBDD2	1	0	0	0	0	0	0	0	0	0	0
SLC25A24	1	0	1	1	0	0	0	0	0	0	1
RETSAT	1	0	0	1	0	0	0	0	0	0	0
CAVIN1	1	1	0	0	1	0	1	1	0	1	0
LPCAT3	1	1	1	1	0	0	1	0	0	0	1
SLC27A4	1	0	0	0	0	0	0	0	0	0	0
EDC4	1	1	0	1	0	0	0	0	0	0	1
PRPF8	1	0	0	0	0	0	0	0	0	0	0
PLBD1	1	0	0	0	0	0	0	0	0	0	0
CNNM4	1	0	0	0	1	0	1	1	0	0	0
MEAK7	1	1	1	1	1	1	1	1	0	0	1
SLC27A1	1	0	0	1	0	0	1	0	0	0	0
NCEH1	1	0	0	1	1	0	1	0	0	0	1
AGTRAP	1	0	0	1	1	0	1	1	0	1	1
SARM1	1	0	0	0	0	0	0	0	0	0	0
CYP20A1	1	0	0	1	0	0	0	0	0	0	0
TMEM205	1	1	1	1	1	1	0	0	0	0	1
C16orf54	1	0	0	0	0	0	0	0	1	0	1
SBSN	1	1	0	0	0	1	1	0	0	0	1
OLFM4	1	1	1	1	1	1	1	1	0	0	1
SEZ6L2	1	0	0	0	0	0	0	0	0	0	0
HACD2	1	0	0	0	0	0	0	0	0	0	0
CD109	1	1	1	1	1	1	1	0	1	1	1
RIPOR1	1	1	1	1	0	1	0	0	0	0	1
TMPPE	1	0	0	0	0	0	0	0	0	0	0
LHFPL2	1	1	0	1	0	0	0	0	1	0	1
VPS13C	1	0	1	1	0	1	1	1	0	0	0
IKBIP	1	0	1	1	0	0	0	0	0	0	1
H3C15	1	0	1	1	0	1	1	0	0	1	0
SND1	1	0	1	1	1	1	1	1	1	0	0
CYFIP1	1	1	1	1	1	1	1	1	1	1	1
LPCAT2	1	1	0	1	0	1	0	0	0	0	0
MOB1B	1	0	1	1	0	1	1	0	1	0	1
HS2ST1	1	1	1	1	0	1	0	0	0	0	0
ERMP1	1	0	0	0	0	0	0	0	0	0	0
ZC3HAV1	1	1	1	1	1	1	1	1	1	1	1
MYH14	1	1	0	1	1	1	0	0	1	0	0
CLASP1	1	0	0	0	0	0	0	0	0	0	0
GOLGA7	1	0	0	1	1	1	1	1	1	0	1
APBB1IP	1	1	0	0	0	0	1	0	1	0	1
HUWE1	1	0	1	1	1	0	1	1	0	0	0
TMED4	1	0	1	1	0	1	0	0	0	0	1
GALNT7	1	0	0	0	0	0	0	0	0	0	0
SYVN1	1	0	0	0	0	1	0	0	0	0	1
MTDH	1	0	0	0	0	0	0	0	0	0	0
KTN1	1	0	1	0	0	0	0	0	0	0	0
FERMT3	1	1	0	1	1	1	1	1	1	1	1
CAND1	1	1	0	1	0	0	1	0	1	1	0
RETREG3	1	0	0	0	0	0	0	0	0	0	0
THOC6	1	0	0	0	0	1	0	0	0	0	0
PKHD1L1	1	0	0	1	1	0	0	0	0	0	0
STING1	1	1	1	1	1	1	1	0	0	1	0
LSR	1	1	0	1	1	1	1	1	0	0	1
STX12	1	1	1	1	1	0	0	0	0	0	1
C2CD5	1	1	1	1	1	1	1	0	0	0	1
RHPN2	1	1	0	0	1	0	1	1	0	0	1
ERC1	1	0	0	0	0	0	1	0	1	0	0
MFN1	1	0	0	0	1	0	0	0	0	0	0
SLC44A2	1	1	1	1	1	1	1	1	1	1	0
DNAJC10	1	0	1	0	0	1	0	0	0	0	1
KIAA2013	1	0	0	0	0	0	0	0	0	0	0
ALDH16A1	1	1	0	1	0	0	0	1	0	0	0
PELP1	1	0	1	0	0	1	0	0	0	0	0
ABI1	1	1	1	1	1	1	1	1	1	1	1
ADGRG2	1	0	0	1	0	0	1	1	0	1	1
VKORC1L1	1	0	0	1	0	0	0	0	0	0	1
ORMDL3	1	1	1	1	0	1	0	0	0	0	0
CCAR2	1	0	0	1	0	0	0	0	0	0	1
SYS1	1	0	0	0	0	0	0	0	0	0	0
ABHD12	1	0	1	1	0	1	0	0	0	0	0
SLC43A2	1	1	0	1	0	0	0	0	0	0	1
PLCD3	1	0	0	1	0	1	0	0	0	0	1
PALS1	1	1	1	1	1	1	1	0	0	0	1
LILRB2	1	1	0	0	0	0	0	1	1	0	1
ARRDC1	1	0	0	1	1	0	1	1	1	0	0
CISD2	1	0	1	1	0	1	0	0	0	0	0
JAGN1	1	0	0	0	0	0	0	0	0	0	0
EMC1	1	0	0	1	0	0	0	0	0	0	1
ENAH	1	1	0	0	1	0	0	1	0	0	0
COLGALT1	1	1	1	1	1	1	1	0	0	0	1
SUMF2	1	0	1	0	0	0	0	0	0	0	1
POGLUT1	1	0	0	0	0	0	0	0	0	0	0
TMEM87A	1	0	0	0	0	0	0	0	0	0	0
HSD17B11	1	1	1	1	1	1	0	0	0	1	1
TXNDC5	1	1	1	0	1	1	0	0	0	1	0
SCCPDH	1	0	1	1	1	1	0	0	0	0	1
DAGLB	1	0	0	1	1	0	0	0	0	0	0
CCNY	1	1	1	1	1	1	1	1	0	1	1
MAPK1IP1L	1	0	0	0	0	0	0	0	0	0	1
NPEPL1	1	0	0	0	0	0	0	0	0	0	0
DIPK2A	1	0	0	0	0	0	0	0	0	0	0
SLC30A7	1	1	1	1	0	1	0	0	0	0	1
LPCAT1	1	0	0	0	1	0	0	0	0	0	0
GPRC5A	1	1	1	1	1	1	1	0	1	1	1
TOR1AIP2	1	1	1	0	0	0	0	0	0	0	1
ATL2	1	0	1	1	0	0	0	0	0	0	0
LILRB1	1	1	1	1	1	1	1	1	1	1	0
THOC2	1	0	0	0	0	0	0	0	0	0	0
PATJ	1	0	0	0	1	0	1	0	0	0	1
VANGL1	1	0	0	0	0	0	0	0	0	0	0
C12orf75	1	1	1	1	0	1	0	0	1	0	1
SLC35B2	1	0	0	0	0	0	0	0	0	0	0
GOLGA5	1	0	0	0	0	0	0	0	0	0	0
TMEM167A	1	0	0	0	0	0	0	0	0	0	0
RDH11	1	1	0	1	0	0	0	0	0	0	1
STT3B	1	1	1	1	0	1	1	0	0	0	1
HM13	1	1	1	1	1	0	0	0	0	1	0
PLEKHO2	1	1	1	1	1	1	1	1	1	1	1
DTX3L	1	0	1	0	0	0	0	0	0	0	0
EPS8L1	1	1	1	1	1	1	1	1	1	1	1
GPX8	1	0	0	1	0	1	0	0	0	0	0
CEMIP	1	0	0	0	0	0	0	1	0	1	1
PDCD6IP	1	1	1	0	1	0	1	1	1	1	1
LRRN4	1	1	1	1	1	1	1	0	1	1	0
SLC44A1	1	1	1	1	1	1	1	1	1	0	1
GIMAP1	1	0	1	0	0	0	0	0	0	0	0
MUC16	1	0	1	0	0	0	1	0	1	1	0
BRI3BP	1	1	1	1	1	1	0	0	0	0	0
SMPDL3B	1	1	1	1	1	1	1	1	1	1	1
SLC39A7	1	0	1	1	0	0	0	0	0	0	0
FAM3C	1	1	1	1	1	1	0	0	0	0	0
PSMF1	1	1	1	1	0	1	0	0	0	1	0
GBF1	1	0	0	0	0	0	0	0	0	0	0
NCSTN	1	1	1	1	1	1	1	1	0	1	1
TM9SF4	1	1	1	1	1	1	0	0	0	0	1
UBXN4	1	0	0	0	0	0	0	0	0	0	0
NDRG1	1	1	1	1	1	1	1	0	1	1	1
MYO18A	1	1	1	1	1	1	1	0	1	0	1
GCN1	1	0	1	0	1	1	0	0	0	0	0
PXDN	1	1	0	1	1	1	0	0	0	0	0
ALG3	1	0	0	0	0	0	0	0	0	0	0
NECTIN2	1	0	1	1	1	1	1	1	1	1	1
TFG	1	1	1	1	1	0	0	0	1	0	0
DDX17	1	0	1	0	0	1	0	1	0	0	0
GLG1	1	1	1	1	1	1	1	0	0	0	0
RAB8B	1	1	1	1	1	1	1	0	1	1	0
NINJ1	1	1	0	1	0	1	0	0	1	0	0
USP9X	1	0	0	0	1	1	0	1	0	0	0
ATP2A3	1	0	0	1	1	0	0	0	0	0	1
PIGT	1	0	0	0	0	1	0	0	0	0	0
NCLN	1	0	0	1	0	1	0	0	0	0	0
TMBIM1	1	0	1	1	1	1	1	0	1	1	1
ERGIC1	1	1	0	1	1	1	0	0	0	0	1
FAM162A	1	1	0	1	1	0	0	0	0	0	1
CCDC47	1	1	1	1	0	0	0	0	0	0	1
EXOC4	1	0	1	0	0	0	0	0	0	0	0
FERMT2	1	1	1	1	1	1	1	1	1	1	0
LRRC59	1	0	1	1	1	1	1	0	0	0	1
PBXIP1	1	1	0	0	0	0	0	0	0	0	1
FKBP10	1	0	0	1	0	0	0	0	0	0	1
AIDA	1	1	1	1	1	1	1	0	1	0	1
ISOC1	1	0	0	0	1	0	1	0	0	0	0
FAF2	1	1	1	1	1	0	0	0	0	0	1
AP2M1	1	1	1	1	1	0	1	1	1	1	1
KCTD12	1	1	0	0	1	0	1	0	1	1	0
HVCN1	1	1	1	1	0	0	1	0	0	0	1
CYFIP2	1	1	1	1	1	1	1	0	1	1	1
CPNE2	1	1	0	1	1	1	1	1	1	1	1
S100A16	1	1	1	1	1	1	1	1	1	1	1
PGM2	1	0	0	1	0	1	1	0	0	0	0
RUSF1	1	0	0	1	1	0	0	0	0	0	1
ERO1A	1	1	0	1	1	0	0	0	0	0	1
DDRGK1	1	0	1	1	1	1	0	0	0	0	0
ABHD14B	1	0	0	1	1	1	1	1	0	0	0
ATP5MK	1	0	1	1	0	0	0	0	0	0	1
ITCH	1	0	0	1	0	0	0	1	0	0	0
ABCC11	1	0	0	0	0	0	0	0	0	1	0
TMX3	1	1	0	1	1	0	0	0	0	0	0
RNF170	1	0	0	1	0	0	0	0	0	0	1
SLC35E1	1	1	0	0	0	1	0	0	0	0	0
TMEM87B	1	0	1	0	0	0	0	0	0	0	0
CLPTM1L	1	0	0	1	1	1	0	0	0	0	0
CNDP2	1	1	1	1	1	1	1	1	1	1	1
TRIM47	1	0	0	1	0	1	0	0	0	0	0
MBOAT7	1	1	1	1	1	1	1	0	0	0	1
CLIC6	1	1	1	1	0	0	1	0	0	0	0
RBM14	1	0	1	0	0	0	0	0	0	0	0
PLIN4	1	0	1	1	0	1	0	0	0	0	0
SLC38A2	1	0	0	0	1	0	0	1	0	0	0
VPS35	1	1	1	1	1	1	1	0	0	0	1
SNX18	1	1	1	1	0	0	0	0	0	0	1
ERGIC2	1	1	0	1	0	1	1	0	0	0	1
HMCN1	1	0	0	0	0	0	0	0	1	0	0
PIGS	1	1	1	1	0	0	0	0	0	0	0
CLCC1	1	0	0	0	0	0	0	0	0	0	0
MYADM	1	1	1	1	1	1	1	1	1	1	1
GPX7	1	0	0	0	0	0	0	0	0	0	0
CYP2S1	1	0	0	1	0	0	0	0	0	0	0
NIBAN2	1	1	1	1	1	1	1	1	1	1	1
CNN2	1	1	1	1	1	0	1	1	0	0	1
SEC62	1	1	1	1	1	1	0	0	0	0	1
CD180	1	0	0	1	0	1	0	0	0	0	0
PFDN5	1	0	0	0	1	0	0	1	0	0	0
PARK7	1	1	1	1	1	1	1	1	1	1	1
SORT1	1	0	0	0	0	0	0	1	0	0	1
VAT1	1	1	1	1	1	1	1	0	1	1	1
S100A13	1	0	0	0	0	0	1	0	0	0	0
EIF3C	1	1	0	1	1	1	1	1	0	0	1
PHB2	1	1	1	1	1	1	1	0	0	1	1
CHP1	1	1	1	1	1	1	1	0	1	1	1
HSD17B10	1	0	1	0	1	0	0	0	0	0	0
COL12A1	1	0	1	1	1	0	1	0	1	1	1
MGST2	1	0	0	0	0	0	1	0	0	0	1
TM9SF2	1	1	0	1	1	1	0	0	0	0	0
TSG101	1	0	0	1	1	1	1	1	1	1	1
CIB1	1	1	0	1	0	1	1	1	1	1	0
CPNE1	1	1	1	1	0	1	1	1	1	1	1
CCT7	1	1	1	0	1	0	0	1	1	1	0
RARRES2	1	0	0	0	1	0	0	0	0	0	0
CYBC1	1	1	1	1	1	1	0	0	0	0	0
APOL2	1	0	1	0	1	1	0	0	0	0	0
SDF4	1	0	0	0	0	0	0	0	0	0	0
ADPGK	1	1	1	1	0	1	0	0	0	0	0
PRXL2A	1	0	0	1	1	0	0	0	0	0	1
ERP44	1	1	0	1	1	1	0	0	0	1	1
LXN	1	1	1	1	1	1	1	0	0	1	0
ESYT1	1	1	1	1	1	1	1	1	0	1	1
CCM2	1	1	1	1	1	1	1	1	0	0	0
CNPY3	1	0	0	0	1	1	0	0	0	0	1
ALG1	1	0	1	0	0	1	0	0	0	0	0
LRRC1	1	0	0	0	1	1	0	1	0	0	0
TMEM43	1	1	1	1	1	1	1	0	0	1	1
TUBB6	1	0	0	1	1	0	0	1	0	0	0
PDCD10	1	1	1	1	1	1	1	1	0	0	1
DERL1	1	0	0	0	0	0	0	0	0	0	0
WDR18	1	0	1	0	0	1	0	0	0	0	1
VAMP8	1	1	1	1	1	1	1	1	1	1	1
TMED9	1	1	1	1	1	1	1	0	0	1	1
ELOVL1	1	0	0	0	0	1	0	0	0	0	0
SFXN3	1	0	1	0	0	0	1	0	0	0	0
YIPF2	1	0	0	0	0	0	0	0	0	0	0
CHID1	1	0	0	0	0	1	0	0	0	0	1
TAPBPL	1	1	0	0	0	0	0	0	0	0	0
TBC1D10A	1	0	1	1	0	0	1	0	0	0	1
CFHR5	1	0	0	1	1	0	0	1	0	1	1
EMILIN2	1	1	1	1	0	0	1	0	0	1	0
SEC11C	1	0	1	1	0	1	0	0	0	0	0
RAB34	1	0	1	1	0	0	1	0	0	0	0
NIBAN1	1	1	1	0	1	1	1	1	1	1	1
UBXN6	1	0	1	1	0	0	1	0	0	0	1
SLC19A3	1	1	1	1	0	0	1	0	0	0	0
TTYH3	1	1	1	1	0	1	0	1	0	1	1
SLC39A8	1	1	1	1	1	1	1	1	0	1	1
MAGT1	1	1	1	1	0	0	0	0	0	0	1
RAB1B	1	0	1	1	1	1	1	1	1	0	0
LMAN2L	1	0	0	1	1	0	0	0	0	0	1
TMX4	1	0	1	1	0	0	0	0	0	0	0
EHD4	1	1	1	1	1	0	1	1	1	1	0
SH3BGRL3	1	0	0	1	0	0	1	0	0	1	1
SLK	1	1	1	1	1	1	1	0	0	0	1
RAB3GAP2	1	0	0	0	0	0	0	0	0	0	0
TXNIP	1	1	1	1	1	0	1	1	1	1	1
TMX1	1	1	1	1	1	1	0	0	0	0	1
DNAJC5	1	1	1	1	1	1	1	1	1	1	1
POFUT1	1	1	0	0	0	0	0	0	0	0	1
RNPEP	1	0	1	1	0	1	1	1	0	0	0
EPB41L1	1	0	0	0	1	0	0	0	0	0	1
GLIPR2	1	1	1	1	1	0	1	1	1	1	1
EHD1	1	1	1	1	1	1	1	1	1	1	0
ALG2	1	0	1	1	0	0	0	0	0	0	1
CCDC134	1	0	0	0	0	0	0	0	0	0	0
METTL7A	1	1	1	1	1	1	1	0	0	1	1
SFXN1	1	0	0	0	0	0	0	0	0	0	0
VPS37B	1	0	1	1	0	0	1	1	1	1	1
SLC28A3	1	1	1	1	1	1	1	0	0	1	1
GNB4	1	1	1	1	0	1	0	0	1	1	1
RDH14	1	0	0	0	0	0	0	0	0	0	0
TMEM165	1	1	1	1	1	1	0	0	0	0	0
PLXNA4	1	1	0	1	0	0	1	0	0	0	1
CD248	1	1	0	1	1	0	1	0	1	1	1
PREB	1	0	0	0	0	0	0	0	0	0	1
ATP13A1	1	0	0	1	0	0	0	0	0	0	1
TM9SF3	1	1	1	1	1	1	1	1	0	0	1
VTA1	1	1	1	1	1	0	1	1	1	1	1
PLCB1	1	0	1	0	0	1	1	0	0	0	1
GPRC5C	1	1	1	1	1	1	1	1	1	1	1
RTN4	1	1	1	1	1	0	1	1	1	1	1
SAR1A	1	1	1	1	1	0	1	1	1	0	1
MXRA5	1	0	1	0	0	0	0	0	0	0	0
OSTC	1	1	1	1	1	1	1	0	0	1	1
HEBP1	1	1	1	1	0	1	0	1	1	0	0
RAB6B	1	0	1	1	0	0	1	0	1	1	1
APOBEC3C	1	0	1	0	0	1	0	0	0	0	0
VPS45	1	0	0	0	1	1	0	0	0	0	1
PLSCR3	1	1	1	1	1	1	1	1	1	1	1
TOMM22	1	0	1	1	0	0	0	0	0	0	1
SACM1L	1	1	1	1	1	0	0	0	0	0	1
OLA1	1	0	1	1	1	1	1	0	0	1	1
LMBRD1	1	0	0	0	0	1	0	0	0	0	0
LIN7C	1	1	1	1	0	1	1	1	1	1	1
UFSP2	1	0	0	1	0	0	0	0	0	0	1
CYRIB	1	1	1	1	1	1	1	1	1	1	1
GIMAP4	1	0	0	0	0	1	0	0	0	0	0
SEPTIN11	1	1	0	1	1	1	1	1	0	0	1
ARL8B	1	1	1	1	1	1	0	1	0	0	1
ANO10	1	1	0	1	0	0	0	0	0	0	1
OCIAD1	1	0	0	1	0	0	0	0	0	0	1
MARCHF5	1	0	0	0	0	0	0	0	0	0	0
TEX10	1	0	1	0	0	1	0	0	0	0	1
STAB1	1	0	0	1	0	1	0	1	0	0	1
CLDND1	1	0	0	0	1	0	0	1	1	1	0
SMPD3	1	1	1	1	0	1	1	0	1	0	1
FKBP11	1	1	1	0	0	0	0	0	0	0	0
BET1L	1	0	0	0	0	0	0	0	0	0	0
UGGT1	1	1	1	1	1	1	1	1	0	0	1
TECR	1	1	1	1	1	0	0	0	0	0	1
ERAP1	1	1	1	1	0	1	0	0	0	1	1
CISD1	1	1	1	1	0	1	1	0	0	0	1
CLIC5	1	1	1	1	1	1	1	1	1	1	1
FAM120A	1	1	1	0	1	1	0	0	0	0	0
GPRC5B	1	1	1	1	0	1	1	1	1	1	1
MYOF	1	0	1	0	1	0	1	1	1	1	0
EHD2	1	1	1	0	0	1	1	1	1	1	0
CNIH4	1	1	1	1	1	1	0	0	0	0	1
HACD3	1	1	1	1	0	1	0	0	0	0	1
EMC3	1	0	0	0	0	0	0	0	0	0	0
VAPA	1	1	1	1	1	1	1	1	0	1	1
ORMDL1	1	1	1	1	1	1	0	0	0	0	1
SH3BP4	1	1	1	1	0	1	1	0	0	1	1
ABI3	1	1	1	0	0	0	1	0	1	1	0
PTGFRN	1	1	1	1	1	1	1	1	1	1	1
RRBP1	1	1	0	1	1	0	1	1	1	1	0
LARS1	1	0	1	1	1	1	0	1	0	0	1
ANKFY1	1	0	1	1	0	1	0	1	0	0	0
STX18	1	0	0	0	0	0	0	0	0	0	0
MRC2	1	0	1	1	0	1	0	0	0	0	0
GNG12	1	1	1	1	1	1	1	1	1	1	0
DHCR7	1	0	0	0	0	0	0	0	0	0	1
VPS29	1	0	0	1	1	0	0	1	0	0	1
EXTL2	1	0	0	0	0	0	0	0	0	0	0
DNAJB11	1	1	1	1	0	1	0	1	0	0	1
SEL1L	1	0	1	1	0	0	0	0	0	0	1
PEF1	1	0	0	0	0	1	0	1	0	0	0
VTI1B	1	1	1	1	0	1	0	0	0	0	1
CD300A	1	1	0	1	0	1	1	1	1	0	0
SEC63	1	0	0	0	0	0	0	0	0	0	0
SUSD2	1	0	0	1	1	1	1	0	1	0	1
NDRG3	1	0	0	0	0	1	0	1	0	0	1
LAMTOR3	1	1	0	1	1	1	0	0	0	0	1
LIMA1	1	0	1	0	0	1	1	0	0	0	0
SEPTIN9	1	1	0	1	0	1	1	1	1	0	1
STEAP1	1	1	1	1	1	1	1	0	0	0	1
BCAP29	1	0	0	1	0	1	0	0	0	0	0
BAIAP2L1	1	0	0	0	0	1	1	0	1	1	1
ATP6V1H	1	0	0	0	1	1	0	1	0	0	1
LNPEP	1	1	0	1	0	0	0	0	0	0	0
PLXNA1	1	1	1	0	1	1	1	1	0	1	1
NAGK	1	0	1	1	0	1	0	1	1	0	1
SLC25A13	1	0	0	1	0	0	0	0	0	0	1
STOML2	1	0	1	1	0	0	0	0	0	0	1
VPS28	1	0	0	1	0	0	0	0	0	0	0
PILRA	1	0	0	0	0	0	0	0	1	0	1
PARP4	1	1	1	1	1	1	1	0	0	0	1
MAN1B1	1	0	0	0	0	0	0	0	0	0	0
RAB21	1	1	1	1	1	1	1	1	0	0	1
RAB22A	1	0	0	1	0	1	1	1	1	1	1
PSME2	1	1	1	1	0	1	0	1	1	1	1
RAB23	1	1	1	0	0	1	1	0	0	1	1
ACSL5	1	0	0	1	0	1	0	0	0	0	0
CORO1C	1	0	1	1	0	1	1	0	0	0	0
TMCO1	1	0	1	1	1	1	0	0	0	0	1
PACSIN2	1	0	1	1	0	1	1	0	0	0	1
SNX6	1	0	1	1	0	1	1	1	0	0	0
STX8	1	0	1	0	0	1	0	0	0	0	1
PSMD13	1	0	0	0	0	1	0	1	0	0	1
PROCR	1	1	1	1	0	1	1	0	1	1	1
MACF1	1	0	0	1	1	1	0	0	0	0	0
BAIAP2	1	1	1	1	1	1	1	1	1	1	0
RUVBL2	1	0	0	0	1	0	0	1	0	0	1
EIF3L	1	0	1	1	1	0	1	0	0	0	1
RUVBL1	1	0	1	1	1	1	0	1	0	0	1
VDAC3	1	1	0	1	1	1	0	0	0	0	1
VSIG4	1	0	1	0	0	1	1	0	0	1	0
ERGIC3	1	0	0	1	0	0	0	0	0	0	0
SIGLEC7	1	1	0	1	0	0	1	1	0	0	1
ITM2B	1	1	1	1	1	1	0	0	0	0	1
NCKAP1	1	1	1	1	1	1	1	1	1	1	1
CNPY2	1	1	0	0	1	1	0	0	0	0	1
POFUT2	1	0	0	0	0	0	0	0	0	0	0
EPB41L3	1	1	1	1	1	1	1	1	1	1	1
SLC27A6	1	0	0	0	0	0	0	0	0	0	0
GSTK1	1	1	1	1	0	1	0	1	0	0	1
NOP58	1	0	1	0	0	1	0	0	0	0	0
DERA	1	1	1	1	1	1	0	1	1	0	1
LSM2	1	0	0	0	0	0	0	1	0	0	0
CAB39	1	1	1	1	1	1	1	1	1	1	1
DHRS7	1	1	1	0	1	1	0	0	0	0	0
TMED5	1	1	1	1	1	1	0	0	0	0	1
TMED7	1	1	1	1	1	1	0	0	0	0	0
GOLT1B	1	1	1	1	1	1	0	1	0	0	1
PTRH2	1	0	0	0	0	0	0	0	0	0	0
STRAP	1	0	0	1	1	1	1	0	0	0	1
RTCB	1	0	1	0	0	1	0	1	0	0	0
RAP2C	1	1	1	1	0	0	1	1	1	1	1
SAMHD1	1	0	0	1	0	0	0	0	0	0	0
DAAM1	1	0	0	0	1	0	0	0	0	0	1
FARP1	1	0	0	0	0	0	0	0	0	0	0
HYOU1	1	1	1	1	0	1	1	1	0	1	0
LAS1L	1	0	0	0	0	1	0	0	0	0	1
SRPRB	1	1	1	1	1	1	1	0	0	0	1
CDC42BPB	1	1	0	1	1	0	1	0	0	0	1
IER3IP1	1	0	1	1	0	0	0	0	0	0	1
F11R	1	1	1	1	1	1	1	1	1	1	1
GPC6	1	1	0	1	1	0	0	0	0	1	0
NPTN	1	1	1	1	1	0	1	1	1	1	1
SLC12A7	1	1	0	0	1	0	0	1	1	0	1
COPG1	1	1	1	1	1	1	1	1	0	0	1
CLIC4	1	1	1	0	0	1	1	1	1	1	1
EMILIN1	1	1	1	1	1	1	1	1	1	1	0
MTCH2	1	0	0	1	1	1	0	0	0	0	1
STK24	1	0	0	1	0	1	1	1	0	1	1
SLC30A1	1	1	0	0	1	1	1	0	0	1	1
SLC4A7	1	0	0	0	0	0	0	0	0	0	1
NDUFB9	1	1	1	1	0	1	0	0	0	0	1
WASF2	1	1	1	1	1	0	1	1	1	0	1
SEC23IP	1	0	1	0	1	1	0	0	0	0	0
IGKV2-24	0	1	0	0	1	0	0	0	0	0	0
IGHV3-15	0	1	0	0	0	0	0	0	0	0	0
IGLC7	0	1	0	0	0	0	0	0	0	0	0
UPK3BL1	0	1	0	0	1	0	0	1	1	0	1
LST1	0	1	0	1	0	0	0	0	1	0	1
AGRN	0	1	1	1	1	0	0	0	0	0	0
TPP1	0	1	0	1	0	0	0	0	1	1	0
PPP1R12A	0	1	1	0	0	1	1	0	0	0	0
ATP2A1	0	1	0	1	0	0	0	0	0	0	0
EEF1E1	0	1	0	0	1	0	0	1	0	0	1
PROM1	0	1	0	0	0	1	0	1	0	1	1
LY75	0	1	0	0	0	1	0	0	1	0	0
PLIN3	0	1	1	1	0	1	0	0	0	0	1
LILRB3	0	1	0	0	0	0	0	0	0	1	0
ROCK2	0	1	0	1	1	0	1	0	0	0	1
NDUFS2	0	1	0	1	0	0	0	0	0	0	0
PDCD6	0	1	1	1	1	0	0	0	0	1	1
VPS26A	0	1	0	0	0	1	1	1	0	0	0
NDUFS3	0	1	1	1	0	1	0	0	0	0	1
DYSF	0	1	0	1	0	0	0	0	0	0	0
IPO7	0	1	0	1	0	1	0	1	0	0	0
CDS2	0	1	1	0	0	1	0	0	0	0	0
OXSR1	0	1	1	1	1	0	1	0	0	0	1
ALDH1A1	0	1	0	0	1	0	1	0	1	1	1
F13A1	0	1	0	0	1	0	0	0	1	0	1
P01715	0	1	0	0	0	0	0	0	0	0	0
SLC4A1	0	1	0	0	0	0	1	1	1	1	0
MT2A	0	1	0	0	1	0	1	0	1	1	1
ANXA1	0	1	0	0	0	0	0	1	0	1	1
HLA-A	0	1	0	0	0	0	1	0	1	1	0
ERBB2	0	1	1	1	1	1	1	0	0	1	1
SERPINB2	0	1	0	1	1	0	0	0	1	0	1
SLC25A5	0	1	0	0	1	0	0	0	0	0	0
CD2	0	1	0	0	0	0	0	0	1	0	0
GPI	0	1	0	0	0	1	1	0	0	1	0
LDHB	0	1	0	0	0	1	1	0	0	1	0
CD55	0	1	0	1	1	0	1	1	0	0	1
CTSG	0	1	0	1	1	0	0	0	0	0	1
FCGR3A	0	1	0	0	0	0	0	0	0	0	0
FGR	0	1	0	1	0	0	0	0	1	0	0
HSPA1A	0	1	0	0	0	0	1	0	0	1	0
P0DP25	0	1	0	0	0	0	0	0	0	0	0
HSPA5	0	1	0	0	1	0	0	0	0	1	1
PYGB	0	1	0	0	0	1	1	0	1	0	0
COL6A1	0	1	0	0	0	0	0	0	0	1	0
F5	0	1	0	1	1	0	0	0	0	0	0
FCGR2A	0	1	0	0	0	0	0	0	1	0	0
COX4I1	0	1	1	1	1	1	0	0	0	0	1
LAMP2	0	1	1	1	0	0	1	1	1	1	0
ITGA4	0	1	0	0	0	0	0	0	1	0	0
EEF2	0	1	0	0	0	0	1	0	0	1	1
CEACAM1	0	1	0	0	0	0	1	0	0	0	0
PLS3	0	1	0	0	1	0	1	1	1	1	0
IL1R1	0	1	0	0	0	0	0	0	0	0	0
GLUL	0	1	0	0	1	0	1	1	0	1	1
ANPEP	0	1	1	0	0	1	1	1	1	1	0
PDGFRA	0	1	0	0	0	0	1	0	0	0	0
VCL	0	1	0	0	0	0	1	1	1	1	0
AZU1	0	1	0	1	0	0	1	0	0	0	0
RAB6A	0	1	0	1	0	0	1	1	0	0	0
CFL1	0	1	0	0	0	0	1	0	1	1	0
PSMA1	0	1	0	0	1	0	0	0	0	1	1
YWHAQ	0	1	0	1	0	0	1	0	0	1	0
EEF1D	0	1	1	1	1	1	1	0	0	0	1
BLVRB	0	1	1	1	1	1	1	1	0	1	0
FCER1G	0	1	1	1	1	0	1	1	1	0	1
CASQ1	0	1	0	0	0	0	0	0	0	0	0
YWHAB	0	1	0	0	0	1	1	0	1	1	0
L1CAM	0	1	0	0	0	0	0	0	0	0	0
SPR	0	1	1	1	1	1	1	1	0	0	0
ACTR1B	0	1	1	1	0	0	0	1	0	0	0
GRK6	0	1	0	0	0	1	1	0	0	0	0
CRKL	0	1	0	1	0	1	1	0	0	1	0
UTRN	0	1	0	0	0	1	1	0	0	0	0
ALDH1A3	0	1	1	1	1	1	1	0	0	0	1
QARS1	0	1	0	1	1	1	0	1	0	0	0
RGS19	0	1	0	1	0	0	0	0	0	0	0
RAB13	0	1	1	1	0	0	1	0	0	0	0
RAB27A	0	1	0	0	0	1	0	0	0	0	0
VCP	0	1	0	1	1	0	1	0	0	1	0
CDH11	0	1	0	0	0	1	1	0	0	0	0
BID	0	1	0	1	0	1	0	0	0	0	0
EIF4A1	0	1	0	1	0	0	1	0	1	1	1
RPS20	0	1	1	1	1	0	1	0	1	1	1
B2M	0	1	0	1	0	0	1	0	0	1	0
HNRNPK	0	1	0	1	1	0	1	0	1	1	1
YWHAE	0	1	0	1	0	0	1	0	1	1	0
FKBP1A	0	1	0	0	1	0	0	0	0	1	0
RACK1	0	1	0	1	0	0	1	0	0	1	1
PPP2CA	0	1	1	0	1	1	1	1	1	0	1
TPM4	0	1	0	0	0	0	1	0	0	1	1
PAFAH1B2	0	1	1	1	1	1	1	1	1	1	1
LCN2	0	1	1	1	1	1	0	0	0	0	0
BASP1	0	1	0	1	1	1	0	0	0	1	1
ARF1	0	1	0	1	0	0	1	0	0	1	0
DAB2	0	1	1	0	0	1	1	0	0	0	0
CYCS	0	1	0	0	1	0	0	1	0	0	0
HDLBP	0	1	1	0	0	1	1	0	0	0	0
ANK2	0	1	0	0	0	0	0	0	0	0	0
PFKP	0	1	0	0	0	0	1	0	0	0	1
ROR2	0	1	1	1	0	1	1	0	0	0	1
TAGLN	0	1	1	1	1	1	1	0	0	0	0
RHAG	0	1	1	1	0	1	1	0	0	1	1
PRKCD	0	1	0	1	0	0	0	0	0	0	0
PAK2	0	1	0	0	0	1	1	1	0	0	0
MSLN	0	1	0	0	1	1	1	0	1	1	0
TUBB3	0	1	1	0	1	0	0	1	0	0	1
IQGAP2	0	1	0	1	0	1	0	0	0	0	1
RAB31	0	1	1	0	0	0	1	0	0	0	0
SEPTIN6	0	1	0	1	0	0	0	0	0	0	1
DPYSL3	0	1	0	1	1	0	1	1	1	1	1
DCTN1	0	1	1	1	1	0	1	1	0	0	1
PTPRCAP	0	1	0	1	0	1	0	0	0	0	1
CUL7	0	1	0	1	0	0	0	0	0	0	0
EEA1	0	1	0	0	1	0	1	0	0	0	0
PLEC	0	1	0	1	0	0	1	0	1	0	0
STK38	0	1	0	0	0	0	0	0	0	0	0
SF3A1	0	1	0	0	0	0	0	0	0	0	0
CDC37	0	1	1	0	1	1	0	1	0	1	1
C3AR1	0	1	0	0	0	0	0	0	0	0	0
H2AC18	0	1	0	0	0	0	0	0	0	0	0
TUBB8	0	1	0	1	1	0	1	0	1	1	1
TMEM198	0	1	0	0	0	0	0	0	0	0	0
ERAP2	0	1	0	0	0	0	0	0	0	0	1
C16orf46	0	1	0	0	0	1	0	0	0	0	0
TUBA1A	0	1	0	1	0	0	1	0	1	1	1
EIF3M	0	1	1	0	0	0	0	1	0	0	1
VTCN1	0	1	0	0	1	0	1	1	0	0	1
FAM114A1	0	1	1	0	0	1	0	0	0	0	0
CADM3	0	1	0	1	0	0	0	0	0	0	0
LRRC25	0	1	0	1	1	0	0	0	1	1	1
SFRP1	0	1	0	0	0	0	0	0	0	0	0
GOLM1	0	1	0	1	0	0	0	0	0	0	0
SERBP1	0	1	1	0	0	1	1	1	0	0	1
TSPAN14	0	1	1	1	1	1	1	1	1	1	1
GIPC2	0	1	0	0	1	0	0	1	0	1	1
BRK1	0	1	0	1	1	1	1	0	0	0	1
ELMO1	0	1	0	0	0	0	0	0	0	0	1
SEPTIN8	0	1	1	1	1	1	1	1	0	0	0
HAS1	0	1	1	0	0	1	1	0	0	1	0
NEO1	0	1	0	1	0	0	0	0	0	0	0
OSTF1	0	1	0	1	1	0	0	1	0	0	0
ARHGEF1	0	1	0	0	0	1	0	0	0	0	0
MYDGF	0	1	0	1	0	0	0	0	0	0	0
IGSF8	0	1	0	0	0	0	0	1	0	0	0
MRGPRF	0	1	0	1	0	1	1	0	0	0	1
EFHD2	0	1	0	1	0	0	1	0	0	0	0
ELMO2	0	1	0	0	0	0	1	0	0	0	0
LRATD2	0	1	0	1	1	0	0	1	0	0	0
MUC4	0	1	0	0	1	0	1	1	1	0	1
SDHC	0	1	0	0	0	0	0	0	0	0	0
TMEM109	0	1	1	1	0	1	1	0	0	1	1
TPPP3	0	1	1	1	0	0	1	0	0	0	1
HYCC1	0	1	1	1	0	1	1	0	0	0	0
CTDSP1	0	1	1	1	1	1	1	1	0	0	1
EPS8L2	0	1	1	1	1	0	1	1	1	0	1
APMAP	0	1	1	1	1	0	0	0	1	0	0
PLSCR4	0	1	0	1	1	1	1	0	0	0	1
CDC42SE1	0	1	0	0	0	0	0	1	0	0	0
FLRT3	0	1	0	0	0	0	1	0	0	0	0
SEPTIN10	0	1	1	1	0	1	1	0	0	0	0
TENM3	0	1	0	0	0	1	0	0	0	0	0
DPM3	0	1	0	1	1	0	0	0	0	0	1
GRHPR	0	1	1	1	1	1	1	1	0	1	1
ADD3	0	1	1	1	0	0	1	0	0	0	1
NDUFA12	0	1	1	1	0	0	0	0	0	0	1
MSRA	0	1	0	1	0	0	1	0	0	0	0
MYH2	0	1	0	0	0	0	0	0	0	0	0
DNPEP	0	1	0	1	1	1	0	1	0	0	0
HEG1	0	1	1	1	1	1	1	0	0	1	1
TTC7A	0	1	0	0	0	0	1	0	0	0	0
PYCARD	0	1	1	1	1	1	1	0	1	0	0
FZD1	0	1	0	0	0	0	0	0	0	0	0
FLVCR2	0	1	0	0	0	0	0	0	0	0	0
CEP164	0	1	1	1	0	0	0	0	0	0	0
MYRF	0	1	0	0	0	0	1	0	0	0	0
SIGLEC9	0	1	0	0	0	1	0	1	1	0	1
SH3GLB1	0	1	1	0	0	1	1	0	0	0	0
GPSM3	0	1	0	0	0	0	0	0	0	0	1
UBA6	0	0	1	0	1	1	0	0	0	0	0
LGALS8	0	0	1	0	0	0	0	0	0	0	0
DNM1L	0	0	1	0	1	0	0	1	0	0	0
BTN3A3	0	0	1	1	0	1	1	0	1	0	0
NDUFA4	0	0	1	0	0	0	0	0	0	0	0
KRIT1	0	0	1	1	0	1	1	0	0	0	1
VWA5A	0	0	1	0	0	1	0	0	0	0	0
PLPP1	0	0	1	1	0	1	1	0	0	0	0
PLPP3	0	0	1	1	0	0	0	0	0	0	0
HSD17B6	0	0	1	0	0	0	0	0	0	0	0
TAX1BP3	0	0	1	1	1	0	1	0	0	1	1
UBE2L6	0	0	1	0	0	0	0	0	1	0	0
GAK	0	0	1	0	0	1	0	0	0	0	0
CLIC2	0	0	1	1	0	1	0	0	0	0	0
DYNC1LI2	0	0	1	1	0	1	0	0	0	0	0
HSPA12A	0	0	1	1	0	1	1	0	1	0	0
AKR7A2	0	0	1	1	1	1	1	0	1	1	0
DNPH1	0	0	1	1	0	0	0	1	0	0	1
GSTZ1	0	0	1	0	0	0	0	0	0	0	0
AP1G1	0	0	1	0	1	1	0	0	0	0	0
SNX3	0	0	1	0	0	0	0	0	0	0	0
DOK2	0	0	1	0	0	0	0	0	0	0	0
KPNA6	0	0	1	0	0	0	1	1	0	0	0
SF3B1	0	0	1	0	1	0	0	0	0	0	0
PRKRA	0	0	1	0	0	1	0	0	0	0	0
MPDZ	0	0	1	0	0	1	1	0	0	0	0
GFPT2	0	0	1	0	0	0	1	0	0	0	0
SEC24D	0	0	1	0	0	1	0	0	0	0	0
ABCA8	0	0	1	1	0	1	1	0	0	0	0
CELF2	0	0	1	0	0	1	0	0	0	0	0
AHSA1	0	0	1	1	1	1	0	1	0	0	0
SEC24B	0	0	1	0	1	1	0	0	0	0	0
RIGI	0	0	1	0	0	0	0	0	1	0	0
ADA	0	0	1	1	0	1	0	1	0	0	0
CA2	0	0	1	1	0	1	0	0	0	1	1
[truncated: 812 more rows]

## Sheet: Suppl. Table 5
Gene name	patient_1	patient_2	patient_3	patient_4	patient_5	patient_6	patient_7	patient_8	patient_9	patient_10	patient_11
[truncated: 392 more rows]

[truncated: 3 more sheets: Suppl. Table 6, Suppl. Table 7, Suppl. Table 8]
